# Supplementary material for: Virtual supersampling as post-processing step preserves the trabecular bone morphometry in human peripheral quantitative computed tomography scans
Source: PLoS One. 2019 Feb 13;14(2):e0212280. doi: 10.1371/journal.pone.0212280 (PMC6373954; doi:10.1371/journal.pone.0212280)
Supplement: S1 File. Data — (ZIP) [file pone.0212280.s001.zip]

Archive with 167 entries (156 files):
- Evaluation/dat_plot.R
- Evaluation/friederike_r_functions.r
- Evaluation/martin_r_functions.r
- Evaluation/UpSampleMayo/
- Evaluation/UpSampleMayo/doc/
- Evaluation/UpSampleMayo/doc/csv/
- Evaluation/UpSampleMayo/doc/csv/eval_con_thres.csv
- Evaluation/UpSampleMayo/doc/csv/eval_con_thtri.csv
- Evaluation/UpSampleMayo/doc/csv/eval_dtb_thres.csv
- Evaluation/UpSampleMayo/doc/csv/eval_dtb_thtri.csv
- Evaluation/UpSampleMayo/doc/csv/eval_dtn_thres.csv
- Evaluation/UpSampleMayo/doc/csv/eval_dtn_thtri.csv
- Evaluation/UpSampleMayo/doc/csv/eval_dto_thres.csv
- Evaluation/UpSampleMayo/doc/csv/eval_dto_thtri.csv
- Evaluation/UpSampleMayo/doc/csv/eval_mayo_original.csv
- Evaluation/UpSampleMayo/doc/csv/eval_mayo_upsampled.csv
- Evaluation/UpSampleMayo/doc/csv/eval_tri_thres.csv
- Evaluation/UpSampleMayo/doc/csv/eval_tri_thtri.csv
- Evaluation/UpSampleMayo/doc/csv/exporttable_mayo.csv
- Evaluation/UpSampleMayo/doc/csv/old/
- Evaluation/UpSampleMayo/doc/csv/old/eval_con_thtri.csv
- Evaluation/UpSampleMayo/doc/csv/old/eval_dtb_thtri.csv
- Evaluation/UpSampleMayo/doc/csv/old/eval_dtn_thtri.csv
- Evaluation/UpSampleMayo/doc/csv/old/eval_dto_thtri.csv
- Evaluation/UpSampleMayo/doc/csv/old/eval_mayo_upsampled.csv
- Evaluation/UpSampleMayo/doc/csv/old/eval_tri_thtri.csv
- Evaluation/UpSampleMayo/doc/csv/plot_mayo_means_for_excel.csv
- Evaluation/UpSampleMayo/doc/csv/plot_mayo_upsampled_graph_for_excel.csv
- Evaluation/UpSampleMayo/doc/stat/
- Evaluation/UpSampleMayo/doc/stat/img/
- Evaluation/UpSampleMayo/doc/stat/img/BS.BV_.jpg
- Evaluation/UpSampleMayo/doc/stat/img/BSBVpairwise.jpg
- Evaluation/UpSampleMayo/doc/stat/img/BV.TV_.jpg
- Evaluation/UpSampleMayo/doc/stat/img/BVTVpairwise.jpg
- Evaluation/UpSampleMayo/doc/stat/img/Conn.D_.jpg
- Evaluation/UpSampleMayo/doc/stat/img/ConnDpairwise.jpg
- Evaluation/UpSampleMayo/doc/stat/img/corr_mayo_BSBV.jpg
- Evaluation/UpSampleMayo/doc/stat/img/corr_mayo_BVTV.jpg
- Evaluation/UpSampleMayo/doc/stat/img/corr_mayo_ConnD.jpg
- Evaluation/UpSampleMayo/doc/stat/img/corr_mayo_DA.jpg
- Evaluation/UpSampleMayo/doc/stat/img/corr_mayo_SMI.jpg
- Evaluation/UpSampleMayo/doc/stat/img/corr_mayo_TbN.jpg
- Evaluation/UpSampleMayo/doc/stat/img/corr_mayo_TbSp.jpg
- Evaluation/UpSampleMayo/doc/stat/img/corr_mayo_TbTh.jpg
- Evaluation/UpSampleMayo/doc/stat/img/DA_.jpg
- Evaluation/UpSampleMayo/doc/stat/img/DApairwise.jpg
- Evaluation/UpSampleMayo/doc/stat/img/SMI_.jpg
- Evaluation/UpSampleMayo/doc/stat/img/SMIpairwise.jpg
- Evaluation/UpSampleMayo/doc/stat/img/Tb.N_.jpg
- Evaluation/UpSampleMayo/doc/stat/img/Tb.Sp_.jpg
- Evaluation/UpSampleMayo/doc/stat/img/Tb.Th_.jpg
- Evaluation/UpSampleMayo/doc/stat/img/TbNpairwise.jpg
- Evaluation/UpSampleMayo/doc/stat/img/TbSppairwise.jpg
- Evaluation/UpSampleMayo/doc/stat/img/TbThpairwise.jpg
- Evaluation/UpSampleMayo/mainMayo_frac_vs_control.R
- Evaluation/UpSampleMayo/mainMayo_orig_vs_upsamp.R
- Evaluation/UpSampleMayo/makeTable.R
- Evaluation/UpSampleMayo/readme.txt
- Evaluation/UpSampleXRepro/
- Evaluation/UpSampleXRepro/doc/
- Evaluation/UpSampleXRepro/doc/csv/
- Evaluation/UpSampleXRepro/doc/csv/eval_con_r1_thfft.csv
- Evaluation/UpSampleXRepro/doc/csv/eval_con_r1_thlow.csv
- Evaluation/UpSampleXRepro/doc/csv/eval_con_r1_thres.csv
- Evaluation/UpSampleXRepro/doc/csv/eval_con_r1_thtri.csv
- Evaluation/UpSampleXRepro/doc/csv/eval_con_r2_thfft.csv
- Evaluation/UpSampleXRepro/doc/csv/eval_con_r2_thlow.csv
- Evaluation/UpSampleXRepro/doc/csv/eval_con_r2_thres.csv
- Evaluation/UpSampleXRepro/doc/csv/eval_con_r2_thtri.csv
- Evaluation/UpSampleXRepro/doc/csv/eval_con_r3_thfft.csv
- Evaluation/UpSampleXRepro/doc/csv/eval_con_r3_thlow.csv
- Evaluation/UpSampleXRepro/doc/csv/eval_con_r3_thres.csv
- Evaluation/UpSampleXRepro/doc/csv/eval_con_r3_thtri.csv
- Evaluation/UpSampleXRepro/doc/csv/eval_con_thtri.csv
- Evaluation/UpSampleXRepro/doc/csv/eval_dtb_r1_thfft.csv
- Evaluation/UpSampleXRepro/doc/csv/eval_dtb_r1_thlow.csv
- Evaluation/UpSampleXRepro/doc/csv/eval_dtb_r1_thres.csv
- Evaluation/UpSampleXRepro/doc/csv/eval_dtb_r1_thtri.csv
- Evaluation/UpSampleXRepro/doc/csv/eval_dtb_r2_thfft.csv
- Evaluation/UpSampleXRepro/doc/csv/eval_dtb_r2_thlow.csv
- Evaluation/UpSampleXRepro/doc/csv/eval_dtb_r2_thres.csv
- Evaluation/UpSampleXRepro/doc/csv/eval_dtb_r2_thtri.csv
- Evaluation/UpSampleXRepro/doc/csv/eval_dtb_r3_thfft.csv
- Evaluation/UpSampleXRepro/doc/csv/eval_dtb_r3_thlow.csv
- Evaluation/UpSampleXRepro/doc/csv/eval_dtb_r3_thres.csv
- Evaluation/UpSampleXRepro/doc/csv/eval_dtb_r3_thtri.csv
- Evaluation/UpSampleXRepro/doc/csv/eval_dtb_thtri.csv
- Evaluation/UpSampleXRepro/doc/csv/eval_dtn_r1_thfft.csv
- Evaluation/UpSampleXRepro/doc/csv/eval_dtn_r1_thlow.csv
- Evaluation/UpSampleXRepro/doc/csv/eval_dtn_r1_thres.csv
- Evaluation/UpSampleXRepro/doc/csv/eval_dtn_r1_thtri.csv
- Evaluation/UpSampleXRepro/doc/csv/eval_dtn_r2_thfft.csv
- Evaluation/UpSampleXRepro/doc/csv/eval_dtn_r2_thlow.csv
- Evaluation/UpSampleXRepro/doc/csv/eval_dtn_r2_thres.csv
- Evaluation/UpSampleXRepro/doc/csv/eval_dtn_r2_thtri.csv
- Evaluation/UpSampleXRepro/doc/csv/eval_dtn_r3_thfft.csv
- Evaluation/UpSampleXRepro/doc/csv/eval_dtn_r3_thlow.csv
- Evaluation/UpSampleXRepro/doc/csv/eval_dtn_r3_thres.csv
- Evaluation/UpSampleXRepro/doc/csv/eval_dtn_r3_thtri.csv
- Evaluation/UpSampleXRepro/doc/csv/eval_dtn_thtri.csv
- Evaluation/UpSampleXRepro/doc/csv/eval_dto_r1_thfft.csv
- Evaluation/UpSampleXRepro/doc/csv/eval_dto_r1_thlow.csv
- Evaluation/UpSampleXRepro/doc/csv/eval_dto_r1_thres.csv
- Evaluation/UpSampleXRepro/doc/csv/eval_dto_r1_thtri.csv
- Evaluation/UpSampleXRepro/doc/csv/eval_dto_r2_thfft.csv
- Evaluation/UpSampleXRepro/doc/csv/eval_dto_r2_thlow.csv
- Evaluation/UpSampleXRepro/doc/csv/eval_dto_r2_thres.csv
- Evaluation/UpSampleXRepro/doc/csv/eval_dto_r2_thtri.csv
- Evaluation/UpSampleXRepro/doc/csv/eval_dto_r3_thfft.csv
- Evaluation/UpSampleXRepro/doc/csv/eval_dto_r3_thlow.csv
- Evaluation/UpSampleXRepro/doc/csv/eval_dto_r3_thres.csv
- Evaluation/UpSampleXRepro/doc/csv/eval_dto_r3_thtri.csv
- Evaluation/UpSampleXRepro/doc/csv/eval_dto_thtri.csv
- Evaluation/UpSampleXRepro/doc/csv/eval_r1_original.csv
- Evaluation/UpSampleXRepro/doc/csv/eval_r1_original_i.csv
- Evaluation/UpSampleXRepro/doc/csv/eval_r1_updownsampled.csv
- Evaluation/UpSampleXRepro/doc/csv/eval_r1_upsampled.csv
- Evaluation/UpSampleXRepro/doc/csv/eval_r1_upsampledfft.csv
- Evaluation/UpSampleXRepro/doc/csv/eval_r1_upsampledtri.csv
- Evaluation/UpSampleXRepro/doc/csv/eval_r2_original.csv
- Evaluation/UpSampleXRepro/doc/csv/eval_r2_original_i.csv
- Evaluation/UpSampleXRepro/doc/csv/eval_r2_updownsampled.csv
- Evaluation/UpSampleXRepro/doc/csv/eval_r2_upsampled.csv
- Evaluation/UpSampleXRepro/doc/csv/eval_r2_upsampledfft.csv
- Evaluation/UpSampleXRepro/doc/csv/eval_r2_upsampledtri.csv
- Evaluation/UpSampleXRepro/doc/csv/eval_r3_original.csv
- Evaluation/UpSampleXRepro/doc/csv/eval_r3_original_i.csv
- Evaluation/UpSampleXRepro/doc/csv/eval_r3_updownsampled.csv
- Evaluation/UpSampleXRepro/doc/csv/eval_r3_upsampled.csv
- Evaluation/UpSampleXRepro/doc/csv/eval_r3_upsampledfft.csv
- Evaluation/UpSampleXRepro/doc/csv/eval_r3_upsampledtri.csv
- Evaluation/UpSampleXRepro/doc/csv/eval_tri_r1_thfft.csv
- Evaluation/UpSampleXRepro/doc/csv/eval_tri_r1_thlow.csv
- Evaluation/UpSampleXRepro/doc/csv/eval_tri_r1_thres.csv
- Evaluation/UpSampleXRepro/doc/csv/eval_tri_r1_thtri.csv
- Evaluation/UpSampleXRepro/doc/csv/eval_tri_r2_thfft.csv
- Evaluation/UpSampleXRepro/doc/csv/eval_tri_r2_thlow.csv
- Evaluation/UpSampleXRepro/doc/csv/eval_tri_r2_thres.csv
- Evaluation/UpSampleXRepro/doc/csv/eval_tri_r2_thtri.csv
- Evaluation/UpSampleXRepro/doc/csv/eval_tri_r3_thfft.csv
- Evaluation/UpSampleXRepro/doc/csv/eval_tri_r3_thlow.csv
- Evaluation/UpSampleXRepro/doc/csv/eval_tri_r3_thres.csv
- Evaluation/UpSampleXRepro/doc/csv/eval_tri_r3_thtri.csv
- Evaluation/UpSampleXRepro/doc/csv/eval_tri_thtri.csv
- Evaluation/UpSampleXRepro/doc/csv/eval_upsampled.csv
- Evaluation/UpSampleXRepro/doc/stat/
- Evaluation/UpSampleXRepro/doc/stat/img/
- Evaluation/UpSampleXRepro/doc/stat/img/BSBVpairwise.jpg
- Evaluation/UpSampleXRepro/doc/stat/img/BVTVpairwise.jpg
- Evaluation/UpSampleXRepro/doc/stat/img/ConnDpairwise.jpg
- Evaluation/UpSampleXRepro/doc/stat/img/corr_bsbv.jpg
- Evaluation/UpSampleXRepro/doc/stat/img/corr_bvtv.jpg
- Evaluation/UpSampleXRepro/doc/stat/img/corr_connd.jpg
- Evaluation/UpSampleXRepro/doc/stat/img/corr_da.jpg
- Evaluation/UpSampleXRepro/doc/stat/img/corr_smi.jpg
- Evaluation/UpSampleXRepro/doc/stat/img/corr_tbn.jpg
- Evaluation/UpSampleXRepro/doc/stat/img/corr_tbsp.jpg
- Evaluation/UpSampleXRepro/doc/stat/img/corr_tbth.jpg
- Evaluation/UpSampleXRepro/doc/stat/img/DApairwise.jpg
- Evaluation/UpSampleXRepro/doc/stat/img/SMIpairwise.jpg
- Evaluation/UpSampleXRepro/doc/stat/img/TbNpairwise.jpg
- Evaluation/UpSampleXRepro/doc/stat/img/TbSppairwise.jpg
- Evaluation/UpSampleXRepro/doc/stat/img/TbThpairwise.jpg
- Evaluation/UpSampleXRepro/mainXRepro_cv_icc.R
- Evaluation/UpSampleXRepro/mainXRepro_errors.R
- Evaluation/UpSampleXRepro/makeTable.R
- Evaluation/UpSampleXRepro/readme.txt
