# Supplementary material for: Virtual supersampling as post-processing step preserves the trabecular bone morphometry in human peripheral quantitative computed tomography scans
Source: PLoS One. 2019 Feb 13;14(2):e0212280. doi: 10.1371/journal.pone.0212280 (PMC6373954; doi:10.1371/journal.pone.0212280)
Supplement: S1 File. Data — (ZIP) [file pone.0212280.s001.zip › Evaluation/dat_plot.R]

dat_plot <- function(bone,param,type,Nxp,Ng,xvect,yvect,sdvect,xlabel,ylabel,axis_label, legend_label,title){

if(type == "line"){

ymax   <- max(c(yvect+sdvect))
offset <- 0.15*ymax #0.1
ymax   <- ymax + offset
ymin   <- min(c(yvect-sdvect))

xmax   <- max(xvect)
xmin   <- min(xvect)

pch_value <- as.numeric(gl(Ng,Nxp,Ng*Nxp))+ array(15,Ng*Nxp)

png(filename = paste("G:/fag/Evaluation/UpDownSample/doc/stat/img/",title,"_",param,".png",sep =""),width =500,height =500)#,quality=100)
 
#par(mgp = c(2.4,0.7,0))

plot(	xvect,yvect,xlab = xlabel,ylab = ylabel, 
	axes = FALSE, xlim=c(xmin,xmax),ylim=c(ymin,ymax), 
	cex.lab=1.7)
	#pch = pch_value, cex.lab=1.7)

box()
axis(2,cex.axis = 1.7, col.axis = "black", col = "black")
axis(1, at = as.integer(xvect[1:Nxp]), axis_label, tick = TRUE, col.axis = "black", col.lab = "black", col = "black", cex.axis =1.7)

for(i in 1:Ng){
	lines(xvect[c(i*Nxp-Nxp+1):c(i*Nxp)],yvect[c(i*Nxp-Nxp+1):c(i*Nxp)],type="b",lty = i,lwd = 2)

	errbar(xvect[c(i*Nxp-Nxp+1):c(i*Nxp)],yvect[c(i*Nxp-Nxp+1):c(i*Nxp)],yvect[c(i*Nxp-Nxp+1):c(i*Nxp)]+sdvect[c(i*Nxp-Nxp+1):c(i*Nxp)],yvect[c(i*Nxp-Nxp+1):c(i*Nxp)]-sdvect[c(i*Nxp-Nxp+1):c(i*Nxp)],add =TRUE,lwd=2, pch=16)
}

#legend(xmin,ymax,legend_label, lty = c(1:Ng), cex = 1.7, col = "black", text.col = "black", box.lwd = 0,box.lty  = 0, lwd = 1.5)


dev.off()


}


if(type == "hist"){


ymax   <- max(yvect)
offset <- 0.2*ymax
ymax   <- ymax + offset
ymin   <- min(yvect)

xmax   <- max(xvect)
xmin   <- min(xvect)


pch_value <- array(0,sum(Nxp))

for(i in 1:length(Nxp)){

if(i == 1){ pch_value[1:Nxp[i]]<- array(i,Nxp[i])+14}else{


pch_value[c(sum(Nxp[1:i-1])+1):c(sum(Nxp[1:i]))] <- array(i,Nxp[i])

}
}


png(filename = paste("/home/fag/Evaluation/LSiba/plots/",bone,"/",title,"_",param,".bmp",sep =""),width =900,height =750)

par(mgp = c(2.4,0.7,0))

plot(2*xmax,2*ymax,xlab = xlabel,ylab = ylabel, axes = TRUE, xlim=c(xmin,xmax),ylim=c(ymin,ymax), pch = pch_value, cex.lab =1.5,col.axis = "black", col.lab = "black", lwd = 1.5)

box()


for(i in 1:Ng){

if(i == 1){

lines(smooth.spline(xvect[1:Nxp[i]],yvect[1:Nxp[i]]),lty = i,lwd = 2)
#lines(xvect[1:Nxp[i]],yvect[1:Nxp[i]],lty = i,lwd = 1.5)

}else{

lines(smooth.spline(xvect[c(sum(Nxp[1:i-1])+1):c(sum(Nxp[1:i]))],yvect[c(sum(Nxp[1:i-1])+1):c(sum(Nxp[1:i]))]),lty = i,lwd = 2)
#lines(xvect[c(sum(Nxp[1:i-1])+1):c(sum(Nxp[1:i]))],yvect[c(sum(Nxp[1:i-1])+1):c(sum(Nxp[1:i]))],lty = i,lwd = 1.5)


      	      }

}

legend(xmin,ymax,legend_label, lty = c(1:Ng), cex = 1.5, col = "black", text.col = "black", box.lwd = 1, lwd = 2)


dev.off()

}


if(type == "comp"){

ymax   <- max(c(yvect[1:Nxp]+sdvect[1:Nxp]))
offset <- 0.1*ymax
ymax   <- ymax + offset
ymin   <- min(c(yvect[1:Nxp]-sdvect[1:Nxp]))

xmax   <- max(xvect[1:Nxp])
xmin   <- min(xvect[1:Nxp])


pch_value <- as.numeric(gl(Ng,Nxp,Ng*Nxp))+ array(15,Ng*Nxp)


png(filename = paste("/home/fag/Evaluation/LSiba/plots/",bone,"/",title,"_",param,".bmp",sep =""),width =1100,height =750)

layout(c(1,2))

par(mgp = c(2.4,0.7,0))

plot(xvect[1:Nxp],yvect[1:Nxp],xlab = xlabel,ylab = ylabel[1], axes = FALSE, xlim=c(xmin,xmax),ylim=c(ymin,ymax), cex = 1.7,cex.lab =1.5,col.axis = "black", col.lab = "black", lwd = 1.5,pch = pch_value[1:Nxp])


box()
axis(2,cex.axis = 1.5, col.axis = "black", col = "black", lwd = 1.5)
axis(1, at = as.integer(xvect[1:Nxp]), axis_label, tick = TRUE, col.axis = "black", col.lab = "black", col = "black", cex.axis =1.5, lwd = 1.5)


lines(smooth.spline(xvect[1:Nxp],yvect[1:Nxp]),lty = 1,lwd = 1.5)

errbar(xvect[1:Nxp],yvect[1:Nxp],yvect[1:Nxp]+sdvect[1:Nxp],yvect[1:Nxp]-sdvect[1:Nxp],add =TRUE)


ymax   <- max(c(yvect[c(Nxp+1):c(Nxp*Ng)]+sdvect[c(Nxp+1):c(Nxp*Ng)]))
offset <- 0.1*ymax
ymax   <- ymax + offset
ymin   <- min(c(yvect[c(Nxp+1):c(Nxp*Ng)]-sdvect[c(Nxp+1):c(Nxp*Ng)]))

xmax   <- max(xvect[c(Nxp+1):c(Nxp*Ng)])
xmin   <- min(xvect[c(Nxp+1):c(Nxp*Ng)])


par(mgp = c(2.4,0.7,0))

plot(xvect[c(Nxp+1):c(Nxp*Ng)],yvect[c(Nxp+1):c(Nxp*Ng)],xlab = xlabel,ylab = ylabel[2], axes = FALSE, xlim=c(xmin,xmax),ylim=c(ymin,ymax), cex = 1.7,cex.lab =1.5,col.axis = "black", col.lab = "black", lwd = 1.5,pch = pch_value[c(Nxp+1):c(Nxp*Ng)])


box()
axis(2,cex.axis = 1.5, col.axis = "black", col = "black", lwd = 1.5)
axis(1, at = as.integer(xvect[1:Nxp]), axis_label, tick = TRUE, col.axis = "black", col.lab = "black", col = "black", cex.axis =1.5, lwd = 1.5)

lines(smooth.spline(xvect[c(Nxp+1):c(Nxp*Ng)],yvect[c(Nxp+1):c(Nxp*Ng)]),lty = 1,lwd = 1.5)

errbar(xvect[c(Nxp+1):c(Nxp*Ng)],yvect[c(Nxp+1):c(Nxp*Ng)],yvect[c(Nxp+1):c(Nxp*Ng)]+sdvect[c(Nxp+1):c(Nxp*Ng)],yvect[c(Nxp+1):c(Nxp*Ng)]-sdvect[c(Nxp+1):c(Nxp*Ng)],add =TRUE)


dev.off()

}


if(type == "regr"){

ymax   <- max(c(yvect+sdvect))
offset <- 0.1*ymax
ymax   <- ymax + offset
ymin   <- min(c(yvect-sdvect))

xmax   <- max(xvect)
xmin   <- min(xvect)
#xmin   <- 0

pch_value <- as.numeric(gl(Ng,Nxp,Ng*Nxp))+ array(15,Ng*Nxp)

png(filename = paste("/home/fag/Evaluation/LSiba/plots/",bone,"/",title,"_",param,".bmp",sep =""),width =1100,height =750)

par(mgp = c(2.4,0.7,0))

plot(xvect,yvect,xlab = xlabel,ylab = ylabel, axes = TRUE, xlim=c(xmin,xmax),ylim=c(ymin,ymax), pch = pch_value, cex = 1.7,cex.lab =1.5,col.axis = "black", col.lab = "black", lwd = 1.5)


box()


for(i in 1:Ng){

lines(smooth.spline(xvect[c(i*Nxp-Nxp+1):c(i*Nxp)],yvect[c(i*Nxp-Nxp+1):c(i*Nxp)]),lty = i,lwd = 1.5)


	    }


dev.off()

}

}
