# Supplementary material for: Virtual supersampling as post-processing step preserves the trabecular bone morphometry in human peripheral quantitative computed tomography scans
Source: PLoS One. 2019 Feb 13;14(2):e0212280. doi: 10.1371/journal.pone.0212280 (PMC6373954; doi:10.1371/journal.pone.0212280)
Supplement: S1 File. Data — (ZIP) [file pone.0212280.s001.zip › Evaluation/friederike_r_functions.r]

#-------------------------------------------------------------------------------#
# friederike_r_functions							#
# created: 24.4.09								#
#-------------------------------------------------------------------------------#

# cv                                                                         #
# ============                                                               #
#                                                                            #
# description:                                                               #
# Calculates the coefficient of variation from a value.                      #
# parameters:                                                                #
#   x                                                                        #
#   ...                                                                      #
#----------------------------------------------------------------------------#

cv <- function(x) (sd(x)*100.0/mean(x))


#----------------------------------------------------------------------------#
# stderr                                                                     #
# ============                                                               #
#                                                                            #
# description:                                                               #
# Calculates the standard error from a value.                                #
# parameters:                                                                #
#   x                                                                        #
#   ...                                                                      #
#----------------------------------------------------------------------------#

se <- function(x) sqrt(var(x)/length(x))


#----------------------------------------------------------------------------#
# insertGroupCol                                                             #
# ============                                                               #
#                                                                            #
# description:                                                               #
# Insert a column for the loading group. The group number is extracted from the
# filename.                                                                  #
# parameters:                                                                #
#   csvfile = datatable                                                      #
#   ...                                                                      #
#----------------------------------------------------------------------------#

insert.group.col<-function(d.datatable){
	#fill in "group" column *datatable*
        for (i in 1:length(d.datatable$filename)){
		if(!(length(grep("l0n",d.datatable$filename[i])) == 0)){
        		d.datatable$group[i]<-"l0n";
		}else if(!(length(grep("l4n",d.datatable$filename[i])) == 0)){
			d.datatable$group[i]<-"l4n";
		}else if(!(length(grep("l8n",d.datatable$filename[i])) == 0)){
			d.datatable$group[i]<-"l8n";
		 }else if(!(length(grep("shm",d.datatable$filename[i])) == 0)){
                        d.datatable$group[i]<-"shm";
                }else if(!(length(grep("ovx",d.datatable$filename[i])) == 0)){
                        d.datatable$group[i]<-"ovx";
		}else if(!(length(grep("veh",d.datatable$filename[i])) == 0)){
                        d.datatable$group[i]<-"veh";
		}else if(!(length(grep("zol",d.datatable$filename[i])) == 0)){
                        d.datatable$group[i]<-"zol";
		}else if(!(length(grep("bis",d.datatable$filename[i])) == 0)){
                        d.datatable$group[i]<-"bis";

                }else if(!(length(grep("pth",d.datatable$filename[i])) == 0)){
                        d.datatable$group[i]<-"pth";
		}else{
			d.datatable$group[i]<-NaN;
		}
	}
	d.datatable$group <-as.factor(d.datatable$group)
	return(d.datatable)
}


#----------------------------------------------------------------------------#
# insertWeekCol                                                             #
# ============                                                               #
#                                                                            #
# description:                                                               #
# Insert a column for the week. The week number is extracted from the
# filename.                                                                  #
# parameters:                                                                #
#   csvfile = datatable                                                      #
#   ...                                                                      #
#----------------------------------------------------------------------------#

insert.week.col<-function(d.datatable){
        #fill in "week" column *datatable*
        for (i in 1:length(d.datatable$filename)){
                if(!(length(grep("w1",d.datatable$filename[i])) == 0)){
                        d.datatable$week[i]<-1;
                }else if(!(length(grep("w2",d.datatable$filename[i])) == 0)){
                        d.datatable$week[i]<-2;
                }else if(!(length(grep("w3",d.datatable$filename[i])) == 0)){
                        d.datatable$week[i]<-3;
		}else if(!(length(grep("w4",d.datatable$filename[i])) == 0)){
                        d.datatable$week[i]<-4;
                }else if(!(length(grep("w5",d.datatable$filename[i])) == 0)){
                        d.datatable$week[i]<-5;
                }else{
                        d.datatable$week[i]<-NaN;
                }
        }
        d.datatable$week <-as.factor(d.datatable$week)
        return(d.datatable)
}


#----------------------------------------------------------------------------#
# insertMeasCol                                                             #
# ============                                                               #
#                                                                            #
# description:                                                               #
# Insert a column for the measurement. The meas number is extracted from the
# filename.                                                                  #
# parameters:                                                                #
#   csvfile = datatable                                                      #
#   ...                                                                      #
#----------------------------------------------------------------------------#

insert.meas.col<-function(d.datatable){
        #fill in "meas" column *datatable*
        for (i in 1:length(d.datatable$filename)){
                if(!(length(grep("_m1_",d.datatable$filename[i])) == 0)){
                        d.datatable$meas[i]<-1;
                }else if(!(length(grep("_m2_",d.datatable$filename[i])) == 0)){
                        d.datatable$meas[i]<-2;
                }else if(!(length(grep("_m3_",d.datatable$filename[i])) == 0)){
                        d.datatable$meas[i]<-3;
                }else if(!(length(grep("_m4_",d.datatable$filename[i])) == 0)){
                        d.datatable$meas[i]<-4;
                }else if(!(length(grep("_m5_",d.datatable$filename[i])) == 0)){
                        d.datatable$meas[i]<-5;
                }else if(!(length(grep("_m6_",d.datatable$filename[i])) == 0)){
                        d.datatable$meas[i]<-6;
                }else if(!(length(grep("_m7_",d.datatable$filename[i])) == 0)){
                        d.datatable$meas[i]<-7;

		}else{
                        d.datatable$meas[i]<-NaN;
                }
        }
        d.datatable$meas <-as.factor(d.datatable$meas)
        return(d.datatable)
}


#----------------------------------------------------------------------------#
# sort.data                                                             #
# ============                                                               #
#                                                                            #
# description:                                                               #
#                                                                   #
# parameters:                                                                #
#   csvfile = datatable                                                      #
#   ...                                                                      #
#----------------------------------------------------------------------------#

sort.data<-function(d.datatable){
	# sort the data-frames
	ordo <- order(d.datatable$Sample)
	d.o.table <- d.datatable[ordo, ]        
	return(d.o.table)
}


#----------------------------------------------------------------------------#
# createDynamicTable                                                         #
# ============                                                               #
#                                                                            #
# description:                                                               #
# this function generates a new .csv-file containing the dynamic bone 
# formation and resorption rates. It gets the raw .csv-files from the 
# QUANT-procedure on VMS as input. 
#
# parameters:                                                                #
#   csvfile = datatable                                                      #
#   ...                                                                      #
#----------------------------------------------------------------------------#


create.dynamic.table <- function(
                                d.csv.path,
                                d.days,
                                d.origtable,
                                d.addvltable,
                                d.resvltable,
                                d.minpetable,
                                d.respetable,
                                d.fullmartable,
                                d.fullmrrtable){


# fill in group columns
d.origtable <- insert.group.col(d.origtable)
d.addvltable <- insert.group.col(d.addvltable)
d.resvltable <- insert.group.col(d.resvltable)
d.minpetable <- insert.group.col(d.minpetable)
d.respetable <- insert.group.col(d.respetable)
d.fullmartable <- insert.group.col(d.fullmartable)
d.fullmrrtable <- insert.group.col(d.fullmrrtable)

# sort the data-frames
ordo <- order(d.origtable$Sample)
d.o.origtable <- d.origtable[ordo, ]
orda <- order(d.addvltable$Sample)
d.o.addvltable <- d.addvltable[orda, ]
ordr <- order(d.resvltable$Sample)
d.o.resvltable <- d.resvltable[ordr, ]
ordam <- order(d.minpetable$Sample)
d.o.minpetable <- d.minpetable[ordam, ]
ordrm <- order(d.respetable$Sample)
d.o.respetable <- d.respetable[ordrm, ]
ordfa <- order(d.fullmartable$Sample)
d.o.fullmartable <- d.fullmartable[ordfa, ]
ordfr <- order(d.fullmrrtable$Sample)
d.o.fullmrrtable <- d.fullmrrtable[ordfr, ]

# cast variables
d.addvltableBV <- as.double(d.o.addvltable$BV)
d.resvltableBV <- as.double(d.o.resvltable$BV)
d.origtableBV <- as.double(d.o.origtable$BV)
d.origtableBS <- as.double(d.o.origtable$BS)
d.minpetableBS <-as.double(d.o.minpetable$BS)/2.0       #calculated BS from amsk needs...
d.respetableBS <- as.double(d.o.respetable$BS)/2.0      #...to be divided by 2 (front and back side)
d.elsize <-as.double(d.o.fullmartable$elsize)
d.fullmartableMAR <- as.double(d.o.fullmartable$mean)
d.fullmrrtableMAR <- as.double(d.o.fullmrrtable$mean)

# formed and resorbed percentages
d.f.BV <- d.addvltableBV*100.0/d.origtableBV #percent
d.r.BV <- d.resvltableBV*100.0/d.origtableBV #percent
d.f.BS <- d.addvltableBV*1000/d.origtableBS #microm
d.r.BS <- d.resvltableBV*1000/d.origtableBS #microm

d.min_per<-d.minpetableBS*100.0/d.origtableBS #percent
d.res_per<-d.respetableBS*100.0/d.origtableBS #percent
d.bfrbv <- d.f.BV/d.days
d.brrbv <- d.r.BV/d.days
d.bfrbs <- d.f.BS/d.days
d.brrbs <- d.r.BS/d.days
d.mar <-d.fullmartableMAR*d.elsize*1000/d.days #mar in [microm]
d.mrr <-d.fullmrrtableMAR*d.elsize*1000/d.days #mar in [microm]

# use one of the existing tables to create a new table
d.dynamictable <- subset(d.o.fullmartable, select=c(Sample))
# fill new table with extracted values
d.dynamictable$Sample <- d.o.origtable$Sample
d.dynamictable$group <- d.o.origtable$group
d.dynamictable$BS <- d.origtableBS
d.dynamictable$BFR.BV <- d.bfrbv
d.dynamictable$BFR.BS <- d.bfrbs
d.dynamictable$BRR.BV <- d.brrbv
d.dynamictable$BRR.BS <- d.brrbs
d.dynamictable$MAR <- d.mar
d.dynamictable$MRR <- d.mrr
d.dynamictable$MS <- d.min_per
d.dynamictable$ES <- d.res_per

# write new table to csv-file
write.csv(d.dynamictable, file.path(d.csv.path,"autodynamicrates.csv"))
}


#-----------------------------------------------------------------------------------#
# Graphical Functions                                                               #
#-----------------------------------------------------------------------------------#

#-----------------------------------------------------------------------------------#
# sig.boxplot                                                                       #
# ============                                                                      #
#                                                                                   #
# description:                                                                      #
#   Draw boxplot comparing different groups. The groups are tested by a pariwise    #
#   t-test with bonferoni correction for significant differences. If the groups do  #
#   NOT significantly differ from each other they are assigned the same letter.    #
#                                                                                   #
# parameters:                                                                       #
#   data.vec = data vector                                                          #
#   group.vec = group vector (same length as data vector)                           #
#   ...                                                                             #
#-----------------------------------------------------------------------------------#

f.sig.boxplot <- function(data.vec, group.vec, stat.test,p.adjus="bonf",p.paired=FALSE,xlim=NULL, ylim=NULL, tcol=NULL,axis_label=NULL, ...)
{
    alphabet            <- c("A","B","C","D","E","F","G","H","I","J","K","L","M","N","O","P","Q","R","S","T","U","V","W","X","Y","Z")
    v.index             <- 1
    v.sig.level         <- 0.05
    v.print.level       <- 0

    #p.adjus = {"bonf", "holm",...}
    if(stat.test == "t"){
    	r.pw.ttest.bonf     <- pairwise.t.test(data.vec, group.vec, paired=p.paired, p.adjust.method=p.adjus, pool.sd=!p.paired)
    }else if(stat.test == "w"){
	r.pw.ttest.bonf     <- pairwise.wilcox.test(data.vec, group.vec, paired=p.paired, p.adjust.method=p.adjus, pool.sd=!p.paired)
    }else{
	print("ERROR - test must either be t (t-test) or w (wilcoxon-test)")
    }

    print(r.pw.ttest.bonf)

    lab                 <- character(dim(table(group.vec)))
    lsq                 <- sequence(dim(table(group.vec)))
    for(co in 1:dim(r.pw.ttest.bonf$p.value)[1]) {
        for(ro in co:dim(r.pw.ttest.bonf$p.value)[2]) {
            if(r.pw.ttest.bonf$p.value[ro, co] > v.sig.level) {
                lab[ro + 1]     <- paste(lab[ro + 1], alphabet[v.index], sep="")
                lab[co]         <- paste(lab[co], alphabet[v.index], sep="")
                v.index         <- v.index + 1
            }
        }
    }

    if(is.null(ylim)) {
        v.print.level   <- min(data.vec) + 0.98 * (max(data.vec) - min(data.vec))
    } else {
        v.print.level   <- ylim[1] + 0.98 * (ylim[2] - ylim[1])
    }

par(pty = "s") #FAG 22/6/10
        if(is.null(axis_label)){
                plot(as.factor(group.vec), data.vec, xlim=xlim, ylim=ylim, ...)
        }else{
                plot(as.factor(group.vec), data.vec, xlim=xlim, ylim=ylim,xaxt="n", ...)
                axis(1,1:dim(table(group.vec)),labels=axis_label)
        }


    text(lsq, v.print.level, lab, col=tcol)
}


#-----------------------------------------------------------------------------------#
# sig.ttestboxplot                                                                       #
# ============                                                                      #
#                                                                                   #
# description:                                                                      #
#   Draw boxplot comparing two different groups. The groups are tested by a
#   t-test. If the groups do significantly differ from each other they are assigned #
#   an asterix                                                                      #
# parameters:                                                                       #
#   data.vec = data vector                                                          #
#   group.vec = group vector (same length as data vector)                           #
#   ...                                                                             #
#-----------------------------------------------------------------------------------#

f.sig.ttestboxplot <- function(data.vec, group.vec, xlim=NULL, ylim=NULL, tcol=NULL, axis_label=NULL,...)
{
    #v.sig.level         <- 0.05
    v.print.level       <- 0

    r.pw.ttest     <- t.test(data.vec ~ group.vec) # ,paired=TRUE) #!UNCOMMENT paired=TRUE!!!
    print(r.pw.ttest)

    lab                 <- character(dim(table(group.vec)))

    print(r.pw.ttest$p.value)

    # test for statistical significance
    if(r.pw.ttest$p.value < 0.0001) {
        lab     <- paste(lab, "***", sep="")
    }else if(r.pw.ttest$p.value < 0.001) {
        lab     <- paste(lab, "**", sep="")
    }else if(r.pw.ttest$p.value < 0.01) {
        lab     <- paste(lab, "*", sep="")
    }else if(r.pw.ttest$p.value < 0.05) {
        lab     <- paste(lab, "(*)", sep="")
    }


    if(is.null(ylim)) {
        v.print.level   <- min(data.vec) + 0.98 * (max(data.vec) - min(data.vec))
    } else {
        v.print.level   <- ylim[1] + 0.98 * (ylim[2] - ylim[1])
    }

    if(is.null(xlim)) {
        u.print.level   <- 1.5 #min(group.vec) + 0.5 * (max(group.vec) - min(group.vec))
    } else {
        u.print.level   <- xlim[1] + 0.5 * (xlim[2] - xlim[1])
    }

        if(is.null(axis_label)){
                plot(as.factor(group.vec), data.vec, xlim=xlim, ylim=ylim, ...)
        }else{
                plot(as.factor(group.vec), data.vec, xlim=xlim, ylim=ylim,xaxt="n", ...)
                axis(1,at=c(1,2),labels=axis_label)
        }
        # indicate significance by *
        text(u.print.level,v.print.level-(0.1*v.print.level),lab,col=tcol,cex=2)#3)

        #show p-value
        text(1.955555,v.print.level, paste("p-value = ", round(r.pw.ttest$p.value,digits=4), sep=""))
}


#-----------------------------------------------------------------------------------#
# sig.vartestboxplot                                                                       #
# ============                                                                      #
#                                                                                   #
# description:                                                                      #
#   Draw boxplot comparing two different groups. The groups are tested by a
#   t-test. If the groups do significantly differ from each other they are assigned #
#   an asterix                                                                      #
# parameters:                                                                       #
#   data.vec = data vector                                                          #
#   group.vec = group vector (same length as data vector)                           #
#   ...                                                                             #
#-----------------------------------------------------------------------------------#
sig.vartestboxplot <- function(data.vec, group.vec, xlim=NULL, ylim=NULL, tcol=NULL, axis_label=NULL,...)
{
    v.sig.level         <- 0.05
    v.print.level       <- 0
    
    r.pw.ttest     <- var.test(data.vec ~ group.vec)
    print(r.pw.ttest)

    lab                 <- character(dim(table(group.vec)))

    print(r.pw.ttest$p.value)

    # test for statistical significance
    if(r.pw.ttest$p.value < v.sig.level) {
        lab     <- paste(lab, "*", sep="")
    }

    if(is.null(ylim)) {
        v.print.level   <- min(data.vec) + 0.98 * (max(data.vec) - min(data.vec))
    } else {
        v.print.level   <- ylim[1] + 0.98 * (ylim[2] - ylim[1])
    }

    if(is.null(xlim)) {
        u.print.level   <- 1.5 #min(group.vec) + 0.5 * (max(group.vec) - min(group.vec))
    } else {
        u.print.level   <- xlim[1] + 0.5 * (xlim[2] - xlim[1])
    }

        if(is.null(axis_label)){
                plot(as.factor(group.vec), data.vec, xlim=xlim, ylim=ylim, ...)
        }else{
                plot(as.factor(group.vec), data.vec, xlim=xlim, ylim=ylim,xaxt="n", ...)
                axis(1,at=c(1,2),labels=axis_label)
        }
        # indicate significance by *
        text(u.print.level,v.print.level-(0.1*v.print.level),lab,col=tcol,cex=2)

        #show p-value
        text(1.955555,v.print.level, paste("p-value = ", round(r.pw.ttest$p.value,digits=4), sep=""))
}


#-----------------------------------------------------------------------------------#
# sig.pairwisettestboxplot                                                          #
# ============                                                                      #
#                                                                                   #
# description:                                                                      #
#   Draw boxplot comparing two different groups. The groups are tested by a
#   t-test. If the groups do significantly differ from each other they are assigned #
#   an asterix                                                                      #
# parameters:                                                                       #
#   data.vec = data vector                                                          #
#   group.vec = group vector (same length as data vector)                           #
#   ...                                                                             #
#-----------------------------------------------------------------------------------#

f.sig.paired.ttestboxplot <- function(data.vec, group.vec, xlim=NULL, ylim=NULL, tcol=NULL, axis_label=NULL,...)
{
    #v.sig.level         <- 0.05
    v.print.level       <- 0

    #r.pw.ttest     <- t.test(data.vec ~ group.vec)
    r.pw.ttest     <- t.test(data.vec ~ group.vec, paired=TRUE, p.adjust.method="bonferroni", pool.sd=T)
    print(r.pw.ttest)

    lab                 <- character(dim(table(group.vec)))

    
    print(r.pw.ttest$p.value)

    # test for statistical significance
    if(r.pw.ttest$p.value < 0.0001) {
        lab     <- paste(lab, "***", sep="")
    }else if(r.pw.ttest$p.value < 0.001) {
        lab     <- paste(lab, "**", sep="")
    }else if(r.pw.ttest$p.value < 0.01) {
        lab     <- paste(lab, "*", sep="")
    }else if(r.pw.ttest$p.value < 0.05) {
        lab     <- paste(lab, "(*)", sep="")
    }

	    
    if(is.null(ylim)) {
        v.print.level   <- min(data.vec) + 0.98 * (max(data.vec) - min(data.vec))
    } else {
        v.print.level   <- ylim[1] + 0.98 * (ylim[2] - ylim[1])
    }

    if(is.null(xlim)) {
        u.print.level   <- 1.5 #min(group.vec) + 0.5 * (max(group.vec) - min(group.vec))
    } else {
        u.print.level   <- xlim[1] + 0.5 * (xlim[2] - xlim[1])
    }

        if(is.null(axis_label)){
                plot(as.factor(group.vec), data.vec, xlim=xlim, ylim=ylim, ...)
        }else{
                plot(as.factor(group.vec), data.vec, xlim=xlim, ylim=ylim,xaxt="n", ...)
                axis(1,at=c(1,2),labels=axis_label)
        }
        # indicate significance by *
        text(u.print.level,v.print.level-(0.1*v.print.level),lab,col=tcol,cex=2)#3)

        #show p-value
        text(1.955555,v.print.level, paste("p-value = ", round(r.pw.ttest$p.value,digits=4), sep=""))
}


#-----------------------------------------------------------------------------------#
# fitted.linear.plot                                                                #
# ==================                                                                #
#                                                                                   #
# description:                                                                      #
#   Draw  a plot of data points and fits a linear curve of the form y = a + b*x.    #
#                                                                                   #
# parameters:                                                                       #
#   x.vec           = x data vector                                                 #
#   y.vec           = y data vector                                                 #
#   lcol            = line color                                                    #
#   show.formula    = show fitted formula                                           #
#   show.r          = show fitted r-squared value                                   #
#   show.p          = show fitted p-value                                           #
#   show.conf       = show confidence intervals                                     #
#   show.pred       = show prediction intervals                                     #
#   ...                                                                             #
#-----------------------------------------------------------------------------------#

f.fitted.linear.plot <- function(x.vec, y.vec,
                               lcol="black",
                               xlab=NULL,
                               ylab=NULL,
                               xlim=NULL,
                               ylim=NULL,
                               show.formula = TRUE,
                               show.r = TRUE,
                               show.p = TRUE,
                               show.conf = TRUE,
                               show.pred = TRUE,
                               ...) {

    "d.f" <- data.frame(x.vec = x.vec,
                        y.vec = y.vec
    )
    d.f <- sort.data.frame(d.f,~+x.vec)
    if(is.null(xlab)) { xlab=deparse(substitute(x.vec)) }
    if(is.null(ylab)) { ylab=deparse(substitute(y.vec)) }
par(pty = "s")
    plot(d.f$x.vec, d.f$y.vec, xlab=xlab, ylab=ylab, xlim=xlim, ylim=ylim,col=lcol,...)
#plot(d.f$x.vec, d.f$y.vec, xlab=xlab, ylab=ylab, xlim=xlim, ylim=ylim, ...)
    d.model         <- lm(d.f$y.vec ~ d.f$x.vec)
    calc.f.fit      <-function(x) { d.model$coeff[1] + d.model$coeff[2]*x }
    temp.seq.x      <- seq(min(d.f$x.vec), max(d.f$x.vec), (max(d.f$x.vec)-min(d.f$x.vec))/1000)
    #lines(temp.seq.x, calc.f.fit(temp.seq.x), col=lcol)
    lines(temp.seq.x, calc.f.fit(temp.seq.x))
        d.summary       <- summary(d.model)
    
    if(is.null(xlim)) {
        v.print.level.x <- min(d.f$x.vec) + 1.00 * (max(d.f$x.vec) - min(d.f$x.vec))
    } else {
        v.print.level.x <- xlim[1] + 1.00 * (xlim[2] - xlim[1])
    }
    v.print.level.y <- c(1:3)
    if(is.null(ylim)) {
        v.print.level.y[1]  <- min(d.f$y.vec) + 0.98 * (max(d.f$y.vec) - min(d.f$y.vec))#0.98 0.18
        v.print.level.y[2]  <- min(d.f$y.vec) + 0.92 * (max(d.f$y.vec) - min(d.f$y.vec))#0.92 0.12
        v.print.level.y[3]  <- min(d.f$y.vec) + 0.86 * (max(d.f$y.vec) - min(d.f$y.vec))#0.86 0.06
    } else {
        v.print.level.y[1]  <- ylim[1] + 0.98 * (ylim[2] - ylim[1]) #0.98 0.18
        v.print.level.y[2]  <- ylim[1] + 0.92 * (ylim[2] - ylim[1]) #0.92 0.12
        v.print.level.y[3]  <- ylim[1] + 0.86 * (ylim[2] - ylim[1]) #0.86 0.06
    }

    ply <- 0
    if(show.formula) {
        ply <- ply + 1
        if(d.model$coeff[1] < 0) {
            text(v.print.level.x, v.print.level.y[ply],
            paste("f(x) = ", signif(d.model$coeff[2], 2), " * x - ", abs(signif(d.model$coeff[1], 2)), sep=""), pos=2)
        } else {
            text(v.print.level.x, v.print.level.y[ply],
            paste("f(x) = ", signif(d.model$coeff[2], 2), " * x + ", signif(d.model$coeff[1], 2), sep=""), pos=2)
        }
    }
    if(show.r) {
        ply <- ply + 1
        text(v.print.level.x, v.print.level.y[ply],
        paste("R-squared = ", signif(d.summary$r.squared, 2), sep=""), pos=2)
        #paste("R = ", signif(sqrt(d.summary$r.squared), 2), sep=""), pos=2)
        }
    if(show.p) {
        ply <- ply + 1
   	if(d.summary$coefficients[2,4] < 0.0001){
                text(v.print.level.x, v.print.level.y[ply],
                paste("p < 0.0001"), pos=2)
        }else if(d.summary$coefficients[2,4] < 0.001){
                text(v.print.level.x, v.print.level.y[ply],
                paste("p < 0.001"), pos=2)
        }else if(d.summary$coefficients[2,4] < 0.01){
                text(v.print.level.x, v.print.level.y[ply],
                paste("p < 0.01"), pos=2)
        }else if(d.summary$coefficients[2,4] < 0.05){
                text(v.print.level.x, v.print.level.y[ply],
                paste("p < 0.05"), pos=2)
        }else{
                text(v.print.level.x, v.print.level.y[ply],
                paste("p > 0.05"), pos=2)
        }
    }
    if(show.conf) {
        pred.w.clim     <- predict(d.model, interval="confidence")
        matlines(d.f$x.vec, pred.w.clim[,-1], type="l", lty=c(2,2), col=c(2,3))
    }
    if(show.pred) {
        pred.w.plim     <- predict(d.model, interval="prediction")
        matlines(d.f$x.vec, pred.w.plim[,-1], type="l", lty=c(3,3), col=c(4,4))
    }

    return(d.model)
}
