# Supplementary material for: Virtual supersampling as post-processing step preserves the trabecular bone morphometry in human peripheral quantitative computed tomography scans
Source: PLoS One. 2019 Feb 13;14(2):e0212280. doi: 10.1371/journal.pone.0212280 (PMC6373954; doi:10.1371/journal.pone.0212280)
Supplement: S1 File. Data — (ZIP) [file pone.0212280.s001.zip › Evaluation/martin_r_functions.r]

# source("d:\\martin\\workspace\\R\\martin_r_HTML_functions.r")


stderr <- function(x) sqrt(var(x)/length(x))


#-----------------------------------------------------------------------------------#
# Graphical Functions                                                               #
#-----------------------------------------------------------------------------------#

#-----------------------------------------------------------------------------------#
# sig.boxplot                                                                       #
# ============                                                                      #
#                                                                                   #
# description:                                                                      #
#   Draw boxplot comparing different groups. The groups are tested by a pariwise    #
#   t-test with bonferoni correction for significant differences. If the groups do  #
#   NOT significantly differ from each other they are assigned the same letter.    #
#                                                                                   #
# parameters:                                                                       #
#   data.vec = data vector                                                          #
#   group.vec = group vector (same length as data vector)                           #
#   ...                                                                             #
#-----------------------------------------------------------------------------------#

sig.boxplot <- function(data.vec, group.vec, xlim=NULL, ylim=NULL, tcol=NULL,axis_label=NULL, ...)
{
    alphabet            <- c("A","B","C","D","E","F","G","H","I","J","K","L","M","N","O","P","Q","R","S","T","U","V","W","X","Y","Z")
    v.index             <- 1
    v.sig.level         <- 0.05
    v.print.level       <- 0

    r.pw.ttest.bonf     <- pairwise.t.test(data.vec, group.vec, p.adjust.method="bonferroni", pool.sd=T)
    print(r.pw.ttest.bonf)

    lab                 <- character(dim(table(group.vec)))
    lsq                 <- sequence(dim(table(group.vec)))
    for(co in 1:dim(r.pw.ttest.bonf$p.value)[1]) {
        for(ro in co:dim(r.pw.ttest.bonf$p.value)[2]) {
            if(r.pw.ttest.bonf$p.value[ro, co] > v.sig.level) {
                lab[ro + 1]     <- paste(lab[ro + 1], alphabet[v.index], sep="")
                lab[co]         <- paste(lab[co], alphabet[v.index], sep="")
                v.index         <- v.index + 1
            }
        }
    }

    if(is.null(ylim)) {
        v.print.level   <- min(data.vec) + 0.98 * (max(data.vec) - min(data.vec))
    } else {
        v.print.level   <- ylim[1] + 0.98 * (ylim[2] - ylim[1])
    }


	if(is.null(axis_label)){
                plot(as.factor(group.vec), data.vec, xlim=xlim, ylim=ylim, ...)
        }else{
                plot(as.factor(group.vec), data.vec, xlim=xlim, ylim=ylim,xaxt="n", ...)
                axis(1,1:dim(table(group.vec)),labels=axis_label)
        }


    text(lsq, v.print.level, lab, col=tcol)
}


#-----------------------------------------------------------------------------------#
# stacked.boxplot                                                                   #
# ===============                                                                   #
#                                                                                   #
# description:                                                                      #
#   Draw  a stacked boxplot comparing different groups.                             #
#                                                                                   #
# parameters:                                                                       #
#   data.vec = data vector                                                          #
#   group.vec = group vector (same length as data vector)                           #
#   ...                                                                             #
#-----------------------------------------------------------------------------------#

stacked.boxplot <- function(data.vec, group.vec, main = NULL, sub = NULL, space = NULL, beside = FALSE, xlab = NULL, ylab = NULL, col = par("col"))
{
    v.nr.bins   <- 50
    v.breaks    <- numeric(v.nr.bins + 1)
    v.min       <- min(data.vec[group.vec], data.vec[!group.vec])
    v.max       <- max(data.vec[group.vec], data.vec[!group.vec])
    v.range     <- v.max - v.min
    v.binsize   <- v.range / v.nr.bins

    for(ind in 1:(v.nr.bins + 1)) {
        v.breaks[ind] = v.min + (ind-1) * v.binsize
    }

    hp  <- hist(data.vec[!group.vec], breaks=v.breaks, plot=FALSE)
    hr  <- hist(data.vec[group.vec], breaks=v.breaks, plot=FALSE)

    nrr <- sum(group.vec)
    nrp <- sum(!group.vec)
    
    m   <-  t(data.frame(hp$counts, hr$counts))
    v.print.level.x     <- 0.7 * v.nr.bins
    v.print.level.y     <- min(hp$counts,hr$counts) + 0.75* (max(hp$counts,hr$counts) - min(hp$counts,hr$counts))

    barplot(m, beside=FALSE, space=0, col=c("lightgreen","lavender"), main=main, xlab=xlab, ylab=ylab, xaxt="n")
    axis(1, at=c(1:v.nr.bins), labels=round(hr$breaks[1:v.nr.bins], digits=1))
    legend(v.print.level.x, v.print.level.y,legend=c(paste("plates, n=", nrp, sep=""),paste("rods, n=", nrr, sep="")), fill=c("lightgreen","lavender"))
}

#-----------------------------------------------------------------------------------#
# fitted.linear.plot                                                                #
# ==================                                                                #
#                                                                                   #
# description:                                                                      #
#   Draw  a plot of data points and fits a linear curve of the form y = a + b*x.    #
#                                                                                   #
# parameters:                                                                       #
#   x.vec           = x data vector                                                 #
#   y.vec           = y data vector                                                 #
#   lcol            = line color                                                    #
#   show.formula    = show fitted formula                                           #
#   show.r          = show fitted r-squared value                                   #
#   show.p          = show fitted p-value                                           #
#   show.conf       = show confidence intervals                                     #
#   show.pred       = show prediction intervals                                     #
#   ...                                                                             #
#-----------------------------------------------------------------------------------#

fitted.linear.plot <- function(x.vec, y.vec,
                               lcol="black",
                               xlab=NULL,
                               ylab=NULL,
                               xlim=NULL,
                               ylim=NULL, 
                               show.formula = TRUE,
                               show.r = TRUE,
                               show.p = TRUE,
                               show.conf = TRUE, 
                               show.pred = TRUE, 
                               ...) {

    "d.f" <- data.frame(x.vec = x.vec,
                        y.vec = y.vec
    )
    d.f <- sort.data.frame(d.f,~+x.vec)                             
    if(is.null(xlab)) { xlab=deparse(substitute(x.vec)) }
    if(is.null(ylab)) { ylab=deparse(substitute(y.vec)) }

    plot(d.f$x.vec, d.f$y.vec, xlab=xlab, ylab=ylab, xlim=xlim, ylim=ylim,col=lcol,asp=1,...) 
#plot(d.f$x.vec, d.f$y.vec, xlab=xlab, ylab=ylab, xlim=xlim, ylim=ylim, ...)
    d.model         <- lm(d.f$y.vec ~ d.f$x.vec)
    calc.f.fit      <-function(x) { d.model$coeff[1] + d.model$coeff[2]*x }
    temp.seq.x      <- seq(min(d.f$x.vec), max(d.f$x.vec), (max(d.f$x.vec)-min(d.f$x.vec))/1000)
    #lines(temp.seq.x, calc.f.fit(temp.seq.x), col=lcol)
    lines(temp.seq.x, calc.f.fit(temp.seq.x))
	d.summary       <- summary(d.model)

    if(is.null(xlim)) {
        v.print.level.x <- min(d.f$x.vec) + 1.00 * (max(d.f$x.vec) - min(d.f$x.vec))
    } else {
        v.print.level.x <- xlim[1] + 1.00 * (xlim[2] - xlim[1])
    }
    v.print.level.y <- c(1:3)
    if(is.null(ylim)) {
        v.print.level.y[1]  <- min(d.f$y.vec) + 0.18 * (max(d.f$y.vec) - min(d.f$y.vec)) #0.98
        v.print.level.y[2]  <- min(d.f$y.vec) + 0.12 * (max(d.f$y.vec) - min(d.f$y.vec)) #0.92
        v.print.level.y[3]  <- min(d.f$y.vec) + 0.06 * (max(d.f$y.vec) - min(d.f$y.vec)) #0.86
    } else {
        v.print.level.y[1]  <- ylim[1] + 0.18 * (ylim[2] - ylim[1]) #0.98
        v.print.level.y[2]  <- ylim[1] + 0.12 * (ylim[2] - ylim[1]) #0.92
        v.print.level.y[3]  <- ylim[1] + 0.06 * (ylim[2] - ylim[1]) #0.86
    }

    ply <- 0 
    if(show.formula) {
        ply <- ply + 1
        if(d.model$coeff[2] < 0) {
            text(v.print.level.x, v.print.level.y[ply], 
            paste("f(x) = ", signif(d.model$coeff[1], 2), " - ", abs(signif(d.model$coeff[2], 2)), "*x" , sep=""), pos=2)
        } else {
            text(v.print.level.x, v.print.level.y[ply], 
            paste("f(x) = ", signif(d.model$coeff[1], 2), " + ", signif(d.model$coeff[2], 2), "*x" , sep=""), pos=2)
        }
    }
    if(show.r) {
        ply <- ply + 1
        text(v.print.level.x, v.print.level.y[ply], 
        paste("R-squared = ", signif(d.summary$r.squared, 2), sep=""), pos=2)
    	#paste("R = ", signif(sqrt(d.summary$r.squared), 2), sep=""), pos=2)
	}
    if(show.p) {
        ply <- ply + 1
    	if(d.summary$coefficients[2,4] < 0.0001){
		text(v.print.level.x, v.print.level.y[ply],	
		paste("p < 0.0001"), pos=2)
    	}else if(d.summary$coefficients[2,4] < 0.001){
		text(v.print.level.x, v.print.level.y[ply],
                paste("p < 0.001"), pos=2)
        }else if(d.summary$coefficients[2,4] < 0.01){
		text(v.print.level.x, v.print.level.y[ply],
                paste("p < 0.01"), pos=2)
	}else if(d.summary$coefficients[2,4] < 0.05){
		text(v.print.level.x, v.print.level.y[ply],
		paste("p < 0.05"), pos=2)
    	}else{	
		text(v.print.level.x, v.print.level.y[ply],
		paste("p > 0.05"), pos=2)
	}
    }
    if(show.conf) {
        pred.w.clim     <- predict(d.model, interval="confidence")
        matlines(d.f$x.vec, pred.w.clim[,-1], type="l", lty=c(2,2), col=c(2,3))
    }
    if(show.pred) {
        pred.w.plim     <- predict(d.model, interval="prediction")
        matlines(d.f$x.vec, pred.w.plim[,-1], type="l", lty=c(3,3), col=c(4,4))
    }
    
    return(d.model)
}

# example for testing
# x.vec <- 1:10; y.vec <- x
# fitted.linear.plot(x, y, xlab="xlab", main="main")

#-----------------------------------------------------------------------------------#
# fitted.linear.lines                                                               #
# ===================                                                               #
#                                                                                   #
# description:                                                                      #
#   Fits a linear curve of the form y = a + b*x.                                    #
#                                                                                   #
# parameters:                                                                       #
#   x.vec = x data vector                                                           #
#   y.vec = y data vector                                                           #
#   ...                                                                             #
#-----------------------------------------------------------------------------------#

fitted.linear.lines <- function(x.vec, y.vec, xpos=NULL, ypos=NULL, lcol=NULL,
                               show.formula = TRUE, show.r = TRUE, show.p = TRUE, ...) {

    d.model         <- lm(y.vec ~ x.vec)
    calc.f.fit      <-function(x) { d.model$coeff[1] + d.model$coeff[2]*x }
    temp.seq.x      <- seq(min(x.vec), max(x.vec), (max(x.vec)-min(x.vec))/1000)
    lines(temp.seq.x, calc.f.fit(temp.seq.x), col=lcol)
    d.summary       <- summary(d.model)
    print(d.summary)

    if(is.null(xpos)) {
        v.print.level.x <- min(x.vec) + 1.00 * (max(x.vec) - min(x.vec))
    } else {
        v.print.level.x <- xpos
    }
    v.print.level.y <- c(1:3)
    if(is.null(ypos)) {
        v.print.level.y[1]  <- min(y.vec) + 0.98 * (max(y.vec) - min(y.vec))
        v.print.level.y[2]  <- min(y.vec) + 0.92 * (max(y.vec) - min(y.vec))
        v.print.level.y[3]  <- min(y.vec) + 0.86 * (max(y.vec) - min(y.vec))
    } else {
        v.print.level.y[1]  <- ypos[1]
        v.print.level.y[2]  <- ypos[2]
        v.print.level.y[3]  <- ypos[3]
    }

    ply <- 0
    if(show.formula) {
        ply <- ply + 1
        if(d.model$coeff[2] < 0) {
            text(v.print.level.x, v.print.level.y[ply], 
            paste("f(x) = ", signif(d.model$coeff[1], 3), " - ", abs(signif(d.model$coeff[2], 3)), "*x" , sep=""), col=lcol, pos=4)
        } else {
            text(v.print.level.x, v.print.level.y[ply], 
            paste("f(x) = ", signif(d.model$coeff[1], 3), " + ", signif(d.model$coeff[2], 3), "*x" , sep=""), col=lcol, pos=4)
        }
    }
    if(show.p) {
        ply <- ply + 1
        text(v.print.level.x, v.print.level.y[ply], 
        substitute(r^2 == a, list(a=signif(d.summary$r.squared, 4))), 
        col=lcol, pos=4)
    }
    if(show.r) {
        ply <- ply + 1
        text(v.print.level.x, v.print.level.y[ply], 
        paste("p = ", signif(d.summary$coefficients[2,4],3), sep=""), 
        col=lcol, pos=4)
    }
    
    "d.result" <- data.frame(
        intercept = d.model$coeff[1],
        slope = d.model$coeff[2],
        r.squared = d.summary$r.squared,
        p.value = d.summary$coefficients[2,4]
    )

    return(d.result)
}

#-----------------------------------------------------------------------------------#
# fitted.xpown.plot                                                                 #
# =================                                                                 #
#                                                                                   #
# description:                                                                      #
#   Draw  a plot of data points and fits a curve of the form y = a*x^k, where       #
#   the exponent k is determined by log transformation.                             #
#                                                                                   #
# parameters:                                                                       #
#   x.vec           = x data vector                                                 #
#   y.vec           = y data vector                                                 #
#   lcol            = line color                                                    #
#   show.formula    = show fitted formula                                           #
#   show.r          = show fitted r-squared value                                   #
#   show.p          = show fitted p-value                                           #
#   show.conf       = show confidence intervals                                     #
#   show.pred       = show prediction intervals                                     #
#   ...                                                                             #
#-----------------------------------------------------------------------------------#

fitted.xpown.plot  <- function(x.vec, y.vec,
                               lcol="black",
                               xlab=NULL,
                               ylab=NULL,
                               xlim=NULL,
                               ylim=NULL, 
                               show.formula = TRUE,
                               show.r = TRUE,
                               show.p = TRUE,
                               show.conf = TRUE, 
                               show.pred = TRUE, 
                               ...) {

    "d.f" <- data.frame(x.vec = x.vec,
                        y.vec = y.vec
    )
    d.f <- sort.data.frame(d.f,~+x.vec)                             
    if(is.null(xlab)) { xlab=deparse(substitute(x.vec)) }
    if(is.null(ylab)) { ylab=deparse(substitute(y.vec)) }
    
    lx <- log(d.f$x.vec); ly <- log(d.f$y.vec)
    plot(d.f$x.vec, d.f$y.vec, xlab=xlab, ylab=ylab, xlim=xlim, ylim=ylim, ...)
    d.model.log     <- lm(ly ~ lx)
    calc.f.fit      <-function(x) { exp(d.model.log$coeff[1])*x^d.model.log$coeff[2] }
    temp.seq.x      <- seq(min(d.f$x.vec), max(d.f$x.vec), len=1000)
    lines(temp.seq.x, calc.f.fit(temp.seq.x), col=lcol)
    d.summary <-summary(d.model.log)
    
    if(is.null(xlim)) {
        v.print.level.x <- min(d.f$x.vec) + 1.00 * (max(d.f$x.vec) - min(d.f$x.vec))
    } else {
        v.print.level.x <- xlim[1] + 1.00 * (xlim[2] - xlim[1])
    }
    v.print.level.y <- c(1:3)
    if(is.null(ylim)) {
        v.print.level.y[1]  <- min(d.f$y.vec) + 0.98 * (max(d.f$y.vec) - min(d.f$y.vec))
        v.print.level.y[2]  <- min(d.f$y.vec) + 0.92 * (max(d.f$y.vec) - min(d.f$y.vec))
        v.print.level.y[3]  <- min(d.f$y.vec) + 0.86 * (max(d.f$y.vec) - min(d.f$y.vec))
    } else {
        v.print.level.y[1]  <- ylim[1] + 0.98 * (ylim[2] - ylim[1])
        v.print.level.y[2]  <- ylim[1] + 0.92 * (ylim[2] - ylim[1])
        v.print.level.y[3]  <- ylim[1] + 0.86 * (ylim[2] - ylim[1])
    }

    ply <- 0
    if(show.formula) {
        ply <- ply + 1
        text(v.print.level.x, v.print.level.y[ply],
        substitute("f(x)" == a * x ^ b, list(, a= signif(exp(d.model.log$coeff[1]),3), b=signif(d.model.log$coeff[2],3))), pos=2)
    }
    if(show.r) {
        ply <- ply + 1
        text(v.print.level.x, v.print.level.y[ply], 
        paste("R-squared = ", signif(d.summary$r.squared, 2), sep=""), pos=2)
    }
    if(show.p) {
        ply <- ply + 1
        text(v.print.level.x, v.print.level.y[ply], 
        paste("p-value = ", signif(d.summary$coefficients[2,4],3), sep=""), pos=2)
    }
    if(show.conf) {
        pred.w.clim.log <- predict(d.model.log, interval="confidence")
        pred.w.clim     <- exp(pred.w.clim.log)
        matlines(d.f$x.vec, pred.w.clim[,-1], type="l", lty=c(2,2), col=c(2,3))
    }
    if(show.pred) {
        pred.w.plim.log <- predict(d.model.log, interval="prediction")
        pred.w.plim     <- exp(pred.w.plim.log)
        matlines(d.f$x.vec, pred.w.plim[,-1], type="l", lty=c(3,3), col=c(4,4))
    }
    
    return(d.model.log)
}

# example for testing
# x.vec <- 1:10; y.vec <- x.vec*x.vec
# fitted.xpown.plot(x, y, xlab="xlab", main="main")


#-----------------------------------------------------------------------------------#
# fitted.xpown.points                                                               #
# ===================                                                               #
#                                                                                   #
# description:                                                                      #
#   Draw  a plot of data points and fits a curve of the form y = a*x^k, where       #
#   the exponent k is determined by log transformation.                             #
#                                                                                   #
# parameters:                                                                       #
#   x.vec           = x data vector                                                 #
#   y.vec           = y data vector                                                 #
#   lcol            = line color                                                    #
#   show.conf       = show confidence intervals                                     #
#   show.pred       = show prediction intervals                                     #
#   ...                                                                             #
#-----------------------------------------------------------------------------------#

fitted.xpown.points  <- function(x.vec, y.vec,
                               lcol="black",
                               show.conf = TRUE, 
                               show.pred = TRUE, 
                               ...) {

    "d.f" <- data.frame(x.vec = x.vec,
                        y.vec = y.vec
    )
    d.f <- sort.data.frame(d.f,~+x.vec)                             
    
    lx <- log(d.f$x.vec); ly <- log(d.f$y.vec)
    points(d.f$x.vec, d.f$y.vec, ...)
    d.model.log     <- lm(ly ~ lx)
    calc.f.fit      <-function(x) { exp(d.model.log$coeff[1])*x^d.model.log$coeff[2] }
    temp.seq.x      <- seq(min(d.f$x.vec), max(d.f$x.vec), len=1000)
    lines(temp.seq.x, calc.f.fit(temp.seq.x), col=lcol, ...)
    d.summary <-summary(d.model.log)
    
    if(show.conf) {
        pred.w.clim.log <- predict(d.model.log, interval="confidence")
        pred.w.clim     <- exp(pred.w.clim.log)
        matlines(d.f$x.vec, pred.w.clim[,-1], type="l", lty=c(2,2), col=c(2,3))
    }
    if(show.pred) {
        pred.w.plim.log <- predict(d.model.log, interval="prediction")
        pred.w.plim     <- exp(pred.w.plim.log)
        matlines(d.f$x.vec, pred.w.plim[,-1], type="l", lty=c(3,3), col=c(4,4))
    }
    
    return(d.model.log)
}


#-----------------------------------------------------------------------------------#
# fitted.plot                                                                       #
# ===========                                                                       #
#                                                                                   #
# description:                                                                      #
#   Draw  a plot of data points and fits a curve of the given formula.              #
#                                                                                   #
# parameters:                                                                       #
#   form            = standard R formula                                            #
#   lcol            = line colortor                                                 #
#   show.formula    = show fitted formula                                           #
#   show.r          = show fitted r-squared value                                   #
#   show.p          = show fitted p-value                                           #
#   ...                                                                             #
#-----------------------------------------------------------------------------------#

fitted.plot  <- function(form,
                         xlab=NULL,
                         ylab=NULL,
                         xlim=NULL,
                         ylim=NULL,
                         show.formula = FALSE,
                         show.r = TRUE,
                         show.p = TRUE,
                         ...) {

    vec = get(deparse(form[[2]]))
#    print(vec)
print(formula(form))
    if(is.null(ylab)) { ylab=deparse(form[[2]]) }
    if(is.null(xlab)) { xlab=paste(ylab, "(fitted)") }

    d.lm        <- lm(form)
    d.summary   <- summary(d.lm)
    d.fitted    <- fitted(d.lm)

#    to use predict sort data first!
    d.pred      <- predict(d.lm)

    plot(vec ~ d.fitted, xlab=xlab, ylab=ylab, xlim=xlim, ylim=ylim, ...)
#    lines(d.pred)

    if(is.null(xlim)) {
        v.print.level.x <- min(d.fitted) + 1.00 * (max(d.fitted) - min(d.fitted))
    } else {
        v.print.level.x <- xlim[1] + 1.00 * (xlim[2] - xlim[1])
    }
    v.print.level.y <- c(1:3)
    if(is.null(ylim)) {
        v.print.level.y[1]  <- min(vec) + 0.98 * (max(vec) - min(vec))
        v.print.level.y[2]  <- min(vec) + 0.92 * (max(vec) - min(vec))
        v.print.level.y[3]  <- min(vec) + 0.86 * (max(vec) - min(vec))
    } else {
        v.print.level.y[1]  <- ylim[1] + 0.98 * (ylim[2] - ylim[1])
        v.print.level.y[2]  <- ylim[1] + 0.92 * (ylim[2] - ylim[1])
        v.print.level.y[3]  <- ylim[1] + 0.86 * (ylim[2] - ylim[1])
    }

    ply <- 0
    if(show.formula) {
        ply <- ply + 1
        text(v.print.level.x, v.print.level.y[ply],
        "no implementation", pos=2)
    }
    if(show.r) {
        ply <- ply + 1
        text(v.print.level.x, v.print.level.y[ply], 
        substitute(r^2 == a, list(a=signif(d.summary$r.squared, 2))), pos=2)
    }
    if(show.p) {
        ply <- ply + 1
        text(v.print.level.x, v.print.level.y[ply], 
        paste("p = ", signif(d.summary$coefficients[2,4],3), sep=""), pos=2)
    }
    
    return(d.lm)

}

#-----------------------------------------------------------------------------------#
# String Functions                                                                  #
#-----------------------------------------------------------------------------------#


capply <- function(str, ff) { 
    sapply(lapply(strsplit(str, NULL), ff), paste, collapse="")
}

# change lower letters to upper, others leave unchanged
cap <- function(char) {
    if (any(ind <- letters==char)) LETTERS[ind]    else char 
} 

# vector of words 
capitalize <- function(str) {
    ff <- function(x) paste(lapply(unlist(strsplit(x, NULL)),cap),collapse="") 
    capply(str,ff) 
} 

# change upper letters to lower, others leave unchanged
lower <- function(char) {
    if (any(ind <- LETTERS==char)) letters[ind]    else char 
}

lowerize <- function(str) { 
    ff <- function(x) paste(lapply(unlist(strsplit(x, NULL)),lower),collapse="") 
    capply(str,ff) 
}

"CapLeading" <- function(str) { 
    ff <- function(x) {r <- x; r[1]<-cap(x[1]); r}
    capply(str,ff) 
} 

#cap("f") 
#cap("R") 
#capitalize(c("TruE","faLSe")) 
#capitalize(c("faLSe","TruE")) 
#lower("f") 
#lower("R") 
#lowerize("TruE") 
#lowerize("faLSe") 


#-----------------------------------------------------------------------------------#
# Sorting data.frame                                                                #
#-----------------------------------------------------------------------------------#

# simple way:
x<-c(5,5,3,3,4,4)
y<-c(1,4,2,6,4,7)
z<-data.frame(x,y)
x.order <-order(z[,"x"],-z[,"y"])
z.sort<-z[x.order,]


sort.data.frame <- function(form,dat) {

# Author: Kevin Wright 
# Some ideas from Andy Liaw 
# http://tolstoy.newcastle.edu.au/R/help/04/07/1076.html 

# Use + for ascending, - for decending. 
# Sorting is left to right in the formula 

# Useage is either of the following: 
# sort.data.frame(~Block-Variety,Oats) 
# sort.data.frame(Oats,~-Variety+Block) 

# If dat is the formula, then switch form and dat 
    if(inherits(dat,"formula")){ 
        f=dat 
        dat=form 
        form=f 
    } 
    if(form[[1]] != "~") 
        stop("Formula must be one-sided.") 

# Make the formula into character and remove spaces 
    formc <- as.character(form[2]) 
    formc <- gsub(" ","",formc) 
# If the first character is not + or -, add + 
    if(!is.element(substring(formc,1,1),c("+","-")))     formc <- paste("+",formc,sep="") 
# Extract the variables from the formula 
    vars <- unlist(strsplit(formc, "[\\+\\-]"))
    vars <- vars[vars!=""] # Remove spurious "" terms 

# Build a list of arguments to pass to "order" function 
    calllist <- list() 
    pos=1 # Position of + or - 
    for(i in 1:length(vars)){ 
        varsign <- substring(formc,pos,pos) 
        pos <- pos+1+nchar(vars[i]) 
        if(is.factor(dat[,vars[i]])){ 

            if(varsign=="-")
                calllist[[i]] <- -rank(dat[,vars[i]])
            else
                calllist[[i]] <- rank(dat[,vars[i]])

        } 
        else { 
            if(varsign=="-")
                calllist[[i]] <- -dat[,vars[i]]
            else
                calllist[[i]] <- dat[,vars[i]]
        } 
    } 
    dat[do.call("order",calllist),] 
} 

## Example
#d = data.frame(b=factor(c("Hi","Med","Hi","Low"),levels=c("Low","Med","Hi"), 
#               ordered=TRUE),
#               x=c("A","D","A","C"),y=c(8,3,9,9),z=c(1,1,1,2))
#
#sort.data.frame(~-z-b,d)
#sort.data.frame(~x+y+z,d)
#
#sort.data.frame(~-x+y+z,d) 
#sort.data.frame(d,~x-y+z) 
