# Supplementary material for: Virtual supersampling as post-processing step preserves the trabecular bone morphometry in human peripheral quantitative computed tomography scans
Source: PLoS One. 2019 Feb 13;14(2):e0212280. doi: 10.1371/journal.pone.0212280 (PMC6373954; doi:10.1371/journal.pone.0212280)
Supplement: S1 File. Data — (ZIP) [file pone.0212280.s001.zip › Evaluation/UpSampleMayo/doc/csv/eval_con_thres.csv]

Sample:	Conn.D
	[1/mm�]
khosla_radius_s3add_304	2.858720
khosla_radius_s3add_302	0.614515
khosla_radius_s3add_303	3.309839
khosla_radius_s3add_301	2.569872
khosla_radius_s3add_306	3.750412
khosla_radius_s3add_305	2.889877
khosla_radius_s3add_300	1.051671
khosla_radius_s3add_307	2.129016
khosla_radius_s3add_308	3.230343
khosla_radius_s3_002	1.878453
khosla_radius_s3_003	1.972064
khosla_radius_s3_004	4.620362
khosla_radius_s3_005	1.295453
khosla_radius_s3_007	2.285992
khosla_radius_s3_001	0.247414
khosla_radius_s3_006	4.110347
khosla_radius_s3_008	1.941339
khosla_radius_s3_009	3.143924
khosla_radius_s3_012	2.888834
khosla_radius_s3_010	1.990147
khosla_radius_s3_011	1.631206
khosla_radius_s3_015	1.346255
khosla_radius_s3_013	2.614584
khosla_radius_s3_014	3.332670
khosla_radius_s3_016	1.096996
khosla_radius_s3_019	2.936882
khosla_radius_s3_017	2.531547
khosla_radius_s3_021	2.769571
khosla_radius_s3_020	4.001647
khosla_radius_s3_018	1.945890
khosla_radius_s3_024	2.194125
khosla_radius_s3_022	3.050440
khosla_radius_s3_023	2.785569
khosla_radius_s3_025	2.709231
khosla_radius_s3_026	2.839464
khosla_radius_s3_027	2.172344
khosla_radius_s3_028	3.586064
khosla_radius_s3_029	2.861478
khosla_radius_s3_031	0.651338
khosla_radius_s3_034	1.626595
khosla_radius_s3_030	2.061475
khosla_radius_s3_033	1.982906
khosla_radius_s3_032	2.356469
khosla_radius_s3_036	1.512809
khosla_radius_s3_037	0.527988
khosla_radius_s3_035	0.438993
khosla_radius_s3_038	1.843517
khosla_radius_s3_039	0.564361
khosla_radius_s3_040	1.091584
khosla_radius_s3_041	2.415431
khosla_radius_s3_045	2.201536
khosla_radius_s3_043	2.698782
khosla_radius_s3_044	1.153996
khosla_radius_s3_042	2.289661
khosla_radius_s3_046	1.956230
khosla_radius_s3_049	2.203135
khosla_radius_s3_047	3.916481
khosla_radius_s3_048	3.044142
khosla_radius_s3_051	1.684394
khosla_radius_s3_050	0.548052
khosla_radius_s3_052	1.209567
khosla_radius_s3_054	2.032660
khosla_radius_s3_053	0.721772
khosla_radius_s3_056	1.178082
khosla_radius_s3_055	1.496844
khosla_radius_s3_058	0.688206
khosla_radius_s3_059	4.691776
khosla_radius_s3_060	2.178988
khosla_radius_s3_061	2.569177
khosla_radius_s3_057	2.258380
khosla_radius_s3_062	1.640082
khosla_radius_s3_063	0.581883
khosla_radius_s3_064	3.227147
khosla_radius_s3_068	1.940097
khosla_radius_s3_065	1.917974
khosla_radius_s3_069	0.519375
khosla_radius_s3_066	0.765477
khosla_radius_s3_070	1.976577
khosla_radius_s3_067	2.515744
khosla_radius_s3_071	4.109020
khosla_radius_s3_074	1.296112
khosla_radius_s3_073	2.701663
khosla_radius_s3_076	4.254527
khosla_radius_s3_077	1.830615
khosla_radius_s3_072	3.037753
khosla_radius_s3_075	1.943350
khosla_radius_s3_078	1.571115
khosla_radius_s3_079	2.082763
khosla_radius_s3_083	2.165701
khosla_radius_s3_082	2.553511
khosla_radius_s3_080	0.630208
khosla_radius_s3_086	2.869217
khosla_radius_s3_085	2.916006
khosla_radius_s3_081	2.530868
khosla_radius_s3_084	2.369436
khosla_radius_s3_087	2.257069
khosla_radius_s3_088	4.096740
khosla_radius_s3_089	0.474145
khosla_radius_s3_091	0.814340
khosla_radius_s3_090	1.894629
khosla_radius_s3_092	2.761846
khosla_radius_s3_093	2.132183
khosla_radius_s3_094	1.311208
khosla_radius_s3_097	2.744195
khosla_radius_s3_098	3.697165
khosla_radius_s3_096	3.366827
khosla_radius_s3_099	2.078833
khosla_radius_s3_095	1.459026
khosla_radius_s3_101	2.193597
khosla_radius_s3_102	0.838029
khosla_radius_s3_100	1.920174
khosla_radius_s3_103	3.740380
khosla_radius_s3_104	0.801126
khosla_radius_s3_105	2.600220
khosla_radius_s3_108	1.611078
khosla_radius_s3_109	0.655597
khosla_radius_s3_107	1.584249
khosla_radius_s3_106	2.824469
khosla_radius_s3_110	3.133065
khosla_radius_s3_113	2.647377
khosla_radius_s3_112	1.729301
khosla_radius_s3_117	1.023600
khosla_radius_s3_111	6.050065
khosla_radius_s3_114	0.000787
khosla_radius_s3_118	1.188961
khosla_radius_s3_116	2.587300
khosla_radius_s3_115	4.014085
khosla_radius_s3_120	2.211802
khosla_radius_s3_119	0.609178
khosla_radius_s3_122	1.986395
khosla_radius_s3_123	1.136970
khosla_radius_s3_121	2.080673
khosla_radius_s3_124	3.756317
khosla_radius_s3_126	0.725855
khosla_radius_s3_125	2.130255
khosla_radius_s3_129	2.379038
khosla_radius_s3_127	0.765293
khosla_radius_s3_128	3.040549
khosla_radius_s3_131	2.172382
khosla_radius_s3_130	3.977389
khosla_radius_s3_132	2.905835
khosla_radius_s3_133	1.899058
khosla_radius_s3_134	1.292505
khosla_radius_s3_135	1.566924
khosla_radius_s3_139	1.112759
khosla_radius_s3_138	2.729713
khosla_radius_s3_137	2.100012
khosla_radius_s3_140	1.157399
khosla_radius_s3_136	2.580442
khosla_radius_s3_141	0.580130
khosla_radius_s3_143	3.263943
khosla_radius_s3_144	2.129039
khosla_radius_s3_142	5.035354
khosla_radius_s3_145	2.395349
khosla_radius_s3_147	2.009188
khosla_radius_s3_148	2.642194
khosla_radius_s3_146	0.724808
khosla_radius_s3_153	2.401881
khosla_radius_s3_151	1.796867
khosla_radius_s3_149	2.288529
khosla_radius_s3_150	1.578606
khosla_radius_s3_156	3.663428
khosla_radius_s3_152	0.973162
khosla_radius_s3_155	1.934588
khosla_radius_s3_154	4.397195
khosla_radius_s3_161	1.607150
khosla_radius_s3_157	2.923362
khosla_radius_s3_163	1.592731
khosla_radius_s3_159	2.773714
khosla_radius_s3_162	1.020431
khosla_radius_s3_160	1.755827
khosla_radius_s3_158	1.566409
khosla_radius_s3_164	1.925981
khosla_radius_s3_165	0.624139
khosla_radius_s3_168	1.298775
khosla_radius_s3_166	2.110976
khosla_radius_s3_169	3.117309
khosla_radius_s3_170	3.532042
khosla_radius_s3_167	2.583354
khosla_radius_s3_171	1.635266
khosla_radius_s3_172	2.428959
khosla_radius_s3_173	1.867094
khosla_radius_s3_178	0.410125
khosla_radius_s3_174	1.410630
khosla_radius_s3_176	2.778705
khosla_radius_s3_179	1.401273
khosla_radius_s3_180	4.026852
khosla_radius_s3_177	3.643040
khosla_radius_s3_175	1.646851
khosla_radius_s3_183	0.909034
khosla_radius_s3_182	1.930425
khosla_radius_s3_181	1.806897
khosla_radius_s3_184	0.595462
khosla_radius_s3_186	0.329058
khosla_radius_s3_185	5.363276
khosla_radius_s3_187	0.621835
khosla_radius_s3_188	1.303316
khosla_radius_s3_189	0.949181
khosla_radius_s3_191	1.854879
khosla_radius_s3_190	2.363511
khosla_radius_s3_192	2.946609
khosla_radius_s3_195	2.067949
khosla_radius_s3_193	1.148661
khosla_radius_s3_194	1.294118
khosla_radius_s3_196	2.168193
khosla_radius_s3_200	1.887930
khosla_radius_s3_197	3.401977
khosla_radius_s3_198	3.571929
khosla_radius_s3_201	2.387159
khosla_radius_s3_199	3.034538
khosla_radius_s3_202	3.363167
khosla_radius_s3_203	1.434984
