# Supplementary material for: Virtual supersampling as post-processing step preserves the trabecular bone morphometry in human peripheral quantitative computed tomography scans
Source: PLoS One. 2019 Feb 13;14(2):e0212280. doi: 10.1371/journal.pone.0212280 (PMC6373954; doi:10.1371/journal.pone.0212280)
Supplement: S1 File. Data — (ZIP) [file pone.0212280.s001.zip › Evaluation/UpSampleMayo/doc/csv/eval_con_thtri.csv]

Sample:	Conn.D
	[1/mm�]
khosla_radius_s3add_304	2.396001
khosla_radius_s3add_303	2.996789
khosla_radius_s3add_301	1.959285
khosla_radius_s3add_302	0.933408
khosla_radius_s3add_305	1.590125
khosla_radius_s3add_306	2.973026
khosla_radius_s3add_300	1.087456
khosla_radius_s3add_307	2.064327
khosla_radius_s3add_308	2.851547
khosla_radius_s3_002	1.545636
khosla_radius_s3_003	1.729401
khosla_radius_s3_004	3.892356
khosla_radius_s3_005	1.185862
khosla_radius_s3_006	3.584620
khosla_radius_s3_007	1.923051
khosla_radius_s3_008	1.556503
khosla_radius_s3_001	0.228536
khosla_radius_s3_009	2.511420
khosla_radius_s3_012	2.341076
khosla_radius_s3_010	1.587485
khosla_radius_s3_015	1.119472
khosla_radius_s3_011	1.351040
khosla_radius_s3_013	2.317375
khosla_radius_s3_016	0.921744
khosla_radius_s3_014	2.604781
khosla_radius_s3_019	2.315550
khosla_radius_s3_021	2.564850
khosla_radius_s3_020	3.334502
khosla_radius_s3_024	2.039067
khosla_radius_s3_017	2.111129
khosla_radius_s3_022	2.866132
khosla_radius_s3_018	1.521152
khosla_radius_s3_023	2.374765
khosla_radius_s3_025	2.334514
khosla_radius_s3_026	2.365201
khosla_radius_s3_028	3.061265
khosla_radius_s3_027	1.785586
khosla_radius_s3_029	2.637334
khosla_radius_s3_031	0.592484
khosla_radius_s3_034	1.342608
khosla_radius_s3_030	1.885469
khosla_radius_s3_032	1.907101
khosla_radius_s3_033	1.820386
khosla_radius_s3_037	0.439500
khosla_radius_s3_036	1.263813
khosla_radius_s3_035	0.419717
khosla_radius_s3_039	0.529310
khosla_radius_s3_038	1.582692
khosla_radius_s3_041	1.934406
khosla_radius_s3_040	0.921329
khosla_radius_s3_043	2.298888
khosla_radius_s3_042	1.814301
khosla_radius_s3_045	1.757363
khosla_radius_s3_044	0.916894
khosla_radius_s3_046	1.564555
khosla_radius_s3_047	3.347409
khosla_radius_s3_049	2.004561
khosla_radius_s3_051	1.555918
khosla_radius_s3_048	2.779258
khosla_radius_s3_052	1.055488
khosla_radius_s3_054	1.823094
khosla_radius_s3_050	0.461146
khosla_radius_s3_053	0.569269
khosla_radius_s3_056	0.968753
khosla_radius_s3_055	1.271162
khosla_radius_s3_058	0.560760
khosla_radius_s3_059	3.962698
khosla_radius_s3_061	2.154553
khosla_radius_s3_062	1.313917
khosla_radius_s3_057	1.906065
khosla_radius_s3_060	1.792306
khosla_radius_s3_063	0.539465
khosla_radius_s3_064	2.851928
khosla_radius_s3_067	2.106956
khosla_radius_s3_068	1.766599
khosla_radius_s3_066	0.706698
khosla_radius_s3_070	1.777154
khosla_radius_s3_069	0.508646
khosla_radius_s3_065	1.614393
khosla_radius_s3_071	3.620906
khosla_radius_s3_073	2.162572
khosla_radius_s3_074	1.084019
khosla_radius_s3_076	3.701645
khosla_radius_s3_077	1.439728
khosla_radius_s3_072	2.598632
khosla_radius_s3_075	1.548748
khosla_radius_s3_078	1.225512
khosla_radius_s3_083	1.780820
khosla_radius_s3_082	2.248679
khosla_radius_s3_079	1.560268
khosla_radius_s3_080	0.604971
khosla_radius_s3_086	2.595668
khosla_radius_s3_085	2.515380
khosla_radius_s3_081	2.285812
khosla_radius_s3_084	1.914380
khosla_radius_s3_088	3.463120
khosla_radius_s3_087	2.016512
khosla_radius_s3_091	0.614928
khosla_radius_s3_089	0.411806
khosla_radius_s3_092	2.225849
khosla_radius_s3_090	1.470352
khosla_radius_s3_093	1.710119
khosla_radius_s3_094	1.077862
khosla_radius_s3_097	2.354830
khosla_radius_s3_098	2.893637
khosla_radius_s3_096	2.845614
khosla_radius_s3_095	1.208837
khosla_radius_s3_099	1.685785
khosla_radius_s3_101	1.788571
khosla_radius_s3_100	1.542665
khosla_radius_s3_102	0.644583
khosla_radius_s3_103	3.060923
khosla_radius_s3_104	0.650266
khosla_radius_s3_105	2.339193
khosla_radius_s3_108	1.308077
khosla_radius_s3_106	2.249572
khosla_radius_s3_107	1.444978
khosla_radius_s3_109	0.497293
khosla_radius_s3_110	2.496992
khosla_radius_s3_113	2.106213
khosla_radius_s3_112	1.388205
khosla_radius_s3_111	5.321522
khosla_radius_s3_117	0.944370
khosla_radius_s3_115	3.399333
khosla_radius_s3_118	1.333450
khosla_radius_s3_116	2.098746
khosla_radius_s3_114	0.022204
khosla_radius_s3_120	1.852857
khosla_radius_s3_122	1.735850
khosla_radius_s3_119	0.604608
khosla_radius_s3_121	1.643677
khosla_radius_s3_124	3.281291
khosla_radius_s3_123	0.939116
khosla_radius_s3_126	0.726474
khosla_radius_s3_125	1.768253
khosla_radius_s3_129	1.982621
khosla_radius_s3_127	0.671444
khosla_radius_s3_128	2.444888
khosla_radius_s3_131	1.727631
khosla_radius_s3_130	3.101525
khosla_radius_s3_132	2.288028
khosla_radius_s3_133	1.501282
khosla_radius_s3_134	1.118406
khosla_radius_s3_135	1.170037
khosla_radius_s3_137	1.826146
khosla_radius_s3_138	2.370817
khosla_radius_s3_139	0.910284
khosla_radius_s3_140	1.033518
khosla_radius_s3_136	2.158818
khosla_radius_s3_141	0.574214
khosla_radius_s3_144	1.880051
khosla_radius_s3_143	2.676255
khosla_radius_s3_145	1.852747
khosla_radius_s3_142	4.036047
khosla_radius_s3_147	1.701209
khosla_radius_s3_148	2.381090
khosla_radius_s3_146	0.588898
khosla_radius_s3_153	2.053144
khosla_radius_s3_151	1.418981
khosla_radius_s3_150	1.276635
khosla_radius_s3_152	0.865487
khosla_radius_s3_149	1.813763
khosla_radius_s3_156	3.007813
khosla_radius_s3_155	1.564395
khosla_radius_s3_154	3.679400
khosla_radius_s3_161	1.268522
khosla_radius_s3_159	2.363832
khosla_radius_s3_162	0.783122
khosla_radius_s3_157	2.374571
khosla_radius_s3_163	1.296714
khosla_radius_s3_158	1.337497
khosla_radius_s3_160	1.544460
khosla_radius_s3_164	1.627957
khosla_radius_s3_165	0.463216
khosla_radius_s3_166	1.798684
khosla_radius_s3_168	1.130557
khosla_radius_s3_170	2.978032
khosla_radius_s3_169	2.778284
khosla_radius_s3_172	2.048257
khosla_radius_s3_167	2.143394
khosla_radius_s3_171	1.214765
khosla_radius_s3_173	1.498515
khosla_radius_s3_174	1.177338
khosla_radius_s3_178	0.370463
khosla_radius_s3_176	2.220768
khosla_radius_s3_179	1.119481
khosla_radius_s3_180	3.592261
khosla_radius_s3_177	2.919776
khosla_radius_s3_175	1.315092
khosla_radius_s3_182	1.569414
khosla_radius_s3_181	1.583820
khosla_radius_s3_183	0.782654
khosla_radius_s3_185	4.554556
khosla_radius_s3_184	0.654166
khosla_radius_s3_187	0.590688
khosla_radius_s3_186	0.322183
khosla_radius_s3_188	1.140290
khosla_radius_s3_190	2.155577
khosla_radius_s3_189	0.780351
khosla_radius_s3_192	2.394927
khosla_radius_s3_191	1.478351
khosla_radius_s3_195	1.776024
khosla_radius_s3_193	0.929804
khosla_radius_s3_194	1.084698
khosla_radius_s3_196	1.728038
khosla_radius_s3_197	2.862654
khosla_radius_s3_198	2.983027
khosla_radius_s3_200	1.508101
khosla_radius_s3_199	2.632492
khosla_radius_s3_202	2.675302
khosla_radius_s3_201	1.926721
khosla_radius_s3_203	1.194328
