# Supplementary material for: Virtual supersampling as post-processing step preserves the trabecular bone morphometry in human peripheral quantitative computed tomography scans
Source: PLoS One. 2019 Feb 13;14(2):e0212280. doi: 10.1371/journal.pone.0212280 (PMC6373954; doi:10.1371/journal.pone.0212280)
Supplement: S1 File. Data — (ZIP) [file pone.0212280.s001.zip › Evaluation/UpSampleMayo/doc/csv/eval_dtb_thres.csv]

Sample:	Tb.Sp	Tb.Sp.SD
	[mm]	[mm]
khosla_radius_s3add_304	0.574098	0.171066
khosla_radius_s3add_302	1.217540	0.642477
khosla_radius_s3add_303	0.567968	0.209104
khosla_radius_s3add_301	0.663772	0.253975
khosla_radius_s3add_306	0.496923	0.141012
khosla_radius_s3add_305	0.565220	0.186667
khosla_radius_s3add_300	1.068755	0.470306
khosla_radius_s3add_307	0.651769	0.211691
khosla_radius_s3add_308	0.587384	0.211915
khosla_radius_s3_002	0.703222	0.243715
khosla_radius_s3_003	0.730724	0.277125
khosla_radius_s3_005	0.849402	0.276079
khosla_radius_s3_004	0.453890	0.119538
khosla_radius_s3_001	1.298442	0.713101
khosla_radius_s3_007	0.676129	0.186339
khosla_radius_s3_006	0.511415	0.232172
khosla_radius_s3_008	0.658601	0.201974
khosla_radius_s3_009	0.536593	0.175174
khosla_radius_s3_010	0.658302	0.246440
khosla_radius_s3_012	0.563059	0.162418
khosla_radius_s3_011	0.754229	0.248938
khosla_radius_s3_015	0.858146	0.297940
khosla_radius_s3_013	0.661341	0.173083
khosla_radius_s3_014	0.578327	0.244124
khosla_radius_s3_016	0.773647	0.280806
khosla_radius_s3_017	0.604487	0.204951
khosla_radius_s3_019	0.533863	0.152382
khosla_radius_s3_021	0.598432	0.190062
khosla_radius_s3_018	0.802182	0.505741
khosla_radius_s3_020	0.487568	0.141203
khosla_radius_s3_022	0.626495	0.197418
khosla_radius_s3_024	0.641802	0.233284
khosla_radius_s3_023	0.576187	0.176338
khosla_radius_s3_025	0.609255	0.191099
khosla_radius_s3_026	0.561822	0.171679
khosla_radius_s3_027	0.619089	0.195385
khosla_radius_s3_028	0.570041	0.277184
khosla_radius_s3_029	0.591382	0.161580
khosla_radius_s3_031	0.989481	0.458139
khosla_radius_s3_030	0.741834	0.222118
khosla_radius_s3_034	0.693814	0.243358
khosla_radius_s3_033	0.769642	0.243438
khosla_radius_s3_032	0.631651	0.191038
khosla_radius_s3_036	0.779145	0.328960
khosla_radius_s3_037	0.934776	0.366885
khosla_radius_s3_035	1.277322	0.729798
khosla_radius_s3_038	0.750141	0.268189
khosla_radius_s3_039	1.166457	0.587727
khosla_radius_s3_040	0.835675	0.400701
khosla_radius_s3_041	0.597030	0.195799
khosla_radius_s3_045	0.612216	0.209166
khosla_radius_s3_044	0.801280	0.266430
khosla_radius_s3_043	0.581785	0.185719
khosla_radius_s3_042	0.627087	0.206666
khosla_radius_s3_046	0.655110	0.238239
khosla_radius_s3_047	0.519123	0.163122
khosla_radius_s3_049	0.745713	0.218711
khosla_radius_s3_048	0.644282	0.199339
khosla_radius_s3_050	1.441164	0.773430
khosla_radius_s3_051	0.715608	0.253850
khosla_radius_s3_052	0.993216	0.494028
khosla_radius_s3_054	1.143010	0.944565
khosla_radius_s3_053	0.730686	0.226291
khosla_radius_s3_055	0.759055	0.241163
khosla_radius_s3_056	0.800072	0.278319
khosla_radius_s3_058	0.904243	0.295659
khosla_radius_s3_057	0.807657	0.581275
khosla_radius_s3_059	0.454795	0.133182
khosla_radius_s3_060	0.645034	0.207216
khosla_radius_s3_061	0.630189	0.214593
khosla_radius_s3_062	0.758418	0.346631
khosla_radius_s3_063	1.073512	0.527407
khosla_radius_s3_064	0.603266	0.202218
khosla_radius_s3_068	0.813599	0.431806
khosla_radius_s3_065	0.721826	0.222867
khosla_radius_s3_066	1.272134	0.727543
khosla_radius_s3_069	1.096732	0.482409
khosla_radius_s3_067	0.662532	0.206920
khosla_radius_s3_070	0.740402	0.207859
khosla_radius_s3_071	0.478018	0.124961
khosla_radius_s3_072	0.682641	0.387168
khosla_radius_s3_073	0.592934	0.172109
khosla_radius_s3_074	0.820496	0.319914
khosla_radius_s3_077	0.684607	0.220244
khosla_radius_s3_076	0.463561	0.124109
khosla_radius_s3_075	0.677120	0.268499
khosla_radius_s3_078	0.767615	0.333465
khosla_radius_s3_079	0.577973	0.157453
khosla_radius_s3_082	0.649407	0.177978
khosla_radius_s3_083	0.629949	0.179895
khosla_radius_s3_080	1.167639	0.600303
khosla_radius_s3_081	0.643096	0.181656
khosla_radius_s3_086	0.618510	0.190497
khosla_radius_s3_085	0.614694	0.214297
khosla_radius_s3_084	0.652847	0.232139
khosla_radius_s3_089	1.462074	0.874220
khosla_radius_s3_087	0.643028	0.207050
khosla_radius_s3_088	0.478507	0.143305
khosla_radius_s3_091	0.797825	0.294938
khosla_radius_s3_090	0.687318	0.354022
khosla_radius_s3_092	0.578878	0.186580
khosla_radius_s3_093	0.693619	0.202231
khosla_radius_s3_094	0.783292	0.310125
khosla_radius_s3_097	0.587023	0.176498
khosla_radius_s3_098	0.507463	0.156156
khosla_radius_s3_096	0.522885	0.140904
khosla_radius_s3_095	0.892884	0.415992
khosla_radius_s3_099	0.719560	0.238074
khosla_radius_s3_101	0.627692	0.201659
khosla_radius_s3_100	0.669054	0.243675
khosla_radius_s3_102	0.970601	0.402319
khosla_radius_s3_103	0.501250	0.134850
khosla_radius_s3_104	0.846079	0.309481
khosla_radius_s3_105	0.653603	0.170672
khosla_radius_s3_108	0.736367	0.242284
khosla_radius_s3_106	0.554797	0.179075
khosla_radius_s3_107	0.838898	0.275460
khosla_radius_s3_109	1.419039	0.907116
khosla_radius_s3_110	0.522305	0.139416
khosla_radius_s3_112	0.676565	0.291074
khosla_radius_s3_113	0.596747	0.165597
khosla_radius_s3_111	0.373673	0.093627
khosla_radius_s3_117	0.854510	0.365714
khosla_radius_s3_114	2.736343	1.200378
khosla_radius_s3_116	0.596305	0.178732
khosla_radius_s3_115	0.506316	0.162582
khosla_radius_s3_118	0.818544	0.341688
khosla_radius_s3_120	0.605301	0.195381
khosla_radius_s3_119	1.829633	1.178587
khosla_radius_s3_122	0.683195	0.203121
khosla_radius_s3_123	0.781327	0.244073
khosla_radius_s3_121	0.720301	0.335928
khosla_radius_s3_124	0.502877	0.142815
khosla_radius_s3_126	1.486845	0.940433
khosla_radius_s3_125	0.727141	0.279019
khosla_radius_s3_127	1.166067	0.691682
khosla_radius_s3_129	0.675902	0.239405
khosla_radius_s3_128	0.578462	0.172588
khosla_radius_s3_131	0.625807	0.186608
khosla_radius_s3_130	0.471105	0.123184
khosla_radius_s3_132	0.563550	0.166933
khosla_radius_s3_133	0.674889	0.203490
khosla_radius_s3_134	1.083464	0.829088
khosla_radius_s3_135	0.719072	0.272269
khosla_radius_s3_137	0.775584	0.259996
khosla_radius_s3_138	0.605433	0.195686
khosla_radius_s3_139	1.139225	0.608966
khosla_radius_s3_136	0.638081	0.246585
khosla_radius_s3_140	0.814094	0.388922
khosla_radius_s3_141	1.649970	1.180735
khosla_radius_s3_143	0.544743	0.164936
khosla_radius_s3_144	0.837356	0.542716
khosla_radius_s3_142	0.450410	0.119805
khosla_radius_s3_145	0.631467	0.200412
khosla_radius_s3_146	0.977221	0.505855
khosla_radius_s3_147	0.668159	0.236765
khosla_radius_s3_148	0.663372	0.192378
khosla_radius_s3_149	0.627051	0.206684
khosla_radius_s3_153	0.624299	0.208774
khosla_radius_s3_151	0.736071	0.248436
khosla_radius_s3_150	0.749249	0.358381
khosla_radius_s3_152	0.903985	0.324943
khosla_radius_s3_156	0.514859	0.155572
khosla_radius_s3_155	0.722470	0.371953
khosla_radius_s3_154	0.474117	0.142411
khosla_radius_s3_157	0.590066	0.209765
khosla_radius_s3_159	0.628210	0.210884
khosla_radius_s3_161	0.638689	0.213347
khosla_radius_s3_163	0.750525	0.274950
khosla_radius_s3_162	0.724624	0.221760
khosla_radius_s3_158	0.859932	0.445631
khosla_radius_s3_160	0.782204	0.292834
khosla_radius_s3_164	0.715915	0.225431
khosla_radius_s3_165	0.947066	0.473851
khosla_radius_s3_168	0.837527	0.309568
khosla_radius_s3_166	0.659566	0.283579
khosla_radius_s3_169	0.545605	0.164036
khosla_radius_s3_167	0.628934	0.202245
khosla_radius_s3_170	0.540260	0.183949
khosla_radius_s3_171	0.662268	0.224045
khosla_radius_s3_172	0.633834	0.212851
khosla_radius_s3_173	0.705361	0.269767
khosla_radius_s3_174	0.773235	0.269136
khosla_radius_s3_178	1.468373	0.890727
khosla_radius_s3_176	0.552241	0.184530
khosla_radius_s3_179	0.836002	0.318344
khosla_radius_s3_180	0.589650	0.325028
khosla_radius_s3_177	0.531358	0.173975
khosla_radius_s3_175	0.756809	0.229038
khosla_radius_s3_183	1.835762	1.371748
khosla_radius_s3_182	0.708932	0.246663
khosla_radius_s3_181	0.738628	0.244997
khosla_radius_s3_184	1.432722	0.924314
khosla_radius_s3_186	1.729224	1.219205
khosla_radius_s3_185	0.421260	0.108551
khosla_radius_s3_187	1.493404	0.830674
khosla_radius_s3_188	1.102624	0.685359
khosla_radius_s3_189	0.788861	0.274990
khosla_radius_s3_190	0.721477	0.360319
khosla_radius_s3_191	0.738733	0.262330
khosla_radius_s3_192	0.564750	0.185931
khosla_radius_s3_195	0.702249	0.265557
khosla_radius_s3_193	0.828001	0.313397
khosla_radius_s3_194	0.885020	0.397492
khosla_radius_s3_196	0.640653	0.219267
khosla_radius_s3_197	0.525141	0.143127
khosla_radius_s3_200	0.748428	0.278468
khosla_radius_s3_198	0.529694	0.167680
khosla_radius_s3_199	0.580565	0.205646
khosla_radius_s3_201	0.642454	0.211487
khosla_radius_s3_202	0.551795	0.181265
khosla_radius_s3_203	0.897924	0.371071
