# Supplementary material for: Virtual supersampling as post-processing step preserves the trabecular bone morphometry in human peripheral quantitative computed tomography scans
Source: PLoS One. 2019 Feb 13;14(2):e0212280. doi: 10.1371/journal.pone.0212280 (PMC6373954; doi:10.1371/journal.pone.0212280)
Supplement: S1 File. Data — (ZIP) [file pone.0212280.s001.zip › Evaluation/UpSampleMayo/doc/csv/eval_dtb_thtri.csv]

Sample:	Tb.Sp	Tb.Sp.SD
	[mm]	[mm]
khosla_radius_s3add_304	0.522716	0.141234
khosla_radius_s3add_303	0.488160	0.150432
khosla_radius_s3add_301	0.589645	0.170857
khosla_radius_s3add_302	0.775562	0.248778
khosla_radius_s3add_305	0.572384	0.179456
khosla_radius_s3add_306	0.469297	0.129961
khosla_radius_s3add_300	0.813914	0.256263
khosla_radius_s3add_307	0.578781	0.176069
khosla_radius_s3add_308	0.516418	0.147846
khosla_radius_s3_002	0.713327	0.266854
khosla_radius_s3_003	0.740720	0.302803
khosla_radius_s3_004	0.464280	0.132894
khosla_radius_s3_005	0.864846	0.300592
khosla_radius_s3_006	0.521990	0.244980
khosla_radius_s3_007	0.689532	0.208581
khosla_radius_s3_008	0.675995	0.224768
khosla_radius_s3_001	1.309372	0.727156
khosla_radius_s3_009	0.551955	0.189053
khosla_radius_s3_010	0.674193	0.265057
khosla_radius_s3_012	0.575132	0.177525
khosla_radius_s3_011	0.770331	0.276187
khosla_radius_s3_015	0.865201	0.324367
khosla_radius_s3_013	0.671166	0.191216
khosla_radius_s3_014	0.594084	0.260925
khosla_radius_s3_016	0.791003	0.308336
khosla_radius_s3_019	0.546935	0.167875
khosla_radius_s3_021	0.603932	0.205468
khosla_radius_s3_017	0.618666	0.226171
khosla_radius_s3_020	0.500669	0.156023
khosla_radius_s3_018	0.817388	0.517677
khosla_radius_s3_022	0.632673	0.215441
khosla_radius_s3_024	0.649075	0.247877
khosla_radius_s3_023	0.589735	0.196142
khosla_radius_s3_025	0.617939	0.210195
khosla_radius_s3_026	0.574561	0.187762
khosla_radius_s3_028	0.578509	0.283146
khosla_radius_s3_027	0.636042	0.219091
khosla_radius_s3_029	0.599759	0.178837
khosla_radius_s3_031	0.994484	0.484014
khosla_radius_s3_030	0.752493	0.243389
khosla_radius_s3_034	0.704318	0.264646
khosla_radius_s3_032	0.646337	0.211175
khosla_radius_s3_033	0.780095	0.266022
khosla_radius_s3_037	0.963322	0.415006
khosla_radius_s3_036	0.788227	0.340623
khosla_radius_s3_035	1.290848	0.739438
khosla_radius_s3_038	0.761987	0.291407
khosla_radius_s3_039	1.183458	0.605282
khosla_radius_s3_040	0.852130	0.423616
khosla_radius_s3_041	0.610071	0.211090
khosla_radius_s3_042	0.647026	0.229148
khosla_radius_s3_043	0.591317	0.199250
khosla_radius_s3_044	0.821959	0.295651
khosla_radius_s3_045	0.626508	0.223509
khosla_radius_s3_046	0.667154	0.258210
khosla_radius_s3_047	0.527971	0.177972
khosla_radius_s3_049	0.755043	0.239393
khosla_radius_s3_048	0.651778	0.216158
khosla_radius_s3_051	0.729554	0.283276
khosla_radius_s3_050	1.423336	0.766311
khosla_radius_s3_052	1.004454	0.501806
khosla_radius_s3_054	1.133405	0.951727
khosla_radius_s3_053	0.749718	0.252712
khosla_radius_s3_056	0.823989	0.309893
khosla_radius_s3_055	0.775055	0.265418
khosla_radius_s3_058	0.923590	0.323759
khosla_radius_s3_057	0.804354	0.546488
khosla_radius_s3_061	0.645516	0.233810
khosla_radius_s3_059	0.466649	0.144045
khosla_radius_s3_062	0.775419	0.377198
khosla_radius_s3_060	0.659088	0.227924
khosla_radius_s3_063	1.075471	0.547404
khosla_radius_s3_064	0.611454	0.219117
khosla_radius_s3_067	0.671742	0.229098
khosla_radius_s3_068	0.817140	0.434559
khosla_radius_s3_066	1.262673	0.723630
khosla_radius_s3_069	1.104781	0.483948
khosla_radius_s3_065	0.738278	0.248691
khosla_radius_s3_070	0.750842	0.228554
khosla_radius_s3_071	0.488332	0.136064
khosla_radius_s3_073	0.605270	0.187906
khosla_radius_s3_074	0.837399	0.346625
khosla_radius_s3_072	0.692128	0.394947
khosla_radius_s3_076	0.476510	0.138674
khosla_radius_s3_077	0.705259	0.243712
khosla_radius_s3_075	0.694529	0.282355
khosla_radius_s3_078	0.782133	0.356376
khosla_radius_s3_082	0.662529	0.200109
khosla_radius_s3_079	0.594787	0.173080
khosla_radius_s3_083	0.644313	0.202331
khosla_radius_s3_080	1.175553	0.593102
khosla_radius_s3_081	0.651644	0.199351
khosla_radius_s3_086	0.626035	0.205730
khosla_radius_s3_085	0.621711	0.234378
khosla_radius_s3_084	0.671169	0.257353
khosla_radius_s3_088	0.492565	0.159566
khosla_radius_s3_087	0.653612	0.227614
khosla_radius_s3_089	1.469014	0.914168
khosla_radius_s3_091	0.819225	0.317819
khosla_radius_s3_092	0.596466	0.203959
khosla_radius_s3_090	0.706463	0.374077
khosla_radius_s3_093	0.707355	0.221869
khosla_radius_s3_094	0.806084	0.341446
khosla_radius_s3_097	0.597148	0.193079
khosla_radius_s3_096	0.535187	0.157626
khosla_radius_s3_095	0.900024	0.430247
khosla_radius_s3_098	0.522658	0.170313
khosla_radius_s3_099	0.732906	0.265542
khosla_radius_s3_100	0.687458	0.266533
khosla_radius_s3_101	0.644897	0.225205
khosla_radius_s3_102	0.984943	0.419470
khosla_radius_s3_103	0.516040	0.150233
khosla_radius_s3_104	0.859523	0.330814
khosla_radius_s3_105	0.663782	0.186931
khosla_radius_s3_106	0.569425	0.192142
khosla_radius_s3_107	0.849701	0.298150
khosla_radius_s3_108	0.757498	0.266716
khosla_radius_s3_109	1.423490	0.927029
khosla_radius_s3_110	0.537521	0.156643
khosla_radius_s3_113	0.609457	0.184353
khosla_radius_s3_111	0.381894	0.105364
khosla_radius_s3_112	0.692400	0.307292
khosla_radius_s3_117	0.856931	0.386293
khosla_radius_s3_115	0.519226	0.180648
khosla_radius_s3_116	0.611745	0.196788
khosla_radius_s3_114	2.753593	1.298363
khosla_radius_s3_118	0.834877	0.377727
khosla_radius_s3_120	0.620741	0.220362
khosla_radius_s3_119	1.829224	1.206367
khosla_radius_s3_122	0.694664	0.226872
khosla_radius_s3_121	0.738911	0.355376
khosla_radius_s3_124	0.513004	0.158533
khosla_radius_s3_123	0.801102	0.268143
khosla_radius_s3_126	1.504885	0.975986
khosla_radius_s3_125	0.744223	0.307285
khosla_radius_s3_127	1.177535	0.707538
khosla_radius_s3_128	0.591413	0.189472
khosla_radius_s3_129	0.687105	0.259574
khosla_radius_s3_131	0.640256	0.205683
khosla_radius_s3_130	0.488049	0.138195
khosla_radius_s3_132	0.577798	0.186286
khosla_radius_s3_133	0.694001	0.229000
khosla_radius_s3_134	1.092848	0.834090
khosla_radius_s3_135	0.735743	0.290745
khosla_radius_s3_137	0.784267	0.284523
khosla_radius_s3_138	0.610559	0.212522
khosla_radius_s3_139	1.143983	0.609165
khosla_radius_s3_136	0.650560	0.258844
khosla_radius_s3_140	0.828243	0.402467
khosla_radius_s3_141	1.645636	1.218428
khosla_radius_s3_144	0.838328	0.551994
khosla_radius_s3_143	0.556397	0.180117
khosla_radius_s3_145	0.643177	0.221092
khosla_radius_s3_142	0.461168	0.128727
khosla_radius_s3_147	0.682330	0.258525
khosla_radius_s3_146	0.991930	0.513866
khosla_radius_s3_148	0.669159	0.209893
khosla_radius_s3_149	0.647043	0.229157
khosla_radius_s3_151	0.752293	0.275670
khosla_radius_s3_150	0.762036	0.366029
khosla_radius_s3_152	0.918276	0.348914
khosla_radius_s3_153	0.638551	0.228976
khosla_radius_s3_156	0.524881	0.167366
khosla_radius_s3_154	0.486343	0.156962
khosla_radius_s3_155	0.733238	0.379753
khosla_radius_s3_161	0.651587	0.227388
khosla_radius_s3_157	0.604526	0.228731
khosla_radius_s3_159	0.637994	0.230494
khosla_radius_s3_162	0.745296	0.248557
khosla_radius_s3_158	0.878871	0.466572
khosla_radius_s3_163	0.763097	0.284833
khosla_radius_s3_160	0.795118	0.315883
khosla_radius_s3_164	0.728572	0.244508
khosla_radius_s3_165	0.948164	0.471200
khosla_radius_s3_166	0.672597	0.300125
khosla_radius_s3_168	0.854558	0.335219
khosla_radius_s3_169	0.552116	0.175009
khosla_radius_s3_167	0.644284	0.221574
khosla_radius_s3_170	0.551038	0.198007
khosla_radius_s3_172	0.649407	0.238054
khosla_radius_s3_171	0.680488	0.242834
khosla_radius_s3_173	0.720826	0.287410
khosla_radius_s3_174	0.787195	0.283887
khosla_radius_s3_178	1.477994	0.929824
khosla_radius_s3_176	0.567849	0.197619
khosla_radius_s3_179	0.849749	0.334398
khosla_radius_s3_177	0.546016	0.189204
khosla_radius_s3_180	0.594687	0.335834
khosla_radius_s3_175	0.775564	0.251146
khosla_radius_s3_181	0.748858	0.265540
khosla_radius_s3_182	0.723003	0.267017
khosla_radius_s3_183	1.920012	1.560354
khosla_radius_s3_184	1.429363	0.959533
khosla_radius_s3_185	0.433297	0.121237
khosla_radius_s3_186	1.740092	1.273493
khosla_radius_s3_187	1.498520	0.859856
khosla_radius_s3_188	1.110160	0.713045
khosla_radius_s3_189	0.810375	0.301125
khosla_radius_s3_190	0.725661	0.370723
khosla_radius_s3_192	0.577365	0.200597
khosla_radius_s3_191	0.753609	0.283271
khosla_radius_s3_193	0.850571	0.347013
khosla_radius_s3_195	0.710072	0.283204
khosla_radius_s3_194	0.898126	0.420404
khosla_radius_s3_196	0.656704	0.240838
khosla_radius_s3_197	0.538084	0.160793
khosla_radius_s3_198	0.542494	0.182398
khosla_radius_s3_200	0.764025	0.302399
khosla_radius_s3_199	0.595351	0.223521
khosla_radius_s3_201	0.657027	0.228506
khosla_radius_s3_202	0.565692	0.201962
khosla_radius_s3_203	0.911370	0.396357
