# Supplementary material for: Virtual supersampling as post-processing step preserves the trabecular bone morphometry in human peripheral quantitative computed tomography scans
Source: PLoS One. 2019 Feb 13;14(2):e0212280. doi: 10.1371/journal.pone.0212280 (PMC6373954; doi:10.1371/journal.pone.0212280)
Supplement: S1 File. Data — (ZIP) [file pone.0212280.s001.zip › Evaluation/UpSampleMayo/doc/csv/eval_dtn_thres.csv]

Sample:	Tb.N
	[1/mm]
khosla_radius_s3add_304	1.638740
khosla_radius_s3add_302	0.821882
khosla_radius_s3add_303	1.672552
khosla_radius_s3add_301	1.448589
khosla_radius_s3add_306	1.887935
khosla_radius_s3add_305	1.660532
khosla_radius_s3add_300	0.938519
khosla_radius_s3add_307	1.489540
khosla_radius_s3add_308	1.606248
khosla_radius_s3_002	1.391062
khosla_radius_s3_003	1.347533
khosla_radius_s3_004	1.973379
khosla_radius_s3_005	1.147040
khosla_radius_s3_001	0.775975
khosla_radius_s3_007	1.414145
khosla_radius_s3_006	1.785039
khosla_radius_s3_008	1.469791
khosla_radius_s3_009	1.761126
khosla_radius_s3_012	1.678653
khosla_radius_s3_010	1.472598
khosla_radius_s3_011	1.303664
khosla_radius_s3_015	1.146706
khosla_radius_s3_013	1.431837
khosla_radius_s3_014	1.689837
khosla_radius_s3_016	1.270304
khosla_radius_s3_019	1.787630
khosla_radius_s3_017	1.570355
khosla_radius_s3_021	1.541595
khosla_radius_s3_020	1.897618
khosla_radius_s3_018	1.254482
khosla_radius_s3_024	1.470027
khosla_radius_s3_022	1.486178
khosla_radius_s3_023	1.645869
khosla_radius_s3_025	1.532362
khosla_radius_s3_026	1.712148
khosla_radius_s3_027	1.549133
khosla_radius_s3_028	1.653924
khosla_radius_s3_029	1.559482
khosla_radius_s3_031	1.011419
khosla_radius_s3_034	1.417020
khosla_radius_s3_030	1.283378
khosla_radius_s3_033	1.229260
khosla_radius_s3_032	1.512081
khosla_radius_s3_036	1.266832
khosla_radius_s3_037	1.067267
khosla_radius_s3_035	0.785988
khosla_radius_s3_038	1.302891
khosla_radius_s3_039	0.858217
khosla_radius_s3_040	1.195091
khosla_radius_s3_041	1.616090
khosla_radius_s3_045	1.583561
khosla_radius_s3_043	1.635076
khosla_radius_s3_044	1.233812
khosla_radius_s3_042	1.541676
khosla_radius_s3_046	1.490492
khosla_radius_s3_049	1.268037
khosla_radius_s3_047	1.753892
khosla_radius_s3_048	1.458637
khosla_radius_s3_051	1.367524
khosla_radius_s3_050	0.699058
khosla_radius_s3_052	0.997528
khosla_radius_s3_054	0.916557
khosla_radius_s3_053	1.350006
khosla_radius_s3_056	1.226394
khosla_radius_s3_055	1.284006
khosla_radius_s3_058	1.088286
khosla_radius_s3_059	1.966378
khosla_radius_s3_060	1.488819
khosla_radius_s3_061	1.521143
khosla_radius_s3_057	1.260369
khosla_radius_s3_062	1.309351
khosla_radius_s3_063	0.928012
khosla_radius_s3_064	1.548696
khosla_radius_s3_068	1.219183
khosla_radius_s3_065	1.336249
khosla_radius_s3_069	0.912286
khosla_radius_s3_066	0.794967
khosla_radius_s3_070	1.285362
khosla_radius_s3_067	1.440774
khosla_radius_s3_071	1.859729
khosla_radius_s3_074	1.204313
khosla_radius_s3_073	1.596896
khosla_radius_s3_076	1.936748
khosla_radius_s3_077	1.423892
khosla_radius_s3_072	1.446958
khosla_radius_s3_075	1.445893
khosla_radius_s3_078	1.289901
khosla_radius_s3_079	1.663124
khosla_radius_s3_083	1.523014
khosla_radius_s3_082	1.440181
khosla_radius_s3_080	0.863281
khosla_radius_s3_086	1.508639
khosla_radius_s3_081	1.482836
khosla_radius_s3_085	1.546566
khosla_radius_s3_084	1.492518
khosla_radius_s3_087	1.492070
khosla_radius_s3_088	1.897112
khosla_radius_s3_089	0.695932
khosla_radius_s3_091	1.237820
khosla_radius_s3_090	1.430210
khosla_radius_s3_092	1.646236
khosla_radius_s3_093	1.385243
khosla_radius_s3_094	1.265300
khosla_radius_s3_097	1.606572
khosla_radius_s3_098	1.860440
khosla_radius_s3_096	1.763497
khosla_radius_s3_099	1.338964
khosla_radius_s3_095	1.112768
khosla_radius_s3_101	1.522518
khosla_radius_s3_102	1.021030
khosla_radius_s3_100	1.469714
khosla_radius_s3_103	1.841770
khosla_radius_s3_104	1.170260
khosla_radius_s3_105	1.429456
khosla_radius_s3_108	1.315905
khosla_radius_s3_109	0.710048
khosla_radius_s3_106	1.717216
khosla_radius_s3_107	1.151936
khosla_radius_s3_110	1.804554
khosla_radius_s3_113	1.605748
khosla_radius_s3_112	1.458743
khosla_radius_s3_117	1.162418
khosla_radius_s3_111	2.187159
khosla_radius_s3_114	0.365137
khosla_radius_s3_118	1.222280
khosla_radius_s3_116	1.600812
khosla_radius_s3_115	1.831835
khosla_radius_s3_120	1.595625
khosla_radius_s3_119	0.563468
khosla_radius_s3_122	1.401266
khosla_radius_s3_123	1.259316
khosla_radius_s3_121	1.376419
khosla_radius_s3_124	1.833354
khosla_radius_s3_126	0.684149
khosla_radius_s3_125	1.348413
khosla_radius_s3_129	1.431467
khosla_radius_s3_127	0.867512
khosla_radius_s3_128	1.631237
khosla_radius_s3_131	1.542198
khosla_radius_s3_130	1.972090
khosla_radius_s3_132	1.693985
khosla_radius_s3_133	1.444495
khosla_radius_s3_134	0.946514
khosla_radius_s3_135	1.374198
khosla_radius_s3_139	0.885497
khosla_radius_s3_138	1.528580
khosla_radius_s3_137	1.249259
khosla_radius_s3_140	1.225144
khosla_radius_s3_136	1.509854
khosla_radius_s3_141	0.621071
khosla_radius_s3_143	1.720811
khosla_radius_s3_144	1.210892
khosla_radius_s3_142	2.032260
khosla_radius_s3_145	1.533723
khosla_radius_s3_147	1.461632
khosla_radius_s3_148	1.416382
khosla_radius_s3_146	1.023008
khosla_radius_s3_153	1.536053
khosla_radius_s3_151	1.330908
khosla_radius_s3_149	1.541521
khosla_radius_s3_150	1.305201
khosla_radius_s3_156	1.817716
khosla_radius_s3_152	1.091557
khosla_radius_s3_155	1.374917
khosla_radius_s3_154	1.914495
khosla_radius_s3_161	1.528894
khosla_radius_s3_157	1.622317
khosla_radius_s3_163	1.308955
khosla_radius_s3_159	1.516115
khosla_radius_s3_162	1.364368
khosla_radius_s3_160	1.245884
khosla_radius_s3_158	1.162874
khosla_radius_s3_164	1.350330
khosla_radius_s3_165	1.054198
khosla_radius_s3_168	1.163609
khosla_radius_s3_166	1.484770
khosla_radius_s3_169	1.635028
khosla_radius_s3_170	1.743315
khosla_radius_s3_167	1.511722
khosla_radius_s3_171	1.483783
khosla_radius_s3_172	1.517770
khosla_radius_s3_173	1.384650
khosla_radius_s3_178	0.688919
khosla_radius_s3_174	1.267433
khosla_radius_s3_176	1.722514
khosla_radius_s3_179	1.185855
khosla_radius_s3_180	1.623506
khosla_radius_s3_177	1.770933
khosla_radius_s3_175	1.285816
khosla_radius_s3_183	0.560648
khosla_radius_s3_182	1.386973
khosla_radius_s3_181	1.313570
khosla_radius_s3_184	0.706280
khosla_radius_s3_186	0.590178
khosla_radius_s3_185	2.090220
khosla_radius_s3_187	0.676757
khosla_radius_s3_188	0.932903
khosla_radius_s3_189	1.253483
khosla_radius_s3_191	1.326577
khosla_radius_s3_190	1.334227
khosla_radius_s3_192	1.679998
khosla_radius_s3_195	1.371425
khosla_radius_s3_193	1.186922
khosla_radius_s3_194	1.128294
khosla_radius_s3_196	1.521009
khosla_radius_s3_200	1.316945
khosla_radius_s3_197	1.771775
khosla_radius_s3_198	1.760373
khosla_radius_s3_201	1.511217
khosla_radius_s3_199	1.636356
khosla_radius_s3_202	1.729300
khosla_radius_s3_203	1.116673
