# Supplementary material for: Virtual supersampling as post-processing step preserves the trabecular bone morphometry in human peripheral quantitative computed tomography scans
Source: PLoS One. 2019 Feb 13;14(2):e0212280. doi: 10.1371/journal.pone.0212280 (PMC6373954; doi:10.1371/journal.pone.0212280)
Supplement: S1 File. Data — (ZIP) [file pone.0212280.s001.zip › Evaluation/UpSampleMayo/doc/csv/eval_dtn_thtri.csv]

Sample:	Tb.N
	[1/mm]
khosla_radius_s3add_304	1.609018
khosla_radius_s3add_303	1.691852
khosla_radius_s3add_301	1.461759
khosla_radius_s3add_302	1.161377
khosla_radius_s3add_305	1.534366
khosla_radius_s3add_306	1.795533
khosla_radius_s3add_300	1.124268
khosla_radius_s3add_307	1.510942
khosla_radius_s3add_308	1.618721
khosla_radius_s3_002	1.250906
khosla_radius_s3_003	1.229954
khosla_radius_s3_004	1.705279
khosla_radius_s3_005	1.033646
khosla_radius_s3_006	1.564160
khosla_radius_s3_007	1.242616
khosla_radius_s3_008	1.302956
khosla_radius_s3_001	0.745031
khosla_radius_s3_009	1.542178
khosla_radius_s3_010	1.315394
khosla_radius_s3_012	1.469938
khosla_radius_s3_015	1.052762
khosla_radius_s3_011	1.178247
khosla_radius_s3_013	1.251884
khosla_radius_s3_016	1.148252
khosla_radius_s3_014	1.496016
khosla_radius_s3_019	1.559214
khosla_radius_s3_021	1.346354
khosla_radius_s3_020	1.641371
khosla_radius_s3_024	1.292710
khosla_radius_s3_017	1.385012
khosla_radius_s3_022	1.304210
khosla_radius_s3_018	1.147346
khosla_radius_s3_023	1.446920
khosla_radius_s3_025	1.346294
khosla_radius_s3_026	1.505324
khosla_radius_s3_028	1.459288
khosla_radius_s3_027	1.366931
khosla_radius_s3_029	1.364342
khosla_radius_s3_031	0.943844
khosla_radius_s3_034	1.281638
khosla_radius_s3_030	1.132082
khosla_radius_s3_032	1.331155
khosla_radius_s3_033	1.088472
khosla_radius_s3_037	0.978934
khosla_radius_s3_036	1.150241
khosla_radius_s3_035	0.749060
khosla_radius_s3_039	0.805543
khosla_radius_s3_038	1.178771
khosla_radius_s3_041	1.429208
khosla_radius_s3_040	1.096363
khosla_radius_s3_043	1.447319
khosla_radius_s3_042	1.367896
khosla_radius_s3_045	1.409652
khosla_radius_s3_044	1.119946
khosla_radius_s3_046	1.342922
khosla_radius_s3_047	1.531956
khosla_radius_s3_049	1.111923
khosla_radius_s3_051	1.237656
khosla_radius_s3_048	1.295946
khosla_radius_s3_052	0.917353
khosla_radius_s3_050	0.676390
khosla_radius_s3_054	0.883424
khosla_radius_s3_053	1.223563
khosla_radius_s3_056	1.106045
khosla_radius_s3_055	1.147121
khosla_radius_s3_058	0.999760
khosla_radius_s3_059	1.688098
khosla_radius_s3_061	1.340792
khosla_radius_s3_057	1.177546
khosla_radius_s3_062	1.197264
khosla_radius_s3_060	1.310723
khosla_radius_s3_063	0.866953
khosla_radius_s3_064	1.369172
khosla_radius_s3_067	1.284261
khosla_radius_s3_068	1.114353
khosla_radius_s3_066	0.762975
khosla_radius_s3_070	1.133566
khosla_radius_s3_069	0.862526
khosla_radius_s3_065	1.194304
khosla_radius_s3_071	1.593563
khosla_radius_s3_073	1.399097
khosla_radius_s3_074	1.087682
khosla_radius_s3_076	1.666007
khosla_radius_s3_077	1.260335
khosla_radius_s3_072	1.303753
khosla_radius_s3_075	1.289154
khosla_radius_s3_078	1.183882
khosla_radius_s3_082	1.263281
khosla_radius_s3_083	1.347866
khosla_radius_s3_079	1.463088
khosla_radius_s3_080	0.820067
khosla_radius_s3_085	1.378680
khosla_radius_s3_086	1.321754
khosla_radius_s3_081	1.295988
khosla_radius_s3_084	1.329883
khosla_radius_s3_088	1.637653
khosla_radius_s3_087	1.318888
khosla_radius_s3_091	1.122943
khosla_radius_s3_089	0.670428
khosla_radius_s3_092	1.442530
khosla_radius_s3_090	1.279500
khosla_radius_s3_093	1.214722
khosla_radius_s3_094	1.141851
khosla_radius_s3_097	1.414923
khosla_radius_s3_098	1.604742
khosla_radius_s3_096	1.532894
khosla_radius_s3_095	1.022704
khosla_radius_s3_099	1.198581
khosla_radius_s3_101	1.350888
khosla_radius_s3_100	1.315420
khosla_radius_s3_102	0.938277
khosla_radius_s3_103	1.587796
khosla_radius_s3_104	1.076759
khosla_radius_s3_105	1.239976
khosla_radius_s3_106	1.511125
khosla_radius_s3_108	1.166263
khosla_radius_s3_107	1.041825
khosla_radius_s3_109	0.677262
khosla_radius_s3_110	1.571217
khosla_radius_s3_113	1.412904
khosla_radius_s3_112	1.319312
khosla_radius_s3_111	1.863210
khosla_radius_s3_117	1.079330
khosla_radius_s3_115	1.594651
khosla_radius_s3_118	1.119215
khosla_radius_s3_116	1.404563
khosla_radius_s3_114	0.359187
khosla_radius_s3_120	1.415276
khosla_radius_s3_122	1.236519
khosla_radius_s3_119	0.546667
khosla_radius_s3_121	1.243790
khosla_radius_s3_124	1.590659
khosla_radius_s3_123	1.134889
khosla_radius_s3_126	0.651338
khosla_radius_s3_125	1.213482
khosla_radius_s3_129	1.284304
khosla_radius_s3_127	0.823655
khosla_radius_s3_128	1.433797
khosla_radius_s3_131	1.373305
khosla_radius_s3_130	1.675558
khosla_radius_s3_132	1.489183
khosla_radius_s3_133	1.292150
khosla_radius_s3_134	0.893248
khosla_radius_s3_135	1.241999
khosla_radius_s3_137	1.127199
khosla_radius_s3_138	1.354522
khosla_radius_s3_139	0.827782
khosla_radius_s3_140	1.132898
khosla_radius_s3_136	1.348534
khosla_radius_s3_141	0.616130
khosla_radius_s3_144	1.140744
khosla_radius_s3_143	1.504456
khosla_radius_s3_145	1.359396
khosla_radius_s3_142	1.743182
khosla_radius_s3_147	1.307335
khosla_radius_s3_148	1.248760
khosla_radius_s3_146	0.955742
khosla_radius_s3_153	1.359110
khosla_radius_s3_151	1.195687
khosla_radius_s3_150	1.172369
khosla_radius_s3_149	1.367924
khosla_radius_s3_152	1.006272
khosla_radius_s3_156	1.590204
khosla_radius_s3_155	1.252424
khosla_radius_s3_154	1.654645
khosla_radius_s3_161	1.366255
khosla_radius_s3_159	1.345527
khosla_radius_s3_162	1.238584
khosla_radius_s3_157	1.435810
khosla_radius_s3_163	1.183829
khosla_radius_s3_158	1.066331
khosla_radius_s3_160	1.122860
khosla_radius_s3_164	1.198623
khosla_radius_s3_165	0.990378
khosla_radius_s3_166	1.326017
khosla_radius_s3_168	1.038329
khosla_radius_s3_170	1.528094
khosla_radius_s3_169	1.427813
khosla_radius_s3_172	1.342497
khosla_radius_s3_167	1.339785
khosla_radius_s3_171	1.325275
khosla_radius_s3_173	1.242725
khosla_radius_s3_174	1.146695
khosla_radius_s3_178	0.665124
khosla_radius_s3_176	1.511180
khosla_radius_s3_179	1.078720
khosla_radius_s3_180	1.450027
khosla_radius_s3_177	1.540159
khosla_radius_s3_175	1.153986
khosla_radius_s3_182	1.249281
khosla_radius_s3_181	1.169335
khosla_radius_s3_183	0.523973
khosla_radius_s3_185	1.777957
khosla_radius_s3_184	0.679273
khosla_radius_s3_187	0.646141
khosla_radius_s3_186	0.575759
khosla_radius_s3_188	0.886346
khosla_radius_s3_190	1.210544
khosla_radius_s3_189	1.134307
khosla_radius_s3_192	1.467135
khosla_radius_s3_191	1.185682
khosla_radius_s3_195	1.235631
khosla_radius_s3_193	1.076327
khosla_radius_s3_194	1.043906
khosla_radius_s3_196	1.354644
khosla_radius_s3_197	1.534846
khosla_radius_s3_198	1.538585
khosla_radius_s3_200	1.194322
khosla_radius_s3_199	1.428596
khosla_radius_s3_202	1.518435
khosla_radius_s3_201	1.337791
khosla_radius_s3_203	1.027758
