# Supplementary material for: Virtual supersampling as post-processing step preserves the trabecular bone morphometry in human peripheral quantitative computed tomography scans
Source: PLoS One. 2019 Feb 13;14(2):e0212280. doi: 10.1371/journal.pone.0212280 (PMC6373954; doi:10.1371/journal.pone.0212280)
Supplement: S1 File. Data — (ZIP) [file pone.0212280.s001.zip › Evaluation/UpSampleMayo/doc/csv/eval_dto_thres.csv]

Sample:	Tb.Th	Tb.Th.SD
	[mm]	[mm]
khosla_radius_s3add_302	0.215509	0.065912
khosla_radius_s3add_304	0.238421	0.067570
khosla_radius_s3add_300	0.217427	0.065375
khosla_radius_s3add_306	0.225133	0.061877
khosla_radius_s3add_301	0.239159	0.068201
khosla_radius_s3add_303	0.233088	0.061916
khosla_radius_s3add_307	0.214981	0.059666
khosla_radius_s3add_305	0.239212	0.064482
khosla_radius_s3add_308	0.252109	0.063484
khosla_radius_s3_002	0.222621	0.064060
khosla_radius_s3_001	0.189952	0.056612
khosla_radius_s3_003	0.241496	0.077733
khosla_radius_s3_005	0.212518	0.058512
khosla_radius_s3_004	0.252389	0.063879
khosla_radius_s3_007	0.214549	0.054511
khosla_radius_s3_006	0.261028	0.064252
khosla_radius_s3_008	0.201228	0.054627
khosla_radius_s3_009	0.226205	0.064632
khosla_radius_s3_010	0.214776	0.060908
khosla_radius_s3_012	0.226373	0.061277
khosla_radius_s3_011	0.216349	0.065281
khosla_radius_s3_015	0.224137	0.064000
khosla_radius_s3_013	0.212949	0.054046
khosla_radius_s3_014	0.212789	0.058751
khosla_radius_s3_016	0.197061	0.052592
khosla_radius_s3_017	0.249369	0.071390
khosla_radius_s3_019	0.216624	0.060092
khosla_radius_s3_018	0.213873	0.061775
khosla_radius_s3_021	0.238149	0.058697
khosla_radius_s3_020	0.237268	0.063952
khosla_radius_s3_022	0.240299	0.057253
khosla_radius_s3_024	0.232929	0.057468
khosla_radius_s3_023	0.239897	0.067081
khosla_radius_s3_025	0.250500	0.061821
khosla_radius_s3_026	0.224356	0.065492
khosla_radius_s3_027	0.233493	0.069743
khosla_radius_s3_029	0.232181	0.057329
khosla_radius_s3_028	0.257021	0.064322
khosla_radius_s3_031	0.201761	0.058392
khosla_radius_s3_030	0.234954	0.063332
khosla_radius_s3_033	0.231237	0.059612
khosla_radius_s3_032	0.226141	0.062496
khosla_radius_s3_034	0.231015	0.080744
khosla_radius_s3_035	0.197355	0.059586
khosla_radius_s3_036	0.235968	0.073950
khosla_radius_s3_037	0.191046	0.056329
khosla_radius_s3_038	0.232186	0.067353
khosla_radius_s3_039	0.195249	0.056500
khosla_radius_s3_040	0.206670	0.063367
khosla_radius_s3_041	0.223878	0.066574
khosla_radius_s3_044	0.204784	0.062528
khosla_radius_s3_042	0.221699	0.064450
khosla_radius_s3_043	0.220543	0.059874
khosla_radius_s3_045	0.210616	0.061154
khosla_radius_s3_046	0.210950	0.060708
khosla_radius_s3_047	0.247306	0.060493
khosla_radius_s3_049	0.233202	0.057828
khosla_radius_s3_048	0.227010	0.057346
khosla_radius_s3_050	0.207457	0.058718
khosla_radius_s3_051	0.225032	0.068155
khosla_radius_s3_052	0.212524	0.061573
khosla_radius_s3_053	0.188869	0.053128
khosla_radius_s3_054	0.235147	0.066289
khosla_radius_s3_055	0.209700	0.059359
khosla_radius_s3_056	0.217915	0.067232
khosla_radius_s3_058	0.195565	0.056444
khosla_radius_s3_057	0.257351	0.094416
khosla_radius_s3_059	0.261618	0.065384
khosla_radius_s3_060	0.211551	0.058838
khosla_radius_s3_061	0.223429	0.060292
khosla_radius_s3_062	0.199670	0.056308
khosla_radius_s3_063	0.221411	0.072536
khosla_radius_s3_064	0.246937	0.063840
khosla_radius_s3_066	0.217354	0.066695
khosla_radius_s3_065	0.209553	0.057777
khosla_radius_s3_069	0.195208	0.054904
khosla_radius_s3_068	0.230764	0.062208
khosla_radius_s3_067	0.228916	0.061780
khosla_radius_s3_070	0.235060	0.061689
khosla_radius_s3_071	0.241646	0.059160
khosla_radius_s3_072	0.238305	0.067860
khosla_radius_s3_073	0.232523	0.061753
khosla_radius_s3_074	0.206675	0.059411
khosla_radius_s3_077	0.220787	0.065797
khosla_radius_s3_075	0.216687	0.063062
khosla_radius_s3_078	0.199595	0.054542
khosla_radius_s3_076	0.244397	0.063168
khosla_radius_s3_079	0.197538	0.053621
khosla_radius_s3_080	0.206261	0.062405
khosla_radius_s3_081	0.209077	0.053600
khosla_radius_s3_082	0.243703	0.059204
khosla_radius_s3_083	0.204890	0.056236
khosla_radius_s3_086	0.231148	0.057502
khosla_radius_s3_085	0.250807	0.066655
khosla_radius_s3_084	0.226583	0.064991
khosla_radius_s3_089	0.215074	0.068777
khosla_radius_s3_087	0.222230	0.062942
khosla_radius_s3_088	0.251611	0.065062
khosla_radius_s3_091	0.200774	0.058756
khosla_radius_s3_090	0.208076	0.058680
khosla_radius_s3_093	0.212891	0.059117
khosla_radius_s3_092	0.230632	0.068827
khosla_radius_s3_094	0.217817	0.068989
khosla_radius_s3_097	0.237734	0.061652
khosla_radius_s3_095	0.207841	0.055910
khosla_radius_s3_096	0.251149	0.067494
khosla_radius_s3_098	0.221502	0.062839
khosla_radius_s3_099	0.212703	0.057925
khosla_radius_s3_100	0.221963	0.070288
khosla_radius_s3_101	0.228857	0.064422
khosla_radius_s3_102	0.201339	0.055178
khosla_radius_s3_103	0.236775	0.063777
khosla_radius_s3_104	0.192171	0.052790
khosla_radius_s3_105	0.221859	0.054010
khosla_radius_s3_106	0.215371	0.058118
khosla_radius_s3_107	0.216666	0.059402
khosla_radius_s3_108	0.205915	0.054479
khosla_radius_s3_109	0.211573	0.063475
khosla_radius_s3_110	0.220032	0.061122
khosla_radius_s3_112	0.199656	0.056006
khosla_radius_s3_113	0.209714	0.057920
khosla_radius_s3_111	0.289229	0.065442
khosla_radius_s3_114	0.176267	0.050832
khosla_radius_s3_117	0.227059	0.072501
khosla_radius_s3_116	0.220705	0.060569
khosla_radius_s3_115	0.246797	0.068353
khosla_radius_s3_118	0.243261	0.084709
khosla_radius_s3_119	0.230112	0.065697
khosla_radius_s3_120	0.224070	0.068494
khosla_radius_s3_122	0.234995	0.060409
khosla_radius_s3_121	0.216487	0.063086
khosla_radius_s3_123	0.205711	0.060991
khosla_radius_s3_124	0.250713	0.067457
khosla_radius_s3_126	0.223286	0.069803
khosla_radius_s3_125	0.222583	0.064007
khosla_radius_s3_127	0.199710	0.059772
khosla_radius_s3_129	0.220644	0.061355
khosla_radius_s3_128	0.234337	0.062846
khosla_radius_s3_130	0.228209	0.063423
khosla_radius_s3_131	0.205611	0.058932
khosla_radius_s3_132	0.216728	0.060709
khosla_radius_s3_133	0.220179	0.066129
khosla_radius_s3_134	0.224852	0.069203
khosla_radius_s3_135	0.199669	0.059344
khosla_radius_s3_136	0.232834	0.064985
khosla_radius_s3_137	0.226384	0.062670
khosla_radius_s3_138	0.269781	0.065264
khosla_radius_s3_139	0.224507	0.069177
khosla_radius_s3_140	0.203371	0.062718
khosla_radius_s3_141	0.226050	0.078284
khosla_radius_s3_143	0.228199	0.061040
khosla_radius_s3_142	0.228823	0.059316
khosla_radius_s3_144	0.216114	0.062133
khosla_radius_s3_145	0.222836	0.060201
khosla_radius_s3_146	0.197973	0.056760
khosla_radius_s3_147	0.213791	0.061207
khosla_radius_s3_148	0.225901	0.054744
khosla_radius_s3_149	0.221709	0.064478
khosla_radius_s3_150	0.217842	0.060896
khosla_radius_s3_151	0.218616	0.062576
khosla_radius_s3_153	0.225069	0.063054
khosla_radius_s3_152	0.211582	0.064558
khosla_radius_s3_155	0.212791	0.064607
khosla_radius_s3_156	0.227154	0.060612
khosla_radius_s3_154	0.250322	0.063764
khosla_radius_s3_157	0.232405	0.064431
khosla_radius_s3_159	0.232596	0.060195
khosla_radius_s3_158	0.233574	0.068217
khosla_radius_s3_161	0.205061	0.060345
khosla_radius_s3_160	0.215858	0.057538
khosla_radius_s3_162	0.189068	0.053579
khosla_radius_s3_163	0.207163	0.057753
khosla_radius_s3_164	0.214155	0.056661
khosla_radius_s3_165	0.193786	0.056427
khosla_radius_s3_166	0.222792	0.067151
khosla_radius_s3_168	0.211688	0.056419
khosla_radius_s3_167	0.241117	0.066210
khosla_radius_s3_169	0.258668	0.057744
khosla_radius_s3_170	0.244338	0.066199
khosla_radius_s3_171	0.202919	0.059476
khosla_radius_s3_172	0.228892	0.064408
khosla_radius_s3_173	0.221505	0.065421
khosla_radius_s3_174	0.211955	0.060561
khosla_radius_s3_178	0.198416	0.065458
khosla_radius_s3_176	0.232467	0.068242
khosla_radius_s3_175	0.213243	0.059509
khosla_radius_s3_177	0.234968	0.063411
khosla_radius_s3_179	0.214606	0.059726
khosla_radius_s3_180	0.242551	0.058265
khosla_radius_s3_183	0.215240	0.062315
khosla_radius_s3_181	0.216667	0.057602
khosla_radius_s3_182	0.208586	0.056519
khosla_radius_s3_184	0.217634	0.068973
khosla_radius_s3_186	0.187680	0.055178
khosla_radius_s3_185	0.263960	0.068764
khosla_radius_s3_187	0.215316	0.065996
khosla_radius_s3_188	0.238054	0.082582
khosla_radius_s3_189	0.200816	0.059873
khosla_radius_s3_190	0.255317	0.067217
khosla_radius_s3_191	0.218947	0.063743
khosla_radius_s3_192	0.235066	0.066824
khosla_radius_s3_193	0.212979	0.061522
khosla_radius_s3_195	0.242448	0.064918
khosla_radius_s3_194	0.210107	0.063166
khosla_radius_s3_196	0.217046	0.063166
khosla_radius_s3_197	0.234340	0.063134
khosla_radius_s3_200	0.217898	0.063026
khosla_radius_s3_198	0.239412	0.064337
khosla_radius_s3_199	0.223335	0.057812
khosla_radius_s3_201	0.211996	0.059248
khosla_radius_s3_203	0.272761	0.103285
khosla_radius_s3_202	0.239997	0.068979
