# Supplementary material for: Virtual supersampling as post-processing step preserves the trabecular bone morphometry in human peripheral quantitative computed tomography scans
Source: PLoS One. 2019 Feb 13;14(2):e0212280. doi: 10.1371/journal.pone.0212280 (PMC6373954; doi:10.1371/journal.pone.0212280)
Supplement: S1 File. Data — (ZIP) [file pone.0212280.s001.zip › Evaluation/UpSampleMayo/doc/csv/eval_dto_thtri.csv]

Sample:	Tb.Th	Tb.Th.SD
	[mm]	[mm]
khosla_radius_s3add_304	0.233348	0.064142
khosla_radius_s3add_302	0.224850	0.061581
khosla_radius_s3add_301	0.228398	0.059878
khosla_radius_s3add_303	0.235568	0.059191
khosla_radius_s3add_305	0.216211	0.057067
khosla_radius_s3add_300	0.209150	0.055639
khosla_radius_s3add_306	0.219020	0.058331
khosla_radius_s3add_307	0.224804	0.060001
khosla_radius_s3add_308	0.246514	0.063595
khosla_radius_s3_002	0.231593	0.062465
khosla_radius_s3_003	0.250890	0.078137
khosla_radius_s3_001	0.204160	0.060736
khosla_radius_s3_005	0.225153	0.056500
khosla_radius_s3_004	0.257334	0.063887
khosla_radius_s3_007	0.225879	0.052883
khosla_radius_s3_008	0.214405	0.055131
khosla_radius_s3_006	0.264852	0.065553
khosla_radius_s3_009	0.235155	0.064876
khosla_radius_s3_010	0.226042	0.060542
khosla_radius_s3_011	0.228083	0.065647
khosla_radius_s3_012	0.234673	0.060055
khosla_radius_s3_015	0.235233	0.063287
khosla_radius_s3_013	0.224740	0.050065
khosla_radius_s3_014	0.222655	0.058452
khosla_radius_s3_016	0.211544	0.053224
khosla_radius_s3_017	0.256188	0.073352
khosla_radius_s3_019	0.227397	0.059792
khosla_radius_s3_018	0.226292	0.064376
khosla_radius_s3_020	0.244662	0.063558
khosla_radius_s3_021	0.245895	0.055734
khosla_radius_s3_022	0.246808	0.054201
khosla_radius_s3_024	0.240793	0.053552
khosla_radius_s3_023	0.247466	0.067356
khosla_radius_s3_025	0.255623	0.061533
khosla_radius_s3_026	0.234119	0.065332
khosla_radius_s3_027	0.244242	0.071680
khosla_radius_s3_028	0.260376	0.065170
khosla_radius_s3_029	0.240943	0.056143
khosla_radius_s3_031	0.214826	0.057462
khosla_radius_s3_030	0.243652	0.062590
khosla_radius_s3_032	0.235330	0.061679
khosla_radius_s3_033	0.240852	0.057259
khosla_radius_s3_034	0.245353	0.084004
khosla_radius_s3_035	0.212313	0.063518
khosla_radius_s3_036	0.248033	0.078272
khosla_radius_s3_037	0.203816	0.059733
khosla_radius_s3_038	0.243920	0.068880
khosla_radius_s3_039	0.210400	0.060316
khosla_radius_s3_040	0.221467	0.068619
khosla_radius_s3_041	0.235738	0.069189
khosla_radius_s3_042	0.230544	0.064464
khosla_radius_s3_043	0.230500	0.058678
khosla_radius_s3_044	0.217422	0.065168
khosla_radius_s3_045	0.222867	0.062813
khosla_radius_s3_046	0.223311	0.062671
khosla_radius_s3_047	0.252479	0.059568
khosla_radius_s3_048	0.236332	0.055738
khosla_radius_s3_049	0.241287	0.053946
khosla_radius_s3_050	0.219611	0.059419
khosla_radius_s3_051	0.237678	0.069448
khosla_radius_s3_052	0.224643	0.058987
khosla_radius_s3_053	0.201767	0.055968
khosla_radius_s3_054	0.244179	0.064954
khosla_radius_s3_055	0.224066	0.059504
khosla_radius_s3_056	0.230837	0.072743
khosla_radius_s3_057	0.269836	0.100001
khosla_radius_s3_058	0.211127	0.060008
khosla_radius_s3_061	0.233906	0.059776
khosla_radius_s3_060	0.225002	0.059275
khosla_radius_s3_059	0.266418	0.067271
khosla_radius_s3_062	0.211034	0.057532
khosla_radius_s3_063	0.234905	0.072800
khosla_radius_s3_064	0.254038	0.064333
khosla_radius_s3_066	0.231431	0.068549
khosla_radius_s3_067	0.237692	0.059986
khosla_radius_s3_065	0.223099	0.058253
khosla_radius_s3_069	0.211025	0.057966
khosla_radius_s3_068	0.239854	0.059577
khosla_radius_s3_070	0.243859	0.059492
khosla_radius_s3_071	0.248111	0.057225
khosla_radius_s3_072	0.247221	0.068538
khosla_radius_s3_074	0.218629	0.058494
khosla_radius_s3_073	0.239410	0.059087
khosla_radius_s3_075	0.225954	0.062628
khosla_radius_s3_077	0.231894	0.066660
khosla_radius_s3_076	0.250360	0.062725
khosla_radius_s3_078	0.211984	0.056681
khosla_radius_s3_079	0.210659	0.055499
khosla_radius_s3_080	0.219661	0.064489
khosla_radius_s3_082	0.248538	0.055984
khosla_radius_s3_081	0.221624	0.050912
khosla_radius_s3_083	0.219200	0.057420
khosla_radius_s3_084	0.235540	0.065675
khosla_radius_s3_085	0.256916	0.066405
khosla_radius_s3_086	0.238507	0.053145
khosla_radius_s3_087	0.235343	0.062878
khosla_radius_s3_088	0.257625	0.066925
khosla_radius_s3_089	0.228342	0.071690
khosla_radius_s3_091	0.211998	0.060873
khosla_radius_s3_090	0.218598	0.059301
khosla_radius_s3_092	0.241680	0.071178
khosla_radius_s3_093	0.223677	0.057199
khosla_radius_s3_094	0.229765	0.070415
khosla_radius_s3_095	0.219005	0.054265
khosla_radius_s3_096	0.256929	0.069228
khosla_radius_s3_097	0.246018	0.059957
khosla_radius_s3_098	0.231218	0.061873
khosla_radius_s3_099	0.222486	0.056490
khosla_radius_s3_100	0.232314	0.071039
khosla_radius_s3_101	0.237219	0.063807
khosla_radius_s3_102	0.215382	0.057128
khosla_radius_s3_103	0.243956	0.063622
khosla_radius_s3_104	0.206595	0.056278
khosla_radius_s3_105	0.231764	0.050674
khosla_radius_s3_106	0.225623	0.057490
khosla_radius_s3_107	0.229528	0.059666
khosla_radius_s3_108	0.217394	0.053850
khosla_radius_s3_109	0.220764	0.064493
khosla_radius_s3_110	0.230202	0.061077
khosla_radius_s3_112	0.212367	0.058045
khosla_radius_s3_113	0.222990	0.058513
khosla_radius_s3_111	0.293504	0.072014
khosla_radius_s3_114	0.200335	0.068017
khosla_radius_s3_117	0.241437	0.076068
khosla_radius_s3_116	0.230014	0.060261
khosla_radius_s3_115	0.254197	0.069391
khosla_radius_s3_118	0.262142	0.093040
khosla_radius_s3_119	0.243675	0.065675
khosla_radius_s3_120	0.235914	0.069970
khosla_radius_s3_122	0.245790	0.056883
khosla_radius_s3_121	0.227173	0.064103
khosla_radius_s3_123	0.217236	0.062751
khosla_radius_s3_124	0.257866	0.068590
khosla_radius_s3_126	0.235221	0.068243
khosla_radius_s3_125	0.231638	0.063027
khosla_radius_s3_127	0.212083	0.062354
khosla_radius_s3_128	0.240787	0.060901
khosla_radius_s3_129	0.228517	0.058819
khosla_radius_s3_130	0.236813	0.063318
khosla_radius_s3_131	0.216814	0.059014
khosla_radius_s3_132	0.227586	0.060717
khosla_radius_s3_133	0.230641	0.067818
khosla_radius_s3_134	0.235460	0.070444
khosla_radius_s3_135	0.211705	0.062556
khosla_radius_s3_137	0.235411	0.061714
khosla_radius_s3_136	0.240334	0.065023
khosla_radius_s3_138	0.274339	0.068734
khosla_radius_s3_139	0.233277	0.070594
khosla_radius_s3_140	0.218635	0.066669
khosla_radius_s3_141	0.240781	0.081813
khosla_radius_s3_144	0.227424	0.061012
khosla_radius_s3_143	0.236460	0.060006
khosla_radius_s3_142	0.236468	0.056861
khosla_radius_s3_145	0.230730	0.058839
khosla_radius_s3_146	0.211854	0.060423
khosla_radius_s3_147	0.225407	0.060205
khosla_radius_s3_148	0.236390	0.050653
khosla_radius_s3_149	0.230554	0.064465
khosla_radius_s3_150	0.228853	0.060699
khosla_radius_s3_151	0.227664	0.061712
khosla_radius_s3_152	0.226566	0.066868
khosla_radius_s3_153	0.234938	0.060939
khosla_radius_s3_154	0.255306	0.063283
khosla_radius_s3_155	0.227027	0.067837
khosla_radius_s3_156	0.235948	0.060216
khosla_radius_s3_157	0.241309	0.064259
khosla_radius_s3_158	0.241982	0.068678
khosla_radius_s3_161	0.219634	0.063010
khosla_radius_s3_159	0.240482	0.058583
khosla_radius_s3_160	0.226970	0.055677
khosla_radius_s3_162	0.201558	0.057624
khosla_radius_s3_163	0.218273	0.057405
khosla_radius_s3_164	0.225312	0.054793
khosla_radius_s3_165	0.207954	0.061646
khosla_radius_s3_166	0.235392	0.069201
khosla_radius_s3_168	0.225703	0.054434
khosla_radius_s3_167	0.247250	0.066058
khosla_radius_s3_169	0.263375	0.056281
khosla_radius_s3_170	0.251122	0.066936
khosla_radius_s3_172	0.238390	0.065461
khosla_radius_s3_171	0.214099	0.060313
khosla_radius_s3_173	0.231837	0.065377
khosla_radius_s3_174	0.224211	0.060351
khosla_radius_s3_178	0.214291	0.070626
khosla_radius_s3_176	0.243293	0.070115
khosla_radius_s3_175	0.224435	0.059202
khosla_radius_s3_177	0.241523	0.063137
khosla_radius_s3_179	0.224893	0.058441
khosla_radius_s3_180	0.248785	0.056764
khosla_radius_s3_181	0.227690	0.054671
khosla_radius_s3_183	0.226887	0.062438
khosla_radius_s3_182	0.219839	0.055719
khosla_radius_s3_184	0.233040	0.071133
khosla_radius_s3_185	0.270216	0.072115
khosla_radius_s3_186	0.201532	0.060429
khosla_radius_s3_187	0.227913	0.066600
khosla_radius_s3_188	0.252141	0.086897
khosla_radius_s3_189	0.215279	0.063005
khosla_radius_s3_190	0.260449	0.066544
khosla_radius_s3_191	0.229184	0.062947
khosla_radius_s3_192	0.242265	0.066081
khosla_radius_s3_193	0.223475	0.061482
khosla_radius_s3_194	0.221731	0.063315
khosla_radius_s3_195	0.249152	0.064388
khosla_radius_s3_196	0.226912	0.062469
khosla_radius_s3_197	0.244560	0.063963
khosla_radius_s3_198	0.246048	0.063654
khosla_radius_s3_199	0.233193	0.056205
khosla_radius_s3_200	0.228279	0.063133
khosla_radius_s3_201	0.222511	0.058755
khosla_radius_s3_202	0.248296	0.069404
khosla_radius_s3_203	0.282948	0.104976
