# Supplementary material for: Virtual supersampling as post-processing step preserves the trabecular bone morphometry in human peripheral quantitative computed tomography scans
Source: PLoS One. 2019 Feb 13;14(2):e0212280. doi: 10.1371/journal.pone.0212280 (PMC6373954; doi:10.1371/journal.pone.0212280)
Supplement: S1 File. Data — (ZIP) [file pone.0212280.s001.zip › Evaluation/UpSampleMayo/doc/csv/eval_mayo_original.csv]

	SampleNr	Case	Sample	TV	BV.TV	BV	BS.BV	BS	Tb.Th	Tb.Sp	Tb.N	Tb.Th.pl	Tb.Sp.pl	Tb.N.pl	Conn.D	SMI	DA
1	1	1	khosla_radius_s3_001	2122.88501	6.442946	136.776337	18.453466	2523.997559	0.189952	1.298442	0.775975	0.108381	1.57378	0.594473	0.247414	2.664516	1.219487
2	2	1	khosla_radius_s3_002	918.13092	15.771925	144.806931	14.818033	2145.753906	0.222621	0.703222	1.391062	0.134971	0.720795	1.168545	1.878453	2.23978	1.202118
3	3	1	khosla_radius_s3_003	890.255127	17.146567	152.648193	13.373301	2041.410156	0.241496	0.730724	1.347533	0.149552	0.722645	1.146531	1.972064	2.188922	1.233354
4	4	0	khosla_radius_s3_004	1046.333374	28.891972	302.306335	12.193443	3686.155273	0.252389	0.45389	1.973379	0.164023	0.403687	1.761463	4.620362	1.562472	1.351392
5	5	0	khosla_radius_s3_005	1151.948486	12.396481	142.801071	14.944563	2134.099609	0.212518	0.849402	1.14704	0.133828	0.945736	0.9263	1.295453	2.240791	1.304422
6	6	1	khosla_radius_s3_006	1718.12793	28.809613	494.985992	11.764531	5823.27832	0.261028	0.511415	1.785039	0.170003	0.420087	1.694658	4.110347	1.45318	1.383531
7	7	0	khosla_radius_s3_007	1475.374023	16.875368	248.974792	14.717469	3664.278809	0.214549	0.676129	1.414145	0.135893	0.669381	1.241814	2.285992	2.048653	1.299097
8	8	0	khosla_radius_s3_008	1479.762085	14.904687	220.553909	16.061794	3542.491455	0.201228	0.658601	1.469791	0.124519	0.710917	1.19698	1.941339	2.247365	1.303326
9	9	0	khosla_radius_s3_009	1328.793091	20.7275	275.425598	14.444927	3978.502686	0.226205	0.536593	1.761126	0.138457	0.52953	1.497036	3.143924	2.078543	1.296297
10	10	1	khosla_radius_s3_010	1390.370728	15.707864	218.397537	15.399511	3363.215332	0.214776	0.658302	1.472598	0.129874	0.696936	1.209467	1.990147	2.278641	1.265854
11	11	1	khosla_radius_s3_011	1490.186279	14.247812	212.318939	15.259935	3239.973389	0.216349	0.754229	1.303664	0.131062	0.788813	1.087103	1.631206	2.267314	1.20287
12	12	0	khosla_radius_s3_012	1207.838745	20.185514	243.808456	14.309953	3488.887451	0.226373	0.563059	1.678653	0.139763	0.552629	1.444269	2.888834	2.068326	1.281628
13	13	1	khosla_radius_s3_013	1389.865967	17.443229	242.4375	14.448927	3502.96167	0.212949	0.661341	1.431837	0.138419	0.655119	1.26018	2.614584	1.939232	1.33054
14	14	0	khosla_radius_s3_014	1796.433472	19.076501	342.696655	15.389125	5273.801758	0.212789	0.578327	1.689837	0.129962	0.551305	1.467853	3.33267	2.127908	1.223015
15	15	1	khosla_radius_s3_015	1002.996399	13.267083	133.068375	14.434112	1920.723755	0.224137	0.858146	1.146706	0.138561	0.905834	0.957493	1.346255	2.231491	1.270473
16	16	1	khosla_radius_s3_016	1334.270996	11.571027	154.388855	16.823929	2597.427246	0.197061	0.773647	1.270304	0.118878	0.908501	0.973351	1.096996	2.451901	1.284034
17	17	0	khosla_radius_s3_017	1405.145752	21.406586	300.793732	12.920248	3886.32959	0.249369	0.604487	1.570355	0.154796	0.568326	1.382892	2.531547	1.980286	1.366687
18	18	1	khosla_radius_s3_018	1804.456665	14.57264	262.95697	15.79967	4154.633301	0.213873	0.802182	1.254482	0.126585	0.742063	1.151214	1.94589	2.331794	1.201481
19	19	0	khosla_radius_s3_019	1092.67749	19.292331	210.802963	15.057393	3174.143066	0.216624	0.533863	1.78763	0.132825	0.555661	1.452461	2.936882	2.181658	1.209905
20	20	0	khosla_radius_s3_020	1455.186523	24.717982	359.692749	13.398822	4819.458984	0.237268	0.487568	1.897618	0.149267	0.454613	1.655959	4.001647	1.834428	1.285479
21	21	0	khosla_radius_s3_021	1016.65155	22.918445	233.000732	12.390412	2886.975098	0.238149	0.598432	1.541595	0.161415	0.542887	1.419845	2.769571	1.626692	1.518249
22	22	0	khosla_radius_s3_022	1099.159058	22.86752	251.350418	12.33263	3099.811768	0.240299	0.626495	1.486178	0.162171	0.547007	1.410083	3.05044	1.525705	1.33548
23	23	0	khosla_radius_s3_023	1301.959106	21.170378	275.629669	13.459927	3709.955078	0.239897	0.576187	1.645869	0.148589	0.553284	1.424759	2.785569	2.003885	1.249728
24	24	1	khosla_radius_s3_024	619.340454	19.510058	120.833679	13.005344	1571.483643	0.232929	0.641802	1.470027	0.153783	0.634441	1.268675	2.194125	1.901625	1.506589
25	25	1	khosla_radius_s3_025	850.158508	23.355693	198.56041	12.005267	2383.770752	0.2505	0.609255	1.532362	0.166594	0.546695	1.401957	2.709231	1.604029	1.453054
26	26	0	khosla_radius_s3_026	814.413879	19.106472	155.605759	14.607998	2273.088623	0.224356	0.561822	1.712148	0.136911	0.579659	1.395537	2.839464	2.196298	1.260135
27	27	1	khosla_radius_s3_027	1162.275879	18.685861	217.181259	13.96139	3032.1521	0.233493	0.619089	1.549133	0.143252	0.623382	1.304403	2.172344	2.137086	1.33985
28	28	0	khosla_radius_s3_028	1092.742798	26.413542	288.63208	11.900858	3434.969482	0.257021	0.570041	1.653924	0.168055	0.468191	1.571719	3.586064	1.512823	1.307978
29	29	0	khosla_radius_s3_029	1265.261475	21.446365	271.3526	13.080336	3549.383057	0.232181	0.591382	1.559482	0.152901	0.560046	1.402628	2.861478	1.764874	1.431468
30	30	1	khosla_radius_s3_030	1371.65979	17.754456	243.530746	13.058097	3180.048096	0.234954	0.741834	1.283378	0.153162	0.709504	1.159197	2.061475	1.823485	1.372427
31	31	1	khosla_radius_s3_031	1323.990967	9.103405	120.528252	16.591671	1999.765137	0.201761	0.989481	1.011419	0.120542	1.203604	0.755203	0.651338	2.542111	1.283149
32	32	1	khosla_radius_s3_032	1752.123657	18.410277	322.570831	14.314197	4617.342285	0.226141	0.631651	1.512081	0.139721	0.61921	1.317642	2.356469	2.074027	1.32388
33	33	0	khosla_radius_s3_033	1359.067139	17.5696	238.782654	12.942637	3090.477295	0.231237	0.769642	1.22926	0.154528	0.724991	1.136985	1.982906	1.789458	1.457503
34	34	1	khosla_radius_s3_034	760.258545	15.247728	115.922157	14.578316	1689.949829	0.231015	0.693814	1.41702	0.13719	0.762551	1.111431	1.626595	2.456127	1.19257
35	35	1	khosla_radius_s3_035	1651.736084	7.170675	118.440628	17.391489	2059.858887	0.197355	1.277322	0.785988	0.114999	1.488738	0.623544	0.438993	2.592789	1.202669
36	36	1	khosla_radius_s3_036	854.991577	14.742804	126.049728	14.311304	1803.936035	0.235968	0.779145	1.266832	0.13975	0.808168	1.054944	1.512809	2.337313	1.275389
37	37	1	khosla_radius_s3_037	932.469788	8.340037	77.768326	17.916523	1393.338013	0.191046	0.934776	1.067267	0.111629	1.22684	0.747122	0.527988	2.623382	1.208377
38	38	1	khosla_radius_s3_038	1686.449585	16.2774	274.510132	13.991502	3840.809082	0.232186	0.750141	1.302891	0.142944	0.73523	1.138726	1.843517	2.159531	1.277835
39	39	1	khosla_radius_s3_039	1583.847168	7.588405	120.188736	17.200653	2067.324707	0.195249	1.166457	0.858217	0.116275	1.415993	0.652628	0.564361	2.536248	1.312719
40	40	1	khosla_radius_s3_040	1441.149048	11.402161	164.322144	16.594585	2726.85791	0.20667	0.835675	1.195091	0.120521	0.936482	0.946071	1.091584	2.501878	1.200355
41	41	0	khosla_radius_s3_041	1219.765625	18.053502	220.210403	14.820413	3263.609131	0.223878	0.59703	1.61609	0.134949	0.612546	1.337802	2.415431	2.247396	1.228818
42	42	2	khosla_radius_s3_042	1730.012329	17.607656	304.614624	14.86968	4529.521973	0.221699	0.627087	1.541676	0.134502	0.629381	1.309101	2.289661	2.165898	1.259729
43	43	2	khosla_radius_s3_043	1483.261719	19.434489	288.264343	14.487333	4176.181641	0.220543	0.581785	1.635076	0.138052	0.572292	1.40777	2.698782	2.056579	1.294693
44	44	1	khosla_radius_s3_044	1424.456665	11.764756	167.583847	16.385176	2745.890625	0.204784	0.80128	1.233812	0.122062	0.915457	0.963838	1.153996	2.395875	1.237457
45	45	2	khosla_radius_s3_045	1038.450195	16.356345	169.852493	15.682926	2663.78418	0.210616	0.612216	1.583561	0.127527	0.652153	1.282577	2.201536	2.290463	1.232059
46	46	1	khosla_radius_s3_046	1141.623291	15.346482	175.19902	15.887086	2783.401855	0.21095	0.65511	1.490492	0.125888	0.69442	1.219054	1.95623	2.337387	1.198891
47	47	2	khosla_radius_s3_047	1547.495239	26.886454	416.066589	12.280591	5109.543457	0.247306	0.519123	1.753892	0.162859	0.442869	1.650908	3.916481	1.499999	1.362763
48	48	1	khosla_radius_s3_048	1531.881592	20.6028	315.610504	13.205942	4167.934082	0.22701	0.644282	1.458637	0.151447	0.583633	1.360397	3.044142	1.666515	1.379074
49	49	0	khosla_radius_s3_049	939.120972	18.978834	178.234207	12.607041	2247.006104	0.233202	0.745713	1.268037	0.158642	0.677245	1.196335	2.203135	1.634494	1.48057
50	50	1	khosla_radius_s3_050	1244.488159	7.497085	93.300331	15.635484	1458.795776	0.207457	1.441164	0.699058	0.127914	1.578272	0.586103	0.548052	2.404829	1.359267
51	51	2	khosla_radius_s3_051	1109.94519	15.163654	168.308243	14.674144	2469.779297	0.225032	0.715608	1.367524	0.136294	0.762527	1.112568	1.684394	2.323802	1.272421
52	52	0	khosla_radius_s3_052	1230.726807	11.587977	142.616333	15.103149	2153.955811	0.212524	0.993216	0.997528	0.132423	1.010337	0.875075	1.209567	2.211269	1.230057
53	53	1	khosla_radius_s3_053	1430.457642	10.338483	147.887619	18.302908	2706.773438	0.188869	0.730686	1.350006	0.109272	0.947675	0.946122	0.721772	2.587387	1.185075
54	54	0	khosla_radius_s3_054	1010.957886	15.680152	158.51973	13.586423	2153.716064	0.235147	1.14301	0.916557	0.147206	0.791598	1.065186	2.03266	2.105873	1.348029
55	55	1	khosla_radius_s3_055	1541.314331	13.181838	203.173569	15.560061	3161.393066	0.2097	0.759055	1.284006	0.128534	0.846551	1.025551	1.496844	2.328367	1.228195
56	56	1	khosla_radius_s3_056	1085.9729	12.949207	140.624878	15.241558	2143.342285	0.217915	0.800072	1.226394	0.13122	0.882125	0.98683	1.178082	2.328238	1.336982
57	57	1	khosla_radius_s3_057	1239.827148	18.421003	228.388596	12.831149	2930.488037	0.257351	0.807657	1.260369	0.155871	0.690287	1.181813	2.25838	2.282249	1.161653
58	58	1	khosla_radius_s3_058	1234.331909	9.357954	115.508209	17.090103	1974.047241	0.195565	0.904243	1.088286	0.117027	1.133533	0.799642	0.688206	2.500789	1.228474
59	59	1	khosla_radius_s3_059	1140.589966	29.655036	338.242371	11.9079	4027.756348	0.261618	0.454795	1.966378	0.167956	0.398409	1.765646	4.691776	1.550526	1.246994
60	60	1	khosla_radius_s3_060	1260.161011	16.506205	208.004761	15.227529	3167.398438	0.211551	0.645034	1.488819	0.131341	0.664366	1.256744	2.178988	2.187643	1.294243
61	61	1	khosla_radius_s3_061	1034.496582	18.582149	192.231689	14.184453	2726.701416	0.223429	0.630189	1.521143	0.140999	0.61779	1.317888	2.569177	2.043647	1.286009
62	62	1	khosla_radius_s3_062	1082.939209	12.953041	140.27356	16.639198	2334.039551	0.19967	0.758418	1.309351	0.120198	0.807755	1.077641	1.640082	2.345662	1.27008
63	63	1	khosla_radius_s3_063	1039.422241	9.608057	99.868286	15.19413	1517.411743	0.221411	1.073512	0.928012	0.13163	1.238364	0.72993	0.581883	2.538926	1.320719
64	64	2	khosla_radius_s3_064	1103.338989	23.934299	264.076447	12.200647	3221.903564	0.246937	0.603266	1.548696	0.163926	0.520973	1.46007	3.227147	1.600603	1.316096
65	65	1	khosla_radius_s3_065	1460.036133	15.013587	219.203796	15.127892	3316.091553	0.209553	0.721826	1.336249	0.132206	0.74837	1.13562	1.917974	2.132636	1.350496
66	66	1	khosla_radius_s3_066	1405.00769	9.414895	132.279999	15.028818	1988.012085	0.217354	1.272134	0.794967	0.133078	1.280402	0.707474	0.765477	2.381612	1.201224
67	67	0	khosla_radius_s3_067	1108.116577	19.323236	214.123978	13.547527	2900.850342	0.228916	0.662532	1.440774	0.147628	0.616366	1.30891	2.515744	1.891594	1.283703
68	68	1	khosla_radius_s3_068	1134.978149	16.674833	189.255707	13.618008	2577.285645	0.230764	0.813599	1.219183	0.146864	0.73389	1.13539	1.940097	1.992774	1.343242
69	69	1	khosla_radius_s3_069	1312.717773	7.989737	104.882706	17.043915	1787.611816	0.195208	1.096732	0.912286	0.117344	1.351339	0.680882	0.519375	2.516639	1.205336
70	70	0	khosla_radius_s3_070	1014.426819	17.24152	174.902603	13.085521	2288.69165	0.23506	0.740402	1.285362	0.152841	0.733628	1.128071	1.976577	1.898616	1.339553
71	71	1	khosla_radius_s3_071	1719.46106	26.758879	460.10849	12.698899	5842.871582	0.241646	0.478018	1.859729	0.157494	0.431073	1.699042	4.10902	1.605351	1.367448
72	72	1	khosla_radius_s3_072	1864.557251	20.25582	377.681366	13.571362	5125.650879	0.238305	0.682641	1.446958	0.147369	0.580171	1.374495	3.037753	1.965897	1.255373
73	73	0	khosla_radius_s3_073	1211.1604	20.649931	250.10379	13.592912	3399.638672	0.232523	0.592934	1.596896	0.147136	0.565388	1.403463	2.701663	1.948905	1.337535
74	74	0	khosla_radius_s3_074	1038.006592	12.055329	125.135109	15.816962	1979.257324	0.206675	0.820496	1.204313	0.126447	0.922438	0.953393	1.296112	2.367239	1.250755
75	75	0	khosla_radius_s3_075	1301.155029	15.799694	205.578506	15.308951	3147.191406	0.216687	0.67712	1.445893	0.130643	0.696225	1.209384	1.94335	2.257257	1.213987
76	76	0	khosla_radius_s3_076	1134.544556	27.108392	307.556793	12.60158	3875.701416	0.244397	0.463561	1.936748	0.15871	0.426755	1.708043	4.254527	1.594916	1.381849
77	77	0	khosla_radius_s3_077	945.458069	15.754189	148.949249	14.964424	2228.939697	0.220787	0.684607	1.423892	0.13365	0.714697	1.178762	1.830615	2.280458	1.207412
78	78	1	khosla_radius_s3_078	1437.705933	12.895919	185.405396	16.703289	3096.879883	0.199595	0.767615	1.289901	0.119737	0.80875	1.077021	1.571115	2.362416	1.244618
79	79	0	khosla_radius_s3_079	1249.818237	15.474913	193.408279	16.819582	3253.046387	0.197538	0.577973	1.663124	0.118909	0.64949	1.301408	2.082763	2.327754	1.30596
80	80	1	khosla_radius_s3_080	1548.931763	8.365204	129.571304	16.244034	2104.760742	0.206261	1.167639	0.863281	0.123122	1.348714	0.679423	0.630208	2.536468	1.222319
81	81	0	khosla_radius_s3_081	1285.648315	16.892983	217.184357	14.811402	3216.804932	0.209077	0.643096	1.482836	0.135031	0.664301	1.251044	2.530868	2.035542	1.323196
82	82	0	khosla_radius_s3_082	1101.73645	21.233158	233.933441	12.521868	2929.283691	0.243703	0.649407	1.440181	0.159721	0.592502	1.329394	2.553511	1.717499	1.292426
83	83	0	khosla_radius_s3_083	1066.081177	16.02058	170.792389	15.547392	2655.376221	0.20489	0.629949	1.523014	0.128639	0.674322	1.245391	2.165701	2.205283	1.302021
84	84	0	khosla_radius_s3_084	1258.186279	18.065402	227.296417	14.242767	3237.330078	0.226583	0.652847	1.492518	0.140422	0.636877	1.286507	2.369436	2.116829	1.204722
85	85	0	khosla_radius_s3_085	1062.280029	22.431462	238.284943	12.454888	2967.812256	0.250807	0.614694	1.546566	0.16058	0.555288	1.396907	2.916006	1.853537	1.266859
86	86	1	khosla_radius_s3_086	946.88916	21.128881	200.067078	12.988465	2598.564209	0.231148	0.61851	1.508639	0.153983	0.574796	1.372159	2.869217	1.726743	1.450836
87	87	0	khosla_radius_s3_087	1021.425842	17.15243	175.199356	14.431469	2528.384033	0.22223	0.643028	1.49207	0.138586	0.669381	1.237674	2.257069	2.205376	1.266016
88	88	1	khosla_radius_s3_088	1016.534424	27.103049	275.51181	12.424879	3423.200928	0.251611	0.478507	1.897112	0.160967	0.432941	1.68376	4.09674	1.682881	1.353754
89	89	1	khosla_radius_s3_089	1053.859253	7.633457	80.445892	15.557532	1251.539551	0.215074	1.462074	0.695932	0.128555	1.555545	0.593789	0.474145	2.559568	1.322599
90	90	1	khosla_radius_s3_090	1243.011841	15.189314	188.804977	15.947089	3010.889893	0.208076	0.687318	1.43021	0.125415	0.700263	1.211127	1.894629	2.291227	1.246844
91	91	1	khosla_radius_s3_091	1167.507202	11.003346	128.464859	16.972473	2180.366455	0.200774	0.797825	1.23782	0.117838	0.95309	0.93377	0.81434	2.513033	1.173239
92	92	0	khosla_radius_s3_092	1186.607422	19.984202	237.134033	13.997849	3319.366211	0.230632	0.578878	1.646236	0.142879	0.572081	1.398679	2.761846	2.069134	1.326415
93	93	1	khosla_radius_s3_093	1124.319946	15.835433	178.040924	14.925972	2657.433838	0.212891	0.693619	1.385243	0.133995	0.712175	1.181796	2.132183	2.11091	1.284512
94	94	1	khosla_radius_s3_094	1254.615356	13.131061	164.744308	15.323485	2524.457031	0.217817	0.783292	1.2653	0.130519	0.86345	1.006068	1.311208	2.409436	1.254689
95	95	0	khosla_radius_s3_095	1666.171387	12.550814	209.118073	15.525799	3246.725098	0.207841	0.892884	1.112768	0.128818	0.897553	0.974307	1.459026	2.248506	1.24097
96	96	1	khosla_radius_s3_096	1383.303345	25.175563	348.254395	12.48424	4347.691406	0.251149	0.522885	1.763497	0.160202	0.476137	1.571489	3.366827	1.732806	1.349612
97	97	0	khosla_radius_s3_097	701.197632	21.41213	150.141342	12.917895	1939.510132	0.237734	0.587023	1.606572	0.154824	0.568243	1.382998	2.744195	1.883462	1.330377
98	98	1	khosla_radius_s3_098	982.651733	21.17084	208.035629	14.744258	3067.331055	0.221502	0.507463	1.86044	0.135646	0.505075	1.560742	3.697165	2.076678	1.180305
99	99	0	khosla_radius_s3_099	1255.412354	16.21531	203.569	14.564122	2964.803711	0.212703	0.71956	1.338964	0.137324	0.709553	1.180809	2.078833	1.993483	1.473519
100	100	1	khosla_radius_s3_100	1768.34375	15.519106	274.431152	15.425347	4233.195801	0.221963	0.669054	1.469714	0.129657	0.705808	1.196938	1.920174	2.374411	1.158204
101	101	1	khosla_radius_s3_101	1020.322571	18.657613	190.367828	13.988408	2662.942871	0.228857	0.627692	1.522518	0.142976	0.623336	1.304951	2.193597	2.083616	1.313168
102	102	1	khosla_radius_s3_102	1235.372314	9.834789	121.496262	16.329977	1984.03125	0.201339	0.970601	1.02103	0.122474	1.122841	0.803009	0.838029	2.402757	1.32171
103	103	1	khosla_radius_s3_103	1510.264893	24.306418	367.091309	13.380383	4911.822266	0.236775	0.50125	1.84177	0.149473	0.465478	1.626146	3.74038	1.832374	1.289288
104	104	1	khosla_radius_s3_104	1025.56189	10.029041	102.854019	17.360207	1785.567017	0.192171	0.846079	1.17026	0.115206	1.033518	0.870531	0.801126	2.496686	1.19341
105	105	1	khosla_radius_s3_105	1034.410278	18.994434	196.480377	13.652164	2682.382324	0.221859	0.653603	1.429456	0.146497	0.624765	1.296576	2.60022	1.814977	1.331519
106	106	0	khosla_radius_s3_106	1571.888306	19.213596	302.016266	15.080772	4554.638672	0.215371	0.554797	1.717216	0.132619	0.557617	1.448779	2.824469	2.13393	1.302761
107	107	1	khosla_radius_s3_107	1357.386597	13.911606	188.834274	14.382138	2715.840576	0.216666	0.838898	1.151936	0.139061	0.860546	1.000393	1.584249	2.063614	1.360683
108	108	1	khosla_radius_s3_108	1248.952515	13.706675	171.189865	15.729423	2692.717773	0.205915	0.736367	1.315905	0.12715	0.800502	1.07799	1.611078	2.230188	1.311746
109	109	1	khosla_radius_s3_109	894.11499	8.255859	73.816879	15.847511	1169.813843	0.211573	1.419039	0.710048	0.126203	1.402442	0.654174	0.655597	2.42186	1.185858
110	110	0	khosla_radius_s3_110	1495.417358	20.335816	304.105316	14.801245	4501.137207	0.220032	0.522305	1.804554	0.135124	0.529338	1.504977	3.133065	2.103942	1.265802
111	111	0	khosla_radius_s3_111	1262.63916	39.364088	497.026398	9.994857	4967.70752	0.289229	0.373673	2.187159	0.200103	0.308236	1.967192	6.050065	0.809497	1.35459
112	112	0	khosla_radius_s3_112	1327.683838	13.917431	184.77948	16.785084	3101.539062	0.199656	0.676565	1.458743	0.119153	0.736992	1.168026	1.729301	2.404234	1.217566
113	113	0	khosla_radius_s3_113	817.774475	17.200223	140.659027	15.238252	2143.397705	0.209714	0.596747	1.605748	0.131249	0.631815	1.310507	2.647377	2.167943	1.251216
114	114	0	khosla_radius_s3_114	1242.522217	1.601635	19.900669	19.605728	390.167114	0.176267	2.736343	0.365137	0.102011	6.267169	0.157006	0.000787	2.832638	1.109999
115	115	0	khosla_radius_s3_115	1293.119629	25.840175	334.144379	12.657204	4229.333496	0.246797	0.506316	1.831835	0.158013	0.453488	1.635322	4.014085	1.710273	1.3329
116	116	0	khosla_radius_s3_116	1509.230591	18.650085	281.472778	14.659307	4126.195801	0.220705	0.596305	1.600812	0.136432	0.595104	1.366987	2.5873	2.078757	1.2429
117	117	1	khosla_radius_s3_117	818.152161	12.413573	101.56192	14.854944	1508.696655	0.227059	0.85451	1.162418	0.134635	0.949946	0.922015	1.0236	2.501521	1.25948
118	118	1	khosla_radius_s3_118	896.520569	13.546206	121.444519	14.176357	1721.640869	0.243261	0.818544	1.22228	0.14108	0.900392	0.960179	1.188961	2.542802	1.19872
119	119	0	khosla_radius_s3_119	1359.97168	7.797129	106.038757	13.849316	1468.564209	0.230112	1.829633	0.563468	0.144411	1.707699	0.539925	0.609178	2.343701	1.292787
120	120	1	khosla_radius_s3_120	873.185059	17.594169	153.629654	14.684228	2255.932861	0.22407	0.605301	1.595625	0.136201	0.637923	1.291784	2.211802	2.294205	1.268141
121	121	1	khosla_radius_s3_121	1871.741821	15.71829	294.205811	15.389015	4527.537598	0.216487	0.720301	1.376419	0.129963	0.696863	1.209445	2.080673	2.234731	1.20123
122	122	0	khosla_radius_s3_122	931.615417	17.905574	166.811081	13.325532	2222.846436	0.234995	0.683195	1.401266	0.150088	0.688131	1.193007	1.986395	2.079941	1.291565
123	123	1	khosla_radius_s3_123	948.356628	12.250271	116.176262	15.98074	1856.582642	0.205711	0.781327	1.259316	0.125151	0.896465	0.978842	1.13697	2.34915	1.187686
124	124	1	khosla_radius_s3_124	699.234192	25.417233	177.725983	12.456178	2213.786377	0.250713	0.502877	1.833354	0.160563	0.471146	1.583008	3.756317	1.785524	1.282995
125	125	0	khosla_radius_s3_125	1400.326294	16.323948	228.588531	14.417187	3295.603516	0.222583	0.727141	1.348413	0.138723	0.711091	1.176727	2.130255	2.071316	1.342975
126	126	0	khosla_radius_s3_126	833.948608	8.493519	70.831581	14.487444	1026.168579	0.223286	1.486845	0.684149	0.138051	1.487313	0.615247	0.725855	2.424891	1.190538
127	127	1	khosla_radius_s3_127	1892.575806	9.156954	173.302292	16.885485	2926.293213	0.19971	1.166067	0.867512	0.118445	1.175052	0.773098	0.765293	2.459045	1.278804
128	128	1	khosla_radius_s3_128	1489.368896	21.552886	321.001984	13.529204	4342.901367	0.234337	0.578462	1.631237	0.147828	0.538058	1.457967	3.040549	1.890549	1.314396
129	129	1	khosla_radius_s3_129	1028.920288	18.201081	187.274612	14.016853	2625.000732	0.220644	0.675902	1.431467	0.142685	0.641254	1.275609	2.379038	1.941686	1.34333
130	130	0	khosla_radius_s3_130	1452.248535	23.021986	334.336456	14.52588	4856.53125	0.228209	0.471105	1.97209	0.137685	0.460375	1.672073	3.977389	2.040661	1.191648
131	131	0	khosla_radius_s3_131	1236.505981	15.948103	197.199249	15.89615	3134.70874	0.205611	0.625807	1.542198	0.125817	0.663096	1.267567	2.172382	2.221089	1.268674
132	132	1	khosla_radius_s3_132	1263.827148	18.976428	239.829239	14.932731	3581.30542	0.216728	0.56355	1.693985	0.133934	0.571857	1.416849	2.905835	2.142382	1.235407
133	133	0	khosla_radius_s3_133	1398.123779	15.85955	221.736145	15.006879	3327.567383	0.220179	0.674889	1.444495	0.133272	0.707056	1.190012	1.899058	2.258457	1.16082
134	134	0	khosla_radius_s3_134	1479.005371	12.495698	184.812042	14.854141	2745.224121	0.224852	1.083464	0.946514	0.134643	0.942869	0.928064	1.292505	2.34394	1.225358
135	135	0	khosla_radius_s3_135	927.897583	13.062735	121.208801	16.835518	2040.613037	0.199669	0.719072	1.374198	0.118796	0.790634	1.09959	1.566924	2.399878	1.137526
136	136	0	khosla_radius_s3_136	1864.213745	19.818276	369.455017	13.642028	5040.115723	0.232834	0.638081	1.509854	0.146606	0.593145	1.351807	2.580442	1.945326	1.314927
137	137	1	khosla_radius_s3_137	1071.625977	16.865101	180.730804	13.528111	2444.946289	0.226384	0.775584	1.249259	0.14784	0.728765	1.140765	2.100012	1.876159	1.387269
138	138	0	khosla_radius_s3_138	587.190186	25.949365	152.372116	10.786086	1643.498779	0.269781	0.605433	1.52858	0.185424	0.529137	1.39946	2.729713	1.472174	1.41331
139	139	0	khosla_radius_s3_139	643.597595	11.216063	72.18631	14.286142	1031.263916	0.224507	1.139225	0.885497	0.139996	1.108177	0.801171	1.112759	2.260579	1.304324
140	140	0	khosla_radius_s3_140	1101.591187	11.612288	127.919937	16.680824	2133.810059	0.203371	0.814094	1.225144	0.119898	0.912613	0.968513	1.157399	2.507051	1.242124
141	141	1	khosla_radius_s3_141	1186.151489	7.989322	94.765457	14.576469	1381.345825	0.22605	1.64997	0.621071	0.137207	1.580178	0.582281	0.58013	2.605061	1.277362
142	142	0	khosla_radius_s3_142	1102.41626	25.685447	283.160553	13.811728	3910.936768	0.228823	0.45041	2.03226	0.144804	0.418956	1.773802	5.035354	1.801251	1.249102
143	143	1	khosla_radius_s3_143	1014.117493	21.938628	222.483459	13.823517	3075.503906	0.228199	0.544743	1.720811	0.144681	0.5148	1.516345	3.263943	1.906271	1.323662
144	144	1	khosla_radius_s3_144	736.682007	14.770161	108.809113	15.111465	1644.265137	0.216114	0.837356	1.210892	0.13235	0.763713	1.115994	2.129039	2.290434	1.290653
145	145	1	khosla_radius_s3_145	715.334412	18.088442	129.392853	14.397156	1862.889038	0.222836	0.631467	1.533723	0.138916	0.629068	1.302111	2.395349	2.130315	1.271515
146	146	1	khosla_radius_s3_146	1674.379028	9.702901	162.463333	17.223076	2798.118408	0.197973	0.977221	1.023008	0.116123	1.080666	0.835569	0.724808	2.505383	1.21571
147	147	0	khosla_radius_s3_147	817.569397	15.583764	127.408081	15.32528	1952.564575	0.213791	0.668159	1.461632	0.130503	0.706928	1.194128	2.009188	2.296611	1.207967
148	148	1	khosla_radius_s3_148	712.477234	19.274509	137.326492	13.147429	1805.490356	0.225901	0.663372	1.416382	0.152121	0.637113	1.267051	2.642194	1.784606	1.392853
149	149	2	khosla_radius_s3_149	1730.012329	17.607144	304.605743	14.870075	4529.510254	0.221709	0.627051	1.541521	0.134498	0.629387	1.309098	2.288529	2.16596	1.259597
150	150	0	khosla_radius_s3_150	1438.870483	14.706849	211.612503	15.095319	3194.358154	0.217842	0.749249	1.305201	0.132491	0.768391	1.110023	1.578606	2.272289	1.316945
151	151	0	khosla_radius_s3_151	1248.692627	15.405509	192.367462	14.797368	2846.532227	0.218616	0.736071	1.330908	0.135159	0.742184	1.139805	1.796867	2.172858	1.309031
152	152	0	khosla_radius_s3_152	1417.370728	10.760635	152.518097	15.738157	2400.35376	0.211582	0.903985	1.091557	0.12708	1.053889	0.846763	0.973162	2.448356	1.252219
153	153	0	khosla_radius_s3_153	878.190063	18.106398	159.008591	14.241972	2264.595947	0.225069	0.624299	1.536053	0.14043	0.635152	1.289354	2.401881	2.112063	1.293554
154	154	0	khosla_radius_s3_154	1680.62915	27.829698	467.713989	12.466662	5830.83252	0.250322	0.474117	1.914495	0.160428	0.416035	1.734717	4.397195	1.605518	1.302061
155	155	0	khosla_radius_s3_155	1044.640991	14.779264	154.390244	15.730835	2428.6875	0.212791	0.72247	1.374917	0.127139	0.733113	1.162451	1.934588	2.375669	1.18635
156	156	0	khosla_radius_s3_156	864.275208	22.54135	194.819305	13.873507	2702.827148	0.227154	0.514859	1.817716	0.14416	0.495375	1.563638	3.663428	1.93283	1.295162
157	157	0	khosla_radius_s3_157	1423.637573	20.675921	294.350189	13.764025	4051.443359	0.232405	0.590066	1.622317	0.145306	0.557474	1.42292	2.923362	2.027084	1.27782
158	158	0	khosla_radius_s3_158	1854.279663	15.305987	283.815796	13.941974	3956.952393	0.233574	0.859932	1.162874	0.143452	0.793774	1.066978	1.566409	2.16315	1.341962
159	159	0	khosla_radius_s3_159	1040.666138	20.346946	211.743774	13.460096	2850.091553	0.232596	0.62821	1.516115	0.148587	0.581681	1.369359	2.773714	1.899045	1.274459
160	160	0	khosla_radius_s3_160	1474.034302	14.760901	217.580734	14.7915	3218.345459	0.215858	0.782204	1.245884	0.135213	0.780807	1.091679	1.755827	2.134515	1.24816
161	161	0	khosla_radius_s3_161	920.450806	14.232726	131.005249	16.505373	2162.290527	0.205061	0.638689	1.528894	0.121173	0.730194	1.174582	1.60715	2.434448	1.222042
162	162	0	khosla_radius_s3_162	1272.029297	11.025446	140.246902	18.168173	2548.030029	0.189068	0.724624	1.364368	0.110083	0.888359	1.001561	1.020431	2.509521	1.149939
163	163	0	khosla_radius_s3_163	954.851196	13.608918	129.944916	15.720911	2042.852417	0.207163	0.750525	1.308955	0.127219	0.807602	1.069723	1.592731	2.284348	1.233419
164	164	0	khosla_radius_s3_164	1283.784912	15.649229	200.902435	14.615055	2936.200195	0.214155	0.715915	1.35033	0.136845	0.737608	1.143572	1.925981	2.06583	1.380023
165	165	1	khosla_radius_s3_165	1161.729736	9.0639	105.298027	17.650896	1858.604492	0.193786	0.947066	1.054198	0.113309	1.136801	0.79993	0.624139	2.585913	1.224777
166	166	1	khosla_radius_s3_166	1024.145264	16.772977	171.779648	14.871691	2554.653809	0.222792	0.659566	1.48477	0.134484	0.667304	1.247213	2.110976	2.282089	1.207096
167	167	0	khosla_radius_s3_167	1452.391968	21.119435	306.736969	12.956203	3974.14624	0.241117	0.628934	1.511722	0.154366	0.576554	1.368138	2.583354	1.849937	1.298684
168	168	1	khosla_radius_s3_168	1160.108398	12.188403	141.398682	15.303889	2163.949707	0.211688	0.837527	1.163609	0.130686	0.941528	0.93265	1.298775	2.326946	1.324122
169	169	0	khosla_radius_s3_169	781.641663	28.049228	219.244446	10.915771	2393.222168	0.258668	0.545605	1.635028	0.183221	0.469992	1.530895	3.117309	1.233262	1.534978
170	170	1	khosla_radius_s3_170	813.75531	23.698364	192.846695	12.921009	2491.773926	0.244338	0.54026	1.743315	0.154787	0.498367	1.531034	3.532042	1.869069	1.229469
171	171	1	khosla_radius_s3_171	1463.884399	13.947737	204.178757	16.868767	3444.243896	0.202919	0.662268	1.483783	0.118562	0.731485	1.176406	1.635266	2.409979	1.188695
172	172	1	khosla_radius_s3_172	1031.884155	18.257089	188.392014	14.260993	2686.657227	0.228892	0.633834	1.51777	0.140243	0.627912	1.301821	2.428959	2.132283	1.241394
173	173	1	khosla_radius_s3_173	1363.314575	16.173558	220.496475	14.662448	3233.018066	0.221505	0.705361	1.38465	0.136403	0.706967	1.18572	1.867094	2.184716	1.269588
174	174	0	khosla_radius_s3_174	1371.922852	13.415311	184.047714	15.383067	2831.218262	0.211955	0.773235	1.267433	0.130013	0.839126	1.031843	1.41063	2.300447	1.239394
175	175	0	khosla_radius_s3_175	2554.123291	14.435685	368.70517	15.186729	5599.425781	0.213243	0.756809	1.285816	0.131694	0.780587	1.096154	1.646851	2.18494	1.269872
176	176	0	khosla_radius_s3_176	1769.679688	20.132409	356.279144	14.385765	5125.348145	0.232467	0.552241	1.722514	0.139026	0.551533	1.448101	2.778705	2.174709	1.280774
177	177	0	khosla_radius_s3_177	1921.184326	23.142534	444.610748	13.639235	6064.150391	0.234968	0.531358	1.770933	0.146636	0.486984	1.578232	3.64304	1.879422	1.284666
178	178	1	khosla_radius_s3_178	1255.419312	6.578975	82.593727	17.447571	1441.059937	0.198416	1.468373	0.688919	0.114629	1.627726	0.573936	0.410125	2.639612	1.161156
179	179	1	khosla_radius_s3_179	1599.354126	13.004814	207.993042	15.368185	3196.475586	0.214606	0.836002	1.185855	0.130139	0.87056	0.999302	1.401273	2.301699	1.171719
180	180	0	khosla_radius_s3_180	1630.631836	26.533303	432.660492	12.179143	5269.434082	0.242551	0.58965	1.623506	0.164215	0.454687	1.615764	4.026852	1.398125	1.438175
181	181	1	khosla_radius_s3_181	1629.373657	15.373237	250.487473	14.602569	3657.760498	0.216667	0.738628	1.31357	0.136962	0.753951	1.122444	1.806897	2.126689	1.287908
182	182	1	khosla_radius_s3_182	1516.035034	14.744988	223.539185	15.676735	3504.364502	0.208586	0.708932	1.386973	0.127578	0.737649	1.155766	1.930425	2.258654	1.246677
183	183	1	khosla_radius_s3_183	1405.162842	8.74489	122.879951	15.171292	1864.247681	0.21524	1.835762	0.560648	0.131828	1.375657	0.663356	0.909034	2.294251	1.215231
184	184	1	khosla_radius_s3_184	1343.3396	7.973509	107.111305	15.217402	1629.955811	0.217634	1.432722	0.70628	0.131428	1.516886	0.60668	0.595462	2.518892	1.337016
185	185	0	khosla_radius_s3_185	1298.08252	31.501156	408.911011	11.746904	4803.438477	0.26396	0.42126	2.09022	0.170258	0.370223	1.850205	5.363276	1.453188	1.236867
186	186	0	khosla_radius_s3_186	1154.967773	5.54163	64.004036	18.613575	1191.343872	0.18768	1.729224	0.590178	0.107448	1.831484	0.515748	0.329058	2.707405	1.152568
187	187	0	khosla_radius_s3_187	1005.983398	7.803594	78.502861	14.816703	1163.153564	0.215316	1.493404	0.676757	0.134983	1.594769	0.578118	0.621835	2.378494	1.270736
188	188	1	khosla_radius_s3_188	1517.294067	12.38965	187.987427	14.103759	2651.329346	0.238054	1.102624	0.932903	0.141806	1.002747	0.873703	1.303316	2.464316	1.2183
189	189	1	khosla_radius_s3_189	1230.181274	10.875517	133.788574	17.202057	2301.438721	0.200816	0.788861	1.253483	0.116265	0.952789	0.935406	0.949181	2.536565	1.2175
190	190	0	khosla_radius_s3_190	1162.235596	21.842848	253.865356	11.692292	2968.267822	0.255317	0.721477	1.334227	0.171053	0.612054	1.276965	2.363511	1.664361	1.41852
191	191	0	khosla_radius_s3_191	990.930542	15.252042	151.137146	14.801886	2237.114746	0.218947	0.738733	1.326577	0.135118	0.750783	1.128795	1.854879	2.20444	1.243269
192	192	1	khosla_radius_s3_192	777.528503	21.124032	164.245377	13.675906	2246.204346	0.235066	0.56475	1.679998	0.146243	0.546062	1.444451	2.946609	1.986571	1.244109
193	193	1	khosla_radius_s3_193	1398.427368	12.488008	174.635727	15.570659	2719.193359	0.212979	0.828001	1.186922	0.128447	0.900114	0.972233	1.148661	2.329982	1.285657
194	194	1	khosla_radius_s3_194	1363.642578	11.691054	159.424194	15.879066	2531.507324	0.210107	0.88502	1.128294	0.125952	0.951384	0.928215	1.294118	2.36935	1.22925
195	195	0	khosla_radius_s3_195	952.412231	19.138388	182.276352	12.858207	2343.74707	0.242448	0.702249	1.371425	0.155543	0.657183	1.230427	2.067949	1.957928	1.360995
196	196	0	khosla_radius_s3_196	1318.269409	16.786151	221.286697	15.22614	3369.342285	0.217046	0.640653	1.521009	0.131353	0.651155	1.277941	2.168193	2.248523	1.1564
197	197	0	khosla_radius_s3_197	1403.27417	22.659053	317.968628	13.485672	4288.020508	0.23434	0.525141	1.771775	0.148306	0.506204	1.527863	3.401977	1.94164	1.28806
198	198	0	khosla_radius_s3_198	1390.32666	23.928677	332.686768	13.206971	4393.784668	0.239412	0.529694	1.760373	0.151435	0.481425	1.580127	3.571929	1.80898	1.306618
199	199	0	khosla_radius_s3_199	1941.014893	20.656952	400.954529	13.999475	5613.152832	0.223335	0.580565	1.636356	0.142862	0.548733	1.445933	3.034538	1.92769	1.308913
200	200	0	khosla_radius_s3_200	1251.725342	14.912601	186.664795	14.995954	2799.216553	0.217898	0.748428	1.316945	0.133369	0.76097	1.118143	1.88793	2.224946	1.239966
201	201	0	khosla_radius_s3_201	1410.526611	16.716905	235.796387	15.270655	3600.765137	0.211996	0.642454	1.511217	0.13097	0.652489	1.27639	2.387159	2.162093	1.286878
202	202	1	khosla_radius_s3_202	1384.663818	21.978882	304.333618	13.663817	4158.358887	0.239997	0.551795	1.7293	0.146372	0.519594	1.501577	3.363167	2.052367	1.195447
203	203	1	khosla_radius_s3_203	1263.480347	16.700463	211.007065	11.719422	2472.880859	0.272761	0.897924	1.116673	0.170657	0.851212	0.978599	1.434984	2.194249	1.295187
204	300	0	khosla_radius_s3add_300	1586.505005	10.660325	169.126587	14.721421	2489.783691	0.217427	1.068755	0.938519	0.135856	1.138556	0.784676	1.051671	2.316235	1.353937
205	301	0	khosla_radius_s3add_301	1197.984375	20.638458	247.245499	12.941229	3199.660645	0.239159	0.663772	1.448589	0.154545	0.594275	1.335435	2.569872	1.838055	1.402496
206	302	0	khosla_radius_s3add_302	1161.686401	8.770354	101.88401	15.046192	1532.966431	0.215509	1.21754	0.821882	0.132924	1.382682	0.659802	0.614515	2.390852	1.229588
207	303	0	khosla_radius_s3add_303	1364.646362	22.106765	301.679169	13.669922	4123.930664	0.233088	0.567968	1.672552	0.146307	0.515512	1.510989	3.309839	1.901918	1.317103
208	304	0	khosla_radius_s3add_304	701.296082	21.60342	151.503937	12.946191	1961.398926	0.238421	0.574098	1.63874	0.154486	0.560612	1.39841	2.85872	1.909318	1.337039
209	305	0	khosla_radius_s3add_305	1344.668945	22.616038	304.11084	13.024238	3960.811768	0.239212	0.56522	1.660532	0.15356	0.525427	1.472783	2.889877	1.864579	1.418542
210	306	0	khosla_radius_s3add_306	1216.045044	22.271705	270.833954	14.46942	3918.810303	0.225133	0.496923	1.887935	0.138223	0.482397	1.611293	3.750412	2.009877	1.260352
211	307	0	khosla_radius_s3add_307	1544.118652	16.538677	255.376785	15.173933	3875.070312	0.214981	0.651769	1.48954	0.131805	0.665145	1.254784	2.129016	2.190811	1.258431
212	308	0	khosla_radius_s3add_308	903.892395	24.608065	222.430435	12.115411	2694.836182	0.252109	0.587384	1.606248	0.165079	0.505754	1.490684	3.230343	1.64265	1.320318
