# Supplementary material for: Virtual supersampling as post-processing step preserves the trabecular bone morphometry in human peripheral quantitative computed tomography scans
Source: PLoS One. 2019 Feb 13;14(2):e0212280. doi: 10.1371/journal.pone.0212280 (PMC6373954; doi:10.1371/journal.pone.0212280)
Supplement: S1 File. Data — (ZIP) [file pone.0212280.s001.zip › Evaluation/UpSampleMayo/doc/csv/eval_mayo_upsampled.csv]

	Case	Sample	TV	BV.TV	BV	BS.BV	BS	Tb.Th	Tb.Sp	Tb.N	Tb.Th.pl	Tb.Sp.pl	Tb.N.pl	Conn.D	SMI	DA
1	1	khosla_radius_s3_001	2246.677979	6.755912	151.7836	17.554579	2664.49707	0.20416	1.309372	0.745031	0.11393	1.57245	0.592986	0.228536	2.795725	1.254387
2	1	khosla_radius_s3_002	999.460876	16.226175	162.174271	14.387504	2333.282959	0.231593	0.713327	1.250906	0.13901	0.71769	1.167271	1.545636	2.312932	1.229806
3	1	khosla_radius_s3_003	970.710754	18.179876	176.474014	12.87456	2272.025391	0.25089	0.74072	1.229954	0.155345	0.699144	1.17029	1.729401	2.204102	1.261286
4	0	khosla_radius_s3_004	1129.95166	29.909936	337.967804	11.886461	4017.241211	0.257334	0.46428	1.705279	0.168259	0.394292	1.777616	3.892356	1.563047	1.396061
5	0	khosla_radius_s3_005	1245.321533	13.10173	163.158661	14.392071	2348.190918	0.225153	0.864846	1.033646	0.138965	0.921699	0.942805	1.185862	2.279204	1.336557
6	1	khosla_radius_s3_006	1827.249146	29.486325	538.788635	11.511767	6202.409668	0.264852	0.52199	1.56416	0.173735	0.415471	1.697199	3.58462	1.468471	1.420035
7	0	khosla_radius_s3_007	1579.781982	17.153692	270.990936	14.304577	3876.410645	0.225879	0.689532	1.242616	0.139815	0.675259	1.226882	1.923051	2.105235	1.335743
8	0	khosla_radius_s3_008	1580.96875	15.357241	242.793182	15.532081	3771.083252	0.214405	0.675995	1.302956	0.128766	0.709704	1.192649	1.556503	2.318885	1.34774
9	0	khosla_radius_s3_009	1422.841431	21.308412	303.184906	13.971443	4235.930664	0.235155	0.551955	1.542178	0.143149	0.528647	1.488546	2.51142	2.13595	1.328766
10	1	khosla_radius_s3_010	1487.536987	16.439332	244.541138	14.779558	3614.209961	0.226042	0.674193	1.315394	0.135322	0.687838	1.21483	1.587485	2.327428	1.312695
11	1	khosla_radius_s3_011	1603.233032	14.892176	238.756271	14.538082	3471.05835	0.228083	0.770331	1.178247	0.13757	0.786202	1.082518	1.35104	2.333167	1.23658
12	0	khosla_radius_s3_012	1300.011475	20.707665	269.202026	13.908409	3744.171875	0.234673	0.575132	1.469938	0.143798	0.550621	1.440053	2.341076	2.112539	1.312837
13	1	khosla_radius_s3_013	1490.301514	18.044278	268.914154	14.060448	3781.053467	0.22474	0.671166	1.251884	0.142243	0.646057	1.268553	2.317375	1.983761	1.362141
14	0	khosla_radius_s3_014	1907.468018	19.38263	369.717468	14.949109	5526.946777	0.222655	0.594084	1.496016	0.133787	0.556456	1.448765	2.604781	2.217168	1.255953
15	1	khosla_radius_s3_015	1088.908936	13.986471	152.299942	13.830184	2106.336182	0.235233	0.865201	1.052762	0.144611	0.889325	0.967177	1.119472	2.274432	1.31933
16	1	khosla_radius_s3_016	1430.128784	12.148944	173.745544	16.164886	2808.577148	0.211544	0.791003	1.148252	0.123725	0.894676	0.981932	0.921744	2.52631	1.327742
17	0	khosla_radius_s3_017	1511.18457	21.82827	329.865448	12.591492	4153.498047	0.256188	0.618666	1.385012	0.158837	0.568831	1.374252	2.111129	2.024989	1.404093
18	1	khosla_radius_s3_018	1919.386108	15.048344	288.835846	15.119246	4366.97998	0.226292	0.817388	1.147346	0.132282	0.746763	1.137598	1.521152	2.425523	1.234709
19	0	khosla_radius_s3_019	1181.247925	20.129034	237.773788	14.524546	3453.556152	0.227397	0.546935	1.559214	0.137698	0.546378	1.461825	2.31555	2.227571	1.248477
20	0	khosla_radius_s3_020	1559.791626	25.446445	396.911499	12.997009	5158.662598	0.244662	0.500669	1.641371	0.153882	0.450846	1.653638	3.334502	1.866191	1.320737
21	0	khosla_radius_s3_021	1099.313232	23.838978	262.065033	12.13658	3180.572998	0.245895	0.603932	1.346354	0.164791	0.526476	1.446618	2.56485	1.626969	1.561167
22	0	khosla_radius_s3_022	1185.44873	23.727094	281.272522	12.101566	3403.838135	0.246808	0.632673	1.30421	0.165268	0.531269	1.435675	2.866132	1.532366	1.364158
23	0	khosla_radius_s3_023	1396.800293	21.852307	305.233093	13.036979	3979.317383	0.247466	0.589735	1.44692	0.15341	0.54862	1.42444	2.374765	2.038905	1.286686
24	1	khosla_radius_s3_024	688.504028	20.41261	140.541641	12.767613	1794.381348	0.240793	0.649075	1.29271	0.156646	0.610754	1.303102	2.039067	1.912587	1.546858
25	1	khosla_radius_s3_025	933.779846	24.096709	225.010223	11.728092	2638.940674	0.255623	0.617939	1.346294	0.170531	0.537162	1.413042	2.334514	1.589561	1.502047
26	0	khosla_radius_s3_026	892.870239	20.115615	179.606339	14.026735	2519.290527	0.234119	0.574561	1.505324	0.142585	0.566242	1.410782	2.365201	2.230317	1.300134
27	1	khosla_radius_s3_027	1250.432739	19.350025	241.959045	13.431027	3249.758545	0.244242	0.636042	1.366931	0.148909	0.620645	1.299454	1.785586	2.192603	1.376195
28	0	khosla_radius_s3_028	1178.2323	27.087256	319.150787	11.679615	3727.55835	0.260376	0.578509	1.459288	0.171239	0.460935	1.581844	3.061265	1.535892	1.343787
29	0	khosla_radius_s3_029	1368.632202	22.428697	306.96637	12.750328	3913.921875	0.240943	0.599759	1.364342	0.156859	0.542507	1.429866	2.637334	1.770286	1.464848
30	1	khosla_radius_s3_030	1476.272461	18.280624	269.871826	12.745241	3439.581543	0.243652	0.752493	1.132082	0.156921	0.701481	1.164955	1.885469	1.840174	1.40019
31	1	khosla_radius_s3_031	1417.767578	9.759478	138.366714	15.902934	2200.436768	0.214826	0.994484	0.943844	0.125763	1.162861	0.776022	0.592484	2.606086	1.325679
32	1	khosla_radius_s3_032	1866.281982	18.715537	349.284698	13.870057	4844.598633	0.23533	0.646337	1.331155	0.144196	0.626263	1.297928	1.907101	2.134132	1.364493
33	0	khosla_radius_s3_033	1467.51123	18.243782	267.729553	12.633562	3382.37793	0.240852	0.780095	1.088472	0.158308	0.709431	1.15242	1.820386	1.796704	1.487382
34	1	khosla_radius_s3_034	836.793091	16.484408	137.940384	13.706562	1890.688477	0.245353	0.704318	1.281638	0.145916	0.739257	1.129723	1.342608	2.47466	1.24015
35	1	khosla_radius_s3_035	1759.19104	7.549823	132.815811	16.493769	2190.633301	0.212313	1.290848	0.74906	0.121258	1.484845	0.622625	0.419717	2.699455	1.237055
36	1	khosla_radius_s3_036	943.98761	15.185054	143.345032	13.754155	1971.589844	0.248033	0.788227	1.150241	0.145411	0.81218	1.044288	1.263813	2.4276	1.307944
37	1	khosla_radius_s3_037	1012.663269	8.676394	87.862656	17.195663	1510.856689	0.203816	0.963322	0.978934	0.116308	1.224207	0.745982	0.4395	2.739916	1.248559
38	1	khosla_radius_s3_038	1797.332642	17.07661	306.923492	13.371986	4104.176758	0.24392	0.761987	1.178771	0.149566	0.726289	1.141741	1.582692	2.18966	1.317849
39	1	khosla_radius_s3_039	1693.372559	8.189987	138.686981	16.28525	2258.552246	0.2104	1.183458	0.805543	0.122811	1.37671	0.66688	0.52931	2.615979	1.340886
40	1	khosla_radius_s3_040	1544.626343	12.053674	186.184235	15.728682	2928.432617	0.221467	0.85213	1.096363	0.127156	0.927761	0.947942	0.921329	2.598218	1.233028
41	0	khosla_radius_s3_041	1316.503296	18.789615	247.365891	14.184993	3508.883301	0.235738	0.610071	1.429208	0.140994	0.609389	1.332653	1.934406	2.307921	1.263952
42	2	khosla_radius_s3_042	1838.01123	17.87934	328.624268	14.438764	4744.928223	0.230544	0.647026	1.367896	0.138516	0.636211	1.290778	1.814301	2.243468	1.287391
43	2	khosla_radius_s3_043	1589.200195	20.128214	319.877625	14.0153	4483.180664	0.2305	0.591317	1.447319	0.142701	0.56626	1.410515	2.298888	2.111966	1.335962
44	1	khosla_radius_s3_044	1530.348389	12.176429	186.341782	15.637625	2913.942871	0.217422	0.821959	1.119946	0.127897	0.922466	0.952052	0.916894	2.483767	1.266139
45	2	khosla_radius_s3_045	1128.105591	16.917413	190.846283	15.095918	2880.999756	0.222867	0.626508	1.409652	0.132486	0.650649	1.276919	1.757363	2.359242	1.267952
46	1	khosla_radius_s3_046	1231.763062	15.95504	196.52829	15.211536	2989.497314	0.223311	0.667154	1.342922	0.131479	0.692581	1.213503	1.564555	2.423396	1.231831
47	2	khosla_radius_s3_047	1649.024048	27.601919	455.162262	11.991707	5458.172363	0.252479	0.527971	1.531956	0.166782	0.437458	1.654971	3.347409	1.520881	1.404933
48	1	khosla_radius_s3_048	1644.495239	21.575969	354.815796	12.813265	4546.348633	0.236332	0.651778	1.295946	0.156088	0.567347	1.382293	2.779258	1.660103	1.40682
49	0	khosla_radius_s3_049	1018.882324	19.54764	199.16745	12.330934	2455.920654	0.241287	0.755043	1.111923	0.162194	0.667542	1.205203	2.004561	1.639925	1.521786
50	1	khosla_radius_s3_050	1344.290527	7.904439	106.258629	15.049356	1599.123901	0.219611	1.423336	0.67639	0.132896	1.548388	0.594784	0.461146	2.46934	1.393228
51	2	khosla_radius_s3_051	1201.540527	16.366102	196.64534	13.86718	2726.91626	0.237678	0.729554	1.237656	0.144225	0.737019	1.134758	1.555918	2.346017	1.315636
52	0	khosla_radius_s3_052	1329.400024	11.833556	157.315292	14.664552	2306.958252	0.224643	1.004454	0.917353	0.136383	1.01613	0.867669	1.055488	2.276283	1.249729
53	1	khosla_radius_s3_053	1537.301514	10.618367	163.236313	17.633762	2878.470215	0.201767	0.749718	1.223563	0.113419	0.954719	0.936209	0.569269	2.715559	1.221218
54	0	khosla_radius_s3_054	1093.921997	17.009474	186.070374	13.031465	2424.769531	0.244179	1.133405	0.883424	0.153475	0.748815	1.108292	1.823094	2.082524	1.397108
55	1	khosla_radius_s3_055	1654.027466	13.871345	229.435852	14.85024	3407.17749	0.224066	0.775055	1.147121	0.134678	0.83623	1.029964	1.271162	2.377272	1.257533
56	1	khosla_radius_s3_056	1181.513916	13.453212	158.951584	14.526702	2309.042236	0.230837	0.823989	1.106045	0.137678	0.885703	0.977154	0.968753	2.413082	1.371065
57	1	khosla_radius_s3_057	1342.063232	19.282854	258.788086	12.380586	3203.947998	0.269836	0.804354	1.177546	0.161543	0.676213	1.193665	1.906065	2.306454	1.189476
58	1	khosla_radius_s3_058	1330.876709	9.734651	129.556213	16.244331	2104.553955	0.211127	0.92359	0.99976	0.12312	1.141639	0.790664	0.56076	2.601434	1.271009
59	1	khosla_radius_s3_059	1229.098267	30.343875	372.956055	11.664902	4350.495605	0.266418	0.466649	1.688098	0.171455	0.393584	1.769792	3.962698	1.580338	1.278916
60	1	khosla_radius_s3_060	1358.287842	17.044564	231.514236	14.625859	3386.094727	0.225002	0.659088	1.310723	0.136744	0.66553	1.246457	1.792306	2.242476	1.330959
61	1	khosla_radius_s3_061	1121.643311	19.118844	214.445236	13.72382	2943.007812	0.233906	0.645516	1.340792	0.145732	0.616511	1.311918	2.154553	2.088514	1.323611
62	1	khosla_radius_s3_062	1166.404907	13.655321	159.276337	15.952877	2540.915771	0.211034	0.775419	1.197264	0.125369	0.792729	1.089208	1.313917	2.409177	1.313414
63	1	khosla_radius_s3_063	1133.291748	10.274451	116.439507	14.563167	1695.727905	0.234905	1.075471	0.866953	0.137333	1.199311	0.748143	0.539465	2.593595	1.351699
64	2	khosla_radius_s3_064	1199.408569	24.874376	298.345398	11.846636	3534.389404	0.254038	0.611454	1.369172	0.168824	0.509883	1.473388	2.851928	1.585431	1.352993
65	1	khosla_radius_s3_065	1565.77063	15.703425	245.879623	14.409058	3542.893555	0.223099	0.738278	1.194304	0.138802	0.745092	1.131358	1.614393	2.168431	1.393282
66	1	khosla_radius_s3_066	1509.317993	10.161906	153.375473	14.256818	2186.64624	0.231431	1.262673	0.762975	0.140284	1.240203	0.724382	0.706698	2.420618	1.244686
67	0	khosla_radius_s3_067	1202.466675	19.925913	239.602463	13.160373	3153.257812	0.237692	0.671742	1.284261	0.151971	0.610711	1.311162	2.106956	1.934861	1.317224
68	1	khosla_radius_s3_068	1226.11792	17.519543	214.810257	13.176411	2830.428223	0.239854	0.81714	1.114353	0.151786	0.714597	1.154223	1.766599	2.01394	1.37575
69	1	khosla_radius_s3_069	1409.53186	8.674065	122.26371	16.099195	1968.34729	0.211025	1.104781	0.862526	0.12423	1.307969	0.698227	0.508646	2.598083	1.242036
70	0	khosla_radius_s3_070	1104.09668	17.71273	195.565674	12.829857	2509.07959	0.243859	0.750842	1.133566	0.155886	0.724195	1.136259	1.777154	1.935023	1.368592
71	1	khosla_radius_s3_071	1833.797241	27.452776	503.428253	12.423087	6254.132812	0.248111	0.488332	1.593563	0.160991	0.425437	1.705241	3.620906	1.636614	1.397069
72	1	khosla_radius_s3_072	1993.482544	21.109289	420.809998	13.058793	5495.270508	0.247221	0.692128	1.303753	0.153154	0.572373	1.378309	2.598632	1.991513	1.283318
73	0	khosla_radius_s3_073	1305.921875	21.167529	276.431396	13.253418	3663.660889	0.23941	0.60527	1.399097	0.150904	0.562001	1.402711	2.162572	1.986261	1.381569
74	0	khosla_radius_s3_074	1119.491333	12.488994	139.813202	15.289978	2137.740723	0.218629	0.837399	1.087682	0.130805	0.916555	0.954782	1.084019	2.423011	1.287829
75	0	khosla_radius_s3_075	1404.974121	16.057326	225.601273	14.814929	3342.266846	0.225954	0.694529	1.289154	0.134999	0.705732	1.189441	1.548748	2.336439	1.242789
76	0	khosla_radius_s3_076	1226.709839	28.15561	345.387634	12.244328	4229.039551	0.25036	0.47651	1.666007	0.163341	0.416795	1.723733	3.701645	1.586767	1.418022
77	0	khosla_radius_s3_077	1031.875488	16.095552	166.08606	14.407405	2392.869141	0.231894	0.705259	1.260335	0.138818	0.723641	1.159476	1.439728	2.353693	1.240638
78	1	khosla_radius_s3_078	1537.735596	13.286339	204.308762	16.066521	3282.531006	0.211984	0.782133	1.183882	0.124482	0.812438	1.067326	1.225512	2.466372	1.285308
79	0	khosla_radius_s3_079	1341.57373	15.947655	213.949554	16.162825	3458.029053	0.210659	0.594787	1.463088	0.123741	0.652177	1.288796	1.560268	2.414374	1.350725
80	1	khosla_radius_s3_080	1655.143188	9.119707	150.944214	15.300332	2309.496582	0.219661	1.175553	0.820067	0.130716	1.302621	0.697673	0.604971	2.592488	1.27301
81	0	khosla_radius_s3_081	1381.831665	17.591558	243.085724	14.427265	3507.062256	0.221624	0.651644	1.295988	0.138626	0.649402	1.26899	2.285812	2.085908	1.354471
82	0	khosla_radius_s3_082	1190.808472	21.71644	258.601196	12.282561	3176.285156	0.248538	0.662529	1.263281	0.162832	0.58698	1.333668	2.248679	1.727832	1.330532
83	0	khosla_radius_s3_083	1156.858521	16.851823	194.951752	14.887127	2902.271484	0.2192	0.644313	1.347866	0.134344	0.662865	1.254376	1.78082	2.245527	1.345119
84	0	khosla_radius_s3_084	1357.620605	18.596177	252.46553	13.816915	3488.294678	0.23554	0.671169	1.329883	0.14475	0.633636	1.284709	1.91438	2.164678	1.235306
85	0	khosla_radius_s3_085	1159.320679	23.566286	273.208832	12.073595	3298.612793	0.256916	0.621711	1.37868	0.165651	0.537263	1.422649	2.51538	1.832618	1.303506
86	1	khosla_radius_s3_086	1029.465942	22.077659	227.281982	12.681828	2882.35083	0.238507	0.626035	1.321754	0.157706	0.556618	1.399925	2.595668	1.717514	1.492015
87	0	khosla_radius_s3_087	1107.224365	18.340504	203.070526	13.774519	2797.19873	0.235343	0.653612	1.318888	0.145196	0.646471	1.263158	2.016512	2.214148	1.305745
88	1	khosla_radius_s3_088	1097.802368	27.76109	304.761902	12.154529	3704.237305	0.257625	0.492565	1.637653	0.164548	0.42818	1.687115	3.46312	1.724713	1.392378
89	1	khosla_radius_s3_089	1138.663086	8.206085	93.439659	14.806923	1383.553833	0.228342	1.469014	0.670428	0.135072	1.510926	0.607534	0.411806	2.629127	1.35842
90	1	khosla_radius_s3_090	1336.163696	15.512958	207.278519	15.469962	3206.59082	0.218598	0.706463	1.2795	0.129283	0.704103	1.199924	1.470352	2.380147	1.276068
91	1	khosla_radius_s3_091	1260.440918	11.024736	138.960281	16.470915	2288.802979	0.211998	0.819225	1.122943	0.121426	0.979971	0.907937	0.614928	2.618822	1.20861
92	0	khosla_radius_s3_092	1284.438599	20.659123	265.35376	13.430741	3563.897705	0.24168	0.596466	1.44253	0.148912	0.571893	1.387337	2.225849	2.102882	1.364029
93	1	khosla_radius_s3_093	1216.4729	16.014738	194.814957	14.63224	2850.579346	0.223677	0.707355	1.214722	0.136684	0.716807	1.171658	1.710119	2.172753	1.315606
94	1	khosla_radius_s3_094	1347.40625	13.734522	185.059814	14.736333	2727.103027	0.229765	0.806084	1.141851	0.135719	0.85244	1.011982	1.077862	2.466481	1.285177
95	0	khosla_radius_s3_095	1779.312622	12.875742	229.099686	15.171434	3475.770752	0.219005	0.900024	1.022704	0.131827	0.892011	0.976717	1.208837	2.323196	1.274004
96	1	khosla_radius_s3_096	1483.071655	25.745305	381.82132	12.178691	4650.083984	0.256929	0.535187	1.532894	0.164221	0.473648	1.567721	2.845614	1.771718	1.386022
97	0	khosla_radius_s3_097	769.978027	22.444747	172.819626	12.534137	2166.144775	0.246018	0.597148	1.414923	0.159564	0.551356	1.406628	2.35483	1.875332	1.380385
98	1	khosla_radius_s3_098	1072.64917	21.738747	233.180481	14.251915	3323.268311	0.231218	0.522658	1.604742	0.140332	0.505207	1.549094	2.893637	2.149893	1.208012
99	0	khosla_radius_s3_099	1346.444092	16.805398	226.275299	14.186105	3209.965088	0.222486	0.732906	1.198581	0.140983	0.697932	1.192016	1.685785	2.031024	1.523607
100	1	khosla_radius_s3_100	1885.320068	15.802592	297.929443	14.911606	4442.606445	0.232314	0.687458	1.31542	0.134124	0.714621	1.17821	1.542665	2.471822	1.181984
101	1	khosla_radius_s3_101	1103.468994	19.181855	211.665817	13.58055	2874.53833	0.237219	0.644897	1.350888	0.147269	0.620484	1.302501	1.788571	2.123294	1.354963
102	1	khosla_radius_s3_102	1329.985107	10.130754	134.737518	15.7129	2117.117188	0.215382	0.984943	0.938277	0.127284	1.129128	0.795918	0.644583	2.492654	1.361166
103	1	khosla_radius_s3_103	1611.386963	24.742229	398.693054	13.06745	5209.901367	0.243956	0.51604	1.587796	0.153052	0.465534	1.616589	3.060923	1.881858	1.321582
104	1	khosla_radius_s3_104	1108.384277	10.493429	116.307518	16.692375	1941.44873	0.206595	0.859523	1.076759	0.119815	1.021996	0.875801	0.650266	2.590553	1.23007
105	1	khosla_radius_s3_105	1123.025391	19.224371	215.894562	13.47184	2908.49707	0.231764	0.663782	1.239976	0.148458	0.62378	1.294938	2.339193	1.860656	1.357452
106	0	khosla_radius_s3_106	1673.450928	19.781122	331.027374	14.591991	4830.348633	0.225623	0.569425	1.511125	0.137061	0.555829	1.44323	2.249572	2.184805	1.343859
107	1	khosla_radius_s3_107	1461.689087	14.579585	213.1082	13.852831	2952.151855	0.229528	0.849701	1.041825	0.144375	0.845879	1.009843	1.444978	2.104898	1.387477
108	1	khosla_radius_s3_108	1340.390991	13.853419	185.689987	15.306143	2842.19751	0.217394	0.757498	1.166263	0.130666	0.812541	1.060212	1.308077	2.303977	1.334374
109	1	khosla_radius_s3_109	975.401001	8.447094	82.393036	15.322903	1262.500488	0.220764	1.42349	0.677262	0.130524	1.414665	0.64717	0.497293	2.527453	1.22284
110	0	khosla_radius_s3_110	1596.479004	21.0301	335.741119	14.27716	4793.429688	0.230202	0.537521	1.571217	0.140084	0.526028	1.501251	2.496992	2.159108	1.304984
111	0	khosla_radius_s3_111	1361.035522	40.500787	551.230103	9.8226	5414.513184	0.293504	0.381894	1.86321	0.203612	0.299124	1.989115	5.321522	0.794976	1.38666
112	0	khosla_radius_s3_112	1424.104004	14.555243	207.281799	16.094088	3336.011475	0.212367	0.6924	1.319312	0.124269	0.729507	1.171267	1.388205	2.478557	1.261382
113	0	khosla_radius_s3_113	898.828064	18.153851	163.171906	14.579794	2379.012695	0.22299	0.609457	1.412904	0.137176	0.618455	1.323397	2.106213	2.209871	1.298323
114	0	khosla_radius_s3_114	1335.20166	2.145518	28.646988	17.328167	496.399811	0.200335	2.753593	0.359187	0.115419	5.264122	0.185889	0.022204	3.036726	1.143618
115	0	khosla_radius_s3_115	1391.915771	26.859742	373.86499	12.209859	4564.838867	0.254197	0.519226	1.594651	0.163802	0.44604	1.639768	3.399333	1.712228	1.372425
116	0	khosla_radius_s3_116	1613.142456	19.05054	307.312347	14.242681	4376.95166	0.230014	0.611745	1.404563	0.140423	0.596685	1.356654	2.098746	2.142862	1.273493
117	1	khosla_radius_s3_117	894.104492	13.725851	122.723457	13.932547	1709.850342	0.241437	0.856931	1.07933	0.143549	0.902279	0.95618	0.94437	2.534229	1.29769
118	1	khosla_radius_s3_118	980.441711	15.065274	147.706223	13.188061	1947.958618	0.262142	0.834877	1.119215	0.151652	0.854983	0.993409	1.33345	2.562819	1.220955
119	0	khosla_radius_s3_119	1459.906372	8.83432	128.972809	13.105844	1690.297485	0.243675	1.829224	0.546667	0.152604	1.574792	0.578906	0.604608	2.29683	1.34115
120	1	khosla_radius_s3_120	958.501953	18.578093	178.071381	13.974192	2488.403564	0.235914	0.620741	1.415276	0.143121	0.627254	1.298069	1.852857	2.313332	1.314294
121	1	khosla_radius_s3_121	1987.993408	16.00038	318.086487	14.840577	4720.586914	0.227173	0.738911	1.24379	0.134766	0.7075	1.187274	1.643677	2.332674	1.234049
122	0	khosla_radius_s3_122	1010.590393	18.860322	190.600601	12.863787	2451.845459	0.24579	0.694664	1.236519	0.155475	0.668876	1.213076	1.73585	2.080057	1.342252
123	1	khosla_radius_s3_123	1032.283936	12.609702	130.167938	15.366087	2000.171875	0.217236	0.801102	1.134889	0.130157	0.902038	0.968809	0.939116	2.428634	1.218032
124	1	khosla_radius_s3_124	770.244202	26.67926	205.495453	12.074089	2481.17041	0.257866	0.513004	1.590659	0.165644	0.455228	1.610639	3.281291	1.771875	1.317221
125	0	khosla_radius_s3_125	1502.966919	16.919944	254.301163	13.883707	3530.642822	0.231638	0.744223	1.213482	0.144054	0.707331	1.174558	1.768253	2.113065	1.380294
126	0	khosla_radius_s3_126	916.335083	9.501216	87.062973	13.699342	1192.705444	0.235221	1.504885	0.651338	0.145992	1.390573	0.650802	0.726474	2.419129	1.232428
127	1	khosla_radius_s3_127	2005.427856	9.504523	190.606354	16.210119	3089.751709	0.212083	1.177535	0.823655	0.12338	1.174736	0.770347	0.671444	2.556084	1.323429
128	1	khosla_radius_s3_128	1596.213501	21.972799	350.732788	13.219119	4636.378418	0.240787	0.591413	1.433797	0.151296	0.537264	1.452305	2.444888	1.93972	1.353446
129	1	khosla_radius_s3_129	1112.467163	18.78338	208.958939	13.667975	2856.045654	0.228517	0.687105	1.284304	0.146327	0.632699	1.283654	1.982621	1.969361	1.388875
130	0	khosla_radius_s3_130	1551.783325	23.172966	359.594208	14.145779	5086.740234	0.236813	0.488049	1.675558	0.141385	0.468744	1.638998	3.101525	2.125164	1.217378
131	0	khosla_radius_s3_131	1329.056396	16.430722	218.373566	15.339652	3349.774414	0.216814	0.640256	1.373305	0.130381	0.663139	1.260208	1.727631	2.282791	1.303251
132	1	khosla_radius_s3_132	1370.018066	19.640051	269.072235	14.41869	3879.669189	0.227586	0.577798	1.489183	0.138709	0.567546	1.415919	2.288028	2.195459	1.27768
133	0	khosla_radius_s3_133	1496.188477	16.358268	244.750519	14.468992	3541.293457	0.230641	0.694001	1.29215	0.138227	0.706769	1.183438	1.501282	2.322935	1.192747
134	0	khosla_radius_s3_134	1579.537842	13.085668	206.693069	14.272915	2950.112549	0.23546	1.092848	0.893248	0.140126	0.930707	0.933853	1.118406	2.401952	1.258673
135	0	khosla_radius_s3_135	1006.628906	13.206859	132.944061	16.330355	2171.023682	0.211705	0.735743	1.241999	0.122471	0.80486	1.078363	1.170037	2.516628	1.16279
136	0	khosla_radius_s3_136	1984.101196	20.238058	401.543549	13.324343	5350.303711	0.240334	0.65056	1.348534	0.150101	0.591577	1.348294	2.158818	2.004975	1.354183
137	1	khosla_radius_s3_137	1157.311523	17.727903	205.167053	13.080539	2683.695557	0.235411	0.784267	1.127199	0.152899	0.709577	1.159453	1.826146	1.870346	1.429637
138	0	khosla_radius_s3_138	660.140015	26.707017	176.303711	10.677972	1882.56604	0.274339	0.610559	1.354522	0.187301	0.514018	1.425884	2.370817	1.456989	1.464419
139	0	khosla_radius_s3_139	710.999756	11.506302	81.809776	13.870522	1134.744263	0.233277	1.143983	0.827782	0.144191	1.108955	0.797992	0.910284	2.312931	1.345439
140	0	khosla_radius_s3_140	1191.373169	12.499911	148.920593	15.68417	2335.695801	0.218635	0.828243	1.132898	0.127517	0.892627	0.980254	1.033518	2.578754	1.28549
141	1	khosla_radius_s3_141	1277.248535	9.240399	118.022865	13.675908	1614.069824	0.240781	1.645636	0.61613	0.146243	1.436401	0.631854	0.574214	2.540601	1.337131
142	0	khosla_radius_s3_142	1188.88623	26.41789	314.078674	13.440503	4221.375488	0.236468	0.461168	1.743182	0.148804	0.414466	1.775349	4.036047	1.839233	1.288128
143	1	khosla_radius_s3_143	1098.281494	22.540189	247.554733	13.431365	3324.998047	0.23646	0.556397	1.504456	0.148905	0.511716	1.513728	2.676255	1.955509	1.360488
144	1	khosla_radius_s3_144	808.108765	16.159374	130.585312	14.356324	1874.725098	0.227424	0.838328	1.140744	0.139311	0.722798	1.159946	1.880051	2.323609	1.341816
145	1	khosla_radius_s3_145	785.60083	18.40875	144.619293	14.091977	2037.971802	0.23073	0.643177	1.359396	0.141925	0.629039	1.297078	1.852747	2.188442	1.305501
146	1	khosla_radius_s3_146	1782.862671	9.951464	177.420944	16.480217	2923.935791	0.211854	0.99193	0.955742	0.121358	1.098137	0.820011	0.588898	2.624572	1.249267
147	0	khosla_radius_s3_147	896.600403	16.49899	147.930008	14.63553	2165.033936	0.225407	0.68233	1.307335	0.136654	0.691602	1.207357	1.701209	2.338519	1.242293
148	1	khosla_radius_s3_148	788.141602	20.373628	160.573029	12.802526	2055.740234	0.23639	0.669159	1.24876	0.156219	0.610552	1.304169	2.38109	1.788316	1.431621
149	2	khosla_radius_s3_149	1838.01123	17.879452	328.626343	14.438498	4744.871094	0.230554	0.647043	1.367924	0.138519	0.636217	1.290762	1.813763	2.243327	1.287414
150	0	khosla_radius_s3_150	1539.068481	14.938729	229.917267	14.728337	3386.299072	0.228853	0.762036	1.172369	0.135793	0.773205	1.100113	1.276635	2.339086	1.353693
151	0	khosla_radius_s3_151	1344.278809	15.721576	211.341812	14.342819	3031.237305	0.227664	0.752293	1.195687	0.139443	0.747508	1.127459	1.418981	2.23044	1.339947
152	0	khosla_radius_s3_152	1525.90979	11.711092	178.700699	14.696077	2626.199219	0.226566	0.918276	1.006272	0.136091	1.025976	0.860536	0.865487	2.488311	1.296358
153	0	khosla_radius_s3_153	955.979858	18.972203	181.370438	13.732223	2490.619141	0.234938	0.638551	1.35911	0.145643	0.622022	1.302652	2.053144	2.133584	1.331678
154	0	khosla_radius_s3_154	1786.619507	28.428596	507.910828	12.17728	6184.972656	0.255306	0.486343	1.654645	0.16424	0.413489	1.730915	3.6794	1.645805	1.337541
155	0	khosla_radius_s3_155	1129.789429	15.689516	177.258499	14.835676	2629.749756	0.227027	0.733238	1.252424	0.13481	0.724427	1.163823	1.564395	2.442847	1.228943
156	0	khosla_radius_s3_156	943.369263	23.557037	222.229843	13.450034	2988.999023	0.235948	0.524881	1.590204	0.148699	0.482529	1.584215	3.007813	1.949694	1.33727
157	0	khosla_radius_s3_157	1525.394165	21.381	326.144531	13.281786	4331.781738	0.241309	0.604526	1.43581	0.150582	0.553698	1.419889	2.374571	2.049807	1.314371
158	0	khosla_radius_s3_158	1967.982056	15.78127	310.572571	13.441602	4174.592773	0.241982	0.878871	1.066331	0.148792	0.794046	1.060628	1.337497	2.199532	1.381152
159	0	khosla_radius_s3_159	1126.83252	21.043018	237.119568	13.114402	3109.681396	0.240482	0.637994	1.345527	0.152504	0.572221	1.379833	2.363832	1.928709	1.313415
160	0	khosla_radius_s3_160	1581.961182	15.119079	239.177948	14.399882	3444.134277	0.22697	0.795118	1.12286	0.13889	0.779751	1.088565	1.54446	2.189752	1.28034
161	0	khosla_radius_s3_161	999.871338	14.928485	149.26564	15.72257	2346.8396	0.219634	0.651587	1.366255	0.127206	0.724895	1.173571	1.268522	2.526179	1.261528
162	0	khosla_radius_s3_162	1362.49231	11.347003	154.602036	17.418446	2692.927002	0.201558	0.745296	1.238584	0.114821	0.897084	0.988236	0.783122	2.628928	1.181918
163	0	khosla_radius_s3_163	1035.59082	14.132841	146.358398	15.168892	2220.094727	0.218273	0.763097	1.183829	0.131849	0.801076	1.071898	1.296714	2.337273	1.277506
164	0	khosla_radius_s3_164	1381.167847	16.161954	223.223724	14.21111	3172.256836	0.225312	0.728572	1.198623	0.140735	0.730044	1.148397	1.627957	2.107527	1.421058
165	1	khosla_radius_s3_165	1252.765991	9.346037	117.083977	16.896635	1978.325195	0.207954	0.948164	0.990378	0.118367	1.148125	0.789583	0.463216	2.701802	1.261347
166	1	khosla_radius_s3_166	1111.914062	17.567971	195.340744	14.184489	2770.808594	0.235392	0.672597	1.326017	0.140999	0.661593	1.245963	1.798684	2.352205	1.23295
167	0	khosla_radius_s3_167	1560.043213	21.396413	333.793304	12.649234	4222.229492	0.24725	0.644284	1.339785	0.158112	0.580854	1.353241	2.143394	1.89358	1.332526
168	1	khosla_radius_s3_168	1250.998291	12.661575	158.396088	14.807273	2345.414062	0.225703	0.854558	1.038329	0.135069	0.931692	0.937417	1.130557	2.397349	1.350653
169	0	khosla_radius_s3_169	863.450378	28.941345	249.894165	10.769585	2691.256348	0.263375	0.552116	1.427813	0.185708	0.455963	1.558431	2.778284	1.23063	1.581869
170	1	khosla_radius_s3_170	892.397583	24.544816	219.037338	12.574201	2754.219482	0.251122	0.551038	1.528094	0.159056	0.488966	1.543157	2.978032	1.892318	1.259845
171	1	khosla_radius_s3_171	1563.303589	14.077398	220.072479	16.32279	3592.196777	0.214099	0.680488	1.325275	0.122528	0.747861	1.148912	1.214765	2.531545	1.222296
172	1	khosla_radius_s3_172	1120.86792	18.986528	212.813904	13.727988	2921.506836	0.23839	0.649407	1.342497	0.145688	0.621634	1.303234	2.048257	2.159667	1.275902
173	1	khosla_radius_s3_173	1464.462036	16.555814	242.453613	14.178783	3437.697266	0.231837	0.720826	1.242725	0.141056	0.710946	1.173707	1.498515	2.252963	1.302146
174	0	khosla_radius_s3_174	1473.395264	13.820812	203.635193	14.805377	3014.895752	0.224211	0.787195	1.146695	0.135086	0.842324	1.023112	1.177338	2.364856	1.278685
175	0	khosla_radius_s3_175	2691.132568	14.656818	394.434387	14.7097	5802.01123	0.224435	0.775564	1.153986	0.135965	0.79169	1.077987	1.315092	2.25722	1.309577
176	0	khosla_radius_s3_176	1882.046143	20.706274	389.70163	13.833904	5391.095215	0.243293	0.567849	1.51118	0.144572	0.553633	1.432243	2.220768	2.263187	1.315119
177	0	khosla_radius_s3_177	2044.495361	23.417854	478.776947	13.289529	6362.720215	0.241523	0.546016	1.540159	0.150494	0.492154	1.556061	2.919776	1.940552	1.320524
178	1	khosla_radius_s3_178	1349.343506	7.255626	97.903328	16.359146	1601.614868	0.214291	1.477994	0.665124	0.122256	1.562723	0.593479	0.370463	2.767124	1.200645
179	1	khosla_radius_s3_179	1704.515625	13.29035	226.536087	14.886825	3372.403076	0.224893	0.849749	1.07872	0.134347	0.876514	0.989256	1.119481	2.374732	1.204352
180	0	khosla_radius_s3_180	1740.159058	27.558282	479.557953	11.881307	5697.774902	0.248785	0.594687	1.450027	0.168332	0.442489	1.637142	3.592261	1.401061	1.475233
181	1	khosla_radius_s3_181	1740.028442	15.861955	276.002533	14.180089	3913.740479	0.22769	0.748858	1.169335	0.141043	0.748147	1.12462	1.58382	2.178033	1.317924
182	1	khosla_radius_s3_182	1617.602295	15.250374	246.690414	15.142998	3735.632324	0.219839	0.723003	1.249281	0.132074	0.733965	1.154682	1.569414	2.314369	1.28708
183	1	khosla_radius_s3_183	1507.438354	9.289278	140.030136	14.558882	2038.682251	0.226887	1.920012	0.523973	0.137373	1.341463	0.676207	0.782654	2.363538	1.254099
184	1	khosla_radius_s3_184	1446.349487	8.986158	129.971252	14.205483	1846.304443	0.23304	1.429363	0.679273	0.140791	1.42596	0.638264	0.654166	2.54644	1.386571
185	0	khosla_radius_s3_185	1399.680664	32.410502	453.643555	11.414774	5178.23877	0.270216	0.433297	1.777957	0.175212	0.36539	1.849793	4.554556	1.485308	1.265822
186	0	khosla_radius_s3_186	1241.851685	6.128808	76.11071	17.458502	1328.778931	0.201532	1.740092	0.575759	0.114557	1.754605	0.534999	0.322183	2.826721	1.199658
187	0	khosla_radius_s3_187	1091.996948	8.576333	93.65329	14.104941	1320.974121	0.227913	1.49852	0.646141	0.141794	1.511526	0.604843	0.590688	2.388102	1.311104
188	1	khosla_radius_s3_188	1623.088989	13.510765	219.291733	13.368166	2931.52832	0.252141	1.11016	0.886346	0.149609	0.957724	0.903071	1.14029	2.47442	1.263658
189	1	khosla_radius_s3_189	1325.996338	11.331107	150.250061	16.287815	2447.245117	0.215279	0.810375	1.134307	0.122791	0.960873	0.922795	0.780351	2.651256	1.255465
190	0	khosla_radius_s3_190	1261.141357	22.885656	288.620483	11.431882	3299.475342	0.260449	0.725661	1.210544	0.174949	0.5895	1.308131	2.155577	1.621969	1.44693
191	0	khosla_radius_s3_191	1081.841187	15.737572	170.255539	14.206016	2418.652832	0.229184	0.753609	1.185682	0.140785	0.753796	1.117841	1.478351	2.251703	1.28243
192	1	khosla_radius_s3_192	856.859009	21.582608	184.932526	13.365893	2471.78833	0.242265	0.577365	1.467135	0.149635	0.543676	1.442354	2.394927	2.037638	1.270011
193	1	khosla_radius_s3_193	1497.350342	12.678801	189.846054	15.101921	2867.040039	0.223475	0.850571	1.076327	0.132433	0.912093	0.957371	0.929804	2.419096	1.322624
194	1	khosla_radius_s3_194	1464.69458	12.278966	179.84935	15.226899	2738.547852	0.221731	0.898126	1.043906	0.131347	0.938341	0.934853	1.084698	2.433396	1.263825
195	0	khosla_radius_s3_195	1036.86084	19.764273	204.928009	12.517978	2565.28418	0.249152	0.710072	1.235631	0.15977	0.648609	1.237044	1.776024	1.987706	1.40282
196	0	khosla_radius_s3_196	1416.427368	17.223822	243.962921	14.73267	3594.225098	0.226912	0.656704	1.354644	0.135753	0.652416	1.268764	1.728038	2.314248	1.182933
197	0	khosla_radius_s3_197	1514.751343	23.580176	357.18103	12.99402	4641.217285	0.24456	0.538084	1.534846	0.153917	0.498822	1.532006	2.862654	1.954094	1.325215
198	0	khosla_radius_s3_198	1489.048462	24.429205	363.762695	12.875035	4683.45752	0.246048	0.542494	1.538585	0.155339	0.480536	1.572634	2.983027	1.852425	1.345172
199	0	khosla_radius_s3_199	2062.63623	21.173657	436.735535	13.620254	5948.44873	0.233193	0.595351	1.428596	0.14684	0.546664	1.441953	2.632492	1.974425	1.337422
200	0	khosla_radius_s3_200	1344.647217	15.569718	209.357788	14.426896	3020.383057	0.228279	0.764025	1.194322	0.13863	0.751752	1.123114	1.508101	2.268218	1.280965
201	0	khosla_radius_s3_201	1512.57959	17.01474	257.361481	14.783357	3804.666504	0.222511	0.657027	1.337791	0.135287	0.659831	1.257675	1.926721	2.227579	1.325825
202	1	khosla_radius_s3_202	1484.853149	22.687301	336.873108	13.170132	4436.663086	0.248296	0.565692	1.518435	0.151859	0.517497	1.493974	2.675302	2.099746	1.230431
203	1	khosla_radius_s3_203	1363.913086	17.306043	236.039383	11.352792	2679.706055	0.282948	0.91137	1.027758	0.176168	0.841789	0.98236	1.194328	2.198239	1.337676
204	0	khosla_radius_s3add_300	268.672943	11.905426	31.986658	15.242304	487.550354	0.20915	0.813914	1.124268	0.131214	0.97092	0.907331	1.087456	2.475934	1.44727
205	0	khosla_radius_s3add_301	194.556839	19.500662	37.939873	13.568912	514.802795	0.228398	0.589645	1.461759	0.147396	0.608454	1.323014	1.959285	2.107333	1.430514
206	0	khosla_radius_s3add_302	178.628296	12.476613	22.28676	14.540361	324.057556	0.22485	0.775562	1.161377	0.137548	0.9649	0.907072	0.933408	2.494284	1.287706
207	0	khosla_radius_s3add_303	196.264313	24.090244	47.280552	13.415959	634.313965	0.235568	0.48816	1.691852	0.149076	0.469748	1.615969	2.996789	2.004101	1.376157
208	0	khosla_radius_s3add_304	136.256897	21.890791	29.827713	13.211622	394.072479	0.233348	0.522716	1.609018	0.151382	0.54015	1.446064	2.396001	2.103573	1.402073
209	0	khosla_radius_s3add_305	166.226227	17.11656	28.452211	15.102198	429.690918	0.216211	0.572384	1.534366	0.132431	0.64127	1.292488	1.590125	2.427832	1.493199
210	0	khosla_radius_s3add_306	237.431244	21.540658	51.144253	15.112215	772.902954	0.21902	0.469297	1.795533	0.132343	0.482045	1.627635	2.973026	2.232496	1.320356
211	0	khosla_radius_s3add_307	293.692017	18.883654	55.459785	14.374155	797.187561	0.224804	0.578781	1.510942	0.139139	0.597682	1.357183	2.064327	2.244189	1.330534
212	0	khosla_radius_s3add_308	154.700089	24.607383	38.067642	12.438707	473.512268	0.246514	0.516418	1.618721	0.160788	0.492627	1.53042	2.851547	1.908431	1.371345
