# Supplementary material for: Virtual supersampling as post-processing step preserves the trabecular bone morphometry in human peripheral quantitative computed tomography scans
Source: PLoS One. 2019 Feb 13;14(2):e0212280. doi: 10.1371/journal.pone.0212280 (PMC6373954; doi:10.1371/journal.pone.0212280)
Supplement: S1 File. Data — (ZIP) [file pone.0212280.s001.zip › Evaluation/UpSampleMayo/doc/csv/eval_tri_thres.csv]

Sample:	TV	BV	MV	BMC (1.789)	BS	BV/TV	MV/TV	BS/TV	BS/BV	SMI	TBPf	dS/dr	DA	|H1|	|H2|	|H3|	P.H11	P.H12	P.H13	P.H21	P.H22	P.H23	P.H31	P.H32	P.H33	P.Theta	P.Phi	Tb.Th(pl)	Tb.Sp(pl)	Tb.N(pl)
	[mm�]	[mm�]	[mm�]	[mg]	[mm�]	[%]	[%]	[1/mm]	[1/mm]	[1]	[1/mm]	[mm]	[1]	[1]	[1]	[1]	[1]	[1]	[1]	[1]	[1]	[1]	[1]	[1]	[1]	[rad]	[rad]	[mm]	[mm]	[1/mm]
khosla_radius_s3add_302	1161.686401	101.884010	1059.802368	182.270494	1532.966431	8.770354	91.229641	1.319604	15.046192	2.390852	5.995538	9190.958008	1.229588	1.736125	1.504496	1.411956	0.402109	-0.257462	1.669177	-1.455643	-0.207535	0.318657	-0.142909	1.382694	0.247700	0.278612	-0.569511	0.132924	1.382682	0.659802
khosla_radius_s3add_304	701.296082	151.503937	549.792114	271.040543	1961.398926	21.603420	78.396577	2.796820	12.946191	1.909318	4.119733	8080.440918	1.337039	0.845341	0.736568	0.632249	0.053311	-0.103083	0.837337	-0.733954	0.035181	0.051057	-0.035255	-0.626805	-0.074904	0.137719	-1.093508	0.154486	0.560612	1.398410
khosla_radius_s3add_300	1586.505005	169.126587	1417.378418	302.567464	2489.783691	10.660325	89.339674	1.569351	14.721421	2.316235	5.683046	14149.554688	1.353937	1.548709	1.262416	1.143856	0.276805	-0.254603	1.502350	-1.023162	0.674628	0.302842	-0.638082	-0.948365	-0.043153	0.245293	-0.743643	0.135856	1.138556	0.784676
khosla_radius_s3add_306	1216.045044	270.833954	945.211060	484.521943	3918.810303	22.271705	77.728295	3.222586	14.469420	2.009877	4.846959	18994.312500	1.260352	0.726098	0.608455	0.576107	-0.192270	0.023579	0.699782	-0.109616	-0.598417	-0.009973	0.545784	-0.102367	0.153428	0.270053	3.019565	0.138223	0.482397	1.611293
khosla_radius_s3add_301	1197.984375	247.245499	950.738892	442.322197	3199.660645	20.638458	79.361546	2.670870	12.941229	1.838055	3.964449	12684.890625	1.402496	0.918545	0.760265	0.654936	0.059988	0.014171	0.916474	-0.688901	0.319070	0.040158	0.273719	0.594377	-0.027107	0.067155	0.231985	0.154545	0.594275	1.335435
khosla_radius_s3add_303	1364.646362	301.679169	1062.967163	539.704033	4123.930664	22.106765	77.893233	3.021978	13.669922	1.901918	4.333177	17869.722656	1.317103	0.800139	0.641403	0.607499	0.145987	0.041692	-0.785603	-0.121924	-0.627215	-0.055988	0.586027	-0.123081	0.102366	2.950688	0.278179	0.146307	0.515512	1.510989
khosla_radius_s3add_307	1544.118652	255.376785	1288.741821	456.869069	3875.070312	16.538677	83.461320	2.509568	15.173933	2.190811	5.540536	21469.966797	1.258431	0.926648	0.789125	0.736352	0.153473	-0.039249	0.913007	-0.639357	0.444884	0.126570	0.413969	0.607416	-0.043467	0.171796	-0.250375	0.131805	0.665145	1.254784
khosla_radius_s3add_305	1344.668945	304.110840	1040.558105	544.054292	3960.811768	22.616038	77.383959	2.945566	13.024238	1.864579	4.047453	16031.200195	1.418542	0.868479	0.646554	0.612234	-0.147415	-0.028256	0.855410	-0.633564	-0.065100	-0.111314	0.064144	-0.608797	-0.009055	0.173701	-2.952215	0.153560	0.525427	1.472783
khosla_radius_s3add_308	903.892395	222.430435	681.461975	397.928049	2694.836182	24.608065	75.391936	2.981368	12.115411	1.642650	3.316896	8938.492188	1.320318	0.797116	0.673249	0.603730	0.151815	-0.066840	0.779665	-0.658540	0.046031	0.132177	-0.050314	-0.600186	-0.041656	0.209629	-0.414736	0.165079	0.505754	1.490684
khosla_radius_s3_002	918.130920	144.806931	773.323975	259.059599	2145.753906	15.771925	84.228075	2.337089	14.818033	2.239780	5.531524	11869.288086	1.202118	0.972920	0.840752	0.809338	-0.048549	-0.126605	0.963425	-0.795183	-0.262652	-0.074575	0.259707	-0.761588	-0.086975	0.139824	-1.936972	0.134971	0.720795	1.168545
khosla_radius_s3_001	2122.885010	136.776337	1986.108643	244.692866	2523.997559	6.442946	93.557054	1.188947	18.453466	2.664516	8.194925	20683.972656	1.219487	1.934238	1.643681	1.586107	0.455305	0.008565	-1.879867	-1.418236	-0.754945	-0.346919	0.709557	-1.408865	0.165426	2.903927	0.018809	0.108381	1.573780	0.594473
khosla_radius_s3_003	890.255127	152.648193	737.606934	273.087618	2041.410156	17.146567	82.853431	2.293062	13.373301	2.188922	4.878852	9959.739258	1.233354	0.981648	0.899784	0.795918	0.311325	-0.037075	0.930234	-0.823579	0.224398	0.284558	0.197589	0.770187	-0.035434	0.325082	-0.118531	0.149552	0.722645	1.146531
khosla_radius_s3_005	1151.948486	142.801071	1009.147400	255.471116	2134.099609	12.396481	87.603515	1.852600	14.944563	2.240791	5.581273	11910.992188	1.304422	1.279480	1.073768	0.980879	0.087431	-0.049427	1.275532	-0.966465	0.460274	0.084092	-0.422127	-0.885384	-0.005371	0.078578	-0.514528	0.133828	0.945736	0.926300
khosla_radius_s3_004	1046.333374	302.306335	744.027039	540.826034	3686.155273	28.891972	71.108031	3.522926	12.193443	1.562472	3.175318	11704.715820	1.351392	0.690565	0.559982	0.511003	0.105770	-0.145440	0.666739	-0.478284	0.259382	0.132462	-0.253989	-0.439903	-0.055672	0.263452	-0.942018	0.164023	0.403687	1.761463
khosla_radius_s3_007	1475.374023	248.974792	1226.399170	445.415904	3664.278809	16.875368	83.124626	2.483627	14.717469	2.048653	5.025165	18413.605469	1.299097	0.958504	0.790703	0.737824	0.201649	0.001958	0.937051	-0.766364	-0.103099	0.165130	0.094275	-0.731535	-0.018765	0.211973	0.009711	0.135893	0.669381	1.241814
khosla_radius_s3_006	1718.127930	494.985992	1223.141968	885.529940	5823.278320	28.809613	71.190387	3.389316	11.764531	1.453180	2.849330	16592.443359	1.383531	0.737599	0.568920	0.533128	0.181627	0.048880	0.713215	-0.530613	0.163599	0.123914	-0.140553	-0.509382	0.070718	0.257849	0.262895	0.170003	0.420087	1.694658
khosla_radius_s3_008	1479.762085	220.553909	1259.208130	394.570944	3542.491455	14.904687	85.095310	2.393960	16.061794	2.247365	6.016120	21312.052734	1.303326	1.009079	0.801975	0.774234	0.232300	-0.092706	0.977590	0.692772	-0.352167	-0.198015	0.346942	0.691944	-0.016824	0.250476	-0.379710	0.124519	0.710917	1.196980
khosla_radius_s3_009	1328.793091	275.425598	1053.367432	492.736395	3978.502686	20.727500	79.272497	2.994072	14.444927	2.078543	5.004067	19908.695312	1.296297	0.792203	0.658844	0.611128	0.155251	-0.009250	0.776787	-0.602937	0.235245	0.123300	0.215284	0.570805	-0.036230	0.197604	-0.059512	0.138457	0.529530	1.497036
khosla_radius_s3_010	1390.370728	218.397537	1171.973145	390.713194	3363.215332	15.707864	84.292132	2.418934	15.399511	2.278641	5.848326	19669.179688	1.265854	0.956847	0.831660	0.755890	-0.086220	0.109828	0.946605	-0.693513	-0.458911	-0.009923	0.411601	-0.624395	0.109934	0.146448	2.236349	0.129874	0.696936	1.209467
khosla_radius_s3_011	1490.186279	212.318939	1277.867310	379.838582	3239.973389	14.247812	85.752183	2.174207	15.259935	2.267314	5.766512	18683.345703	1.202870	1.045957	0.904084	0.869551	-0.183341	0.010999	1.029705	-0.713173	-0.542277	-0.121197	0.512398	-0.695582	0.098656	0.176515	3.081672	0.131062	0.788813	1.087103
khosla_radius_s3_012	1207.838745	243.808456	964.030273	436.173329	3488.887451	20.185514	79.814488	2.888537	14.309953	2.068326	4.932942	17210.478516	1.281628	0.805497	0.699420	0.628495	0.097771	-0.031312	0.798928	-0.597595	0.352860	0.086937	0.317528	0.542099	-0.017606	0.127800	-0.309935	0.139763	0.552629	1.444269
khosla_radius_s3_015	1002.996399	133.068375	869.928040	238.059322	1920.723755	13.267083	86.732918	1.914986	14.434112	2.231491	5.368266	10310.956055	1.270473	1.219461	1.037053	0.959848	0.164242	-0.111029	1.203238	-1.019233	0.118815	0.150089	-0.121154	-0.949514	-0.071080	0.163297	-0.594443	0.138561	0.905834	0.957493
khosla_radius_s3_013	1389.865967	242.437500	1147.428467	433.720687	3502.961670	17.443229	82.556772	2.520359	14.448927	1.939232	4.669970	16358.724609	1.330540	0.949107	0.793596	0.713325	0.204780	-0.043132	0.925748	-0.717630	0.291714	0.172348	0.262815	0.662584	-0.027266	0.222321	-0.207591	0.138419	0.655119	1.260180
khosla_radius_s3_014	1796.433472	342.696655	1453.736816	613.084316	5273.801758	19.076501	80.923498	2.935707	15.389125	2.127908	5.457775	28783.222656	1.223015	0.784067	0.666468	0.641094	0.141348	-0.039924	0.770187	0.093902	-0.657829	-0.051212	0.624100	0.097539	-0.109480	0.188442	-0.275281	0.129962	0.551305	1.467853
khosla_radius_s3_016	1334.270996	154.388855	1179.882080	276.201662	2597.427246	11.571027	88.428968	1.946701	16.823929	2.451901	6.875102	17857.576172	1.284034	1.234635	0.979618	0.961528	0.214513	0.004845	1.215847	0.964715	0.000716	-0.170218	0.001348	-0.961520	0.003594	0.174677	0.022583	0.118878	0.908501	0.973351
khosla_radius_s3_017	1405.145752	300.793732	1104.352051	538.119986	3886.329590	21.406586	78.593415	2.765784	12.920248	1.980286	4.264298	16572.468750	1.366687	0.870583	0.737750	0.637002	0.049778	0.012230	-0.869072	-0.597730	-0.430549	-0.040271	0.371594	-0.517198	0.013999	3.082680	0.240914	0.154796	0.568326	1.382892
khosla_radius_s3_019	1092.677490	210.802963	881.874512	377.126501	3174.143066	19.292331	80.707669	2.904922	15.057393	2.181658	5.475012	17378.472656	1.209905	0.784337	0.678498	0.648264	0.169312	-0.046404	0.764438	0.658738	-0.063490	-0.149642	-0.067565	-0.644281	-0.024144	0.225739	-0.267505	0.132825	0.555661	1.452461
khosla_radius_s3_018	1804.456665	262.956970	1541.499756	470.430020	4154.633301	14.572640	85.427362	2.302429	15.799670	2.331794	6.140261	25510.533203	1.201481	0.986282	0.854987	0.820889	-0.063142	-0.132653	0.975279	0.584367	0.612251	0.121107	0.596896	-0.562265	-0.037830	0.149513	-2.015054	0.126585	0.742063	1.151214
khosla_radius_s3_021	1016.651550	233.000732	783.650818	416.838310	2886.975098	22.918445	77.081555	2.839690	12.390412	1.626692	3.359231	9698.017578	1.518249	0.913187	0.709270	0.601474	0.046099	-0.007519	0.911991	-0.547755	0.449492	0.031397	0.380898	0.465241	-0.015419	0.051171	-0.161688	0.161415	0.542887	1.419845
khosla_radius_s3_020	1455.186523	359.692749	1095.493774	643.490328	4819.458984	24.717982	75.282019	3.311918	13.398822	1.834428	4.096529	19743.054688	1.285479	0.707041	0.604473	0.550021	0.125772	-0.016857	0.695560	-0.589217	0.080230	0.108503	0.074231	0.544989	-0.000211	0.180453	-0.133231	0.149267	0.454613	1.655959
khosla_radius_s3_022	1099.159058	251.350418	847.808655	449.665898	3099.811768	22.867520	77.132481	2.820167	12.332630	1.525705	3.135993	9720.989258	1.335480	0.851406	0.707162	0.637528	0.199792	-0.036009	0.826849	-0.666109	0.167539	0.168247	0.153084	0.618795	-0.010043	0.240761	-0.178318	0.162171	0.547007	1.410083
khosla_radius_s3_024	619.340454	120.833679	498.506775	216.171452	1571.483643	19.510058	80.489939	2.537350	13.005344	1.901625	4.121881	6477.469238	1.506589	1.005583	0.811452	0.667457	-0.244418	-0.133478	0.966251	-0.772861	-0.125793	-0.212877	0.122666	-0.653409	-0.059233	0.280612	-2.641744	0.153783	0.634441	1.268675
khosla_radius_s3_023	1301.959106	275.629669	1026.329468	493.101478	3709.955078	21.170378	78.829622	2.849517	13.459927	2.003885	4.495358	16677.576172	1.249728	0.809075	0.700943	0.647401	0.185209	-0.060313	0.785279	-0.669435	0.123176	0.167348	-0.121943	-0.635497	-0.020049	0.243134	-0.314819	0.148589	0.553284	1.424759
khosla_radius_s3_025	850.158508	198.560410	651.598083	355.224573	2383.770752	23.355693	76.644307	2.803913	12.005267	1.604029	3.209467	7650.633301	1.453054	0.896726	0.721212	0.617132	0.153075	-0.031523	0.883002	-0.702442	0.104731	0.125515	-0.092021	-0.610205	-0.005831	0.175181	-0.203092	0.166594	0.546695	1.401957
khosla_radius_s3_026	814.413879	155.605759	658.808105	278.378702	2273.088623	19.106472	80.893528	2.791073	14.607998	2.196298	5.347252	12154.778320	1.260135	0.837802	0.703257	0.664851	-0.164135	-0.117761	0.813083	-0.615619	-0.296049	-0.167148	0.293832	-0.595786	-0.026976	0.243518	-2.519242	0.136911	0.579659	1.395537
khosla_radius_s3_027	1162.275879	217.181259	945.094604	388.537273	3032.152100	18.685861	81.314135	2.608806	13.961390	2.137086	4.972782	15078.231445	1.339850	0.933571	0.747485	0.696773	0.142158	0.053207	-0.921149	-0.581186	-0.455521	-0.116008	0.425136	-0.551009	0.033785	2.978278	0.358138	0.143252	0.623382	1.304403
khosla_radius_s3_029	1265.261475	271.352600	993.908875	485.449802	3549.383057	21.446365	78.553635	2.805257	13.080336	1.764874	3.847523	13656.333984	1.431468	0.891378	0.715099	0.622702	0.204988	-0.075017	0.864238	-0.689665	0.081314	0.170639	-0.081157	-0.616440	-0.034258	0.247399	-0.350821	0.152901	0.560046	1.402628
khosla_radius_s3_028	1092.742798	288.632080	804.110718	516.362791	3434.969482	26.413542	73.586458	3.143438	11.900858	1.512823	3.000649	10307.136719	1.307978	0.764607	0.618599	0.584572	0.118966	-0.051627	0.753529	-0.425226	0.438634	0.097198	0.414729	0.410278	-0.037373	0.170435	-0.409438	0.168055	0.468191	1.571719
khosla_radius_s3_031	1323.990967	120.528252	1203.462769	215.625042	1999.765137	9.103405	90.896600	1.510407	16.591671	2.542111	7.029646	14057.640625	1.283149	1.568180	1.294840	1.222134	-0.106864	-0.059931	1.563387	-1.180749	-0.521824	-0.100713	0.494650	-1.117520	-0.009028	0.078210	-2.630485	0.120542	1.203604	0.755203
khosla_radius_s3_030	1371.659790	243.530746	1128.129028	435.676505	3180.048096	17.754456	82.245541	2.318394	13.058097	1.823485	3.968541	12620.151367	1.372427	1.051685	0.862916	0.766296	-0.149174	-0.119784	1.034138	-0.712207	-0.461512	-0.156179	0.418793	-0.641583	-0.013895	0.182930	-2.465033	0.153162	0.709504	1.159197
khosla_radius_s3_033	1359.067139	238.782654	1120.284424	427.182168	3090.477295	17.569600	82.430398	2.273970	12.942637	1.789458	3.860052	11929.402344	1.457503	1.108565	0.888308	0.760592	0.150044	-0.046929	1.097360	-0.870809	0.123760	0.124360	-0.109403	-0.752485	-0.017221	0.142295	-0.303128	0.154528	0.724991	1.136985
khosla_radius_s3_032	1752.123657	322.570831	1429.552856	577.079217	4617.342285	18.410277	81.589723	2.635283	14.314197	2.074027	4.948006	22846.636719	1.323880	0.913144	0.746277	0.689748	-0.110601	0.021099	0.906176	-0.466647	-0.580761	-0.043434	0.531754	-0.432861	0.074980	0.123620	2.953092	0.139721	0.619210	1.317642
khosla_radius_s3_034	760.258545	115.922157	644.336365	207.384739	1689.949829	15.247728	84.752268	2.222862	14.578316	2.456127	5.967699	10085.111328	1.192570	1.007721	0.901625	0.844999	-0.026494	-0.195492	0.988222	0.601258	0.655858	0.145831	0.629322	-0.556150	-0.093137	0.197040	-1.705500	0.137190	0.762551	1.111431
khosla_radius_s3_035	1651.736084	118.440628	1533.295410	211.890284	2059.858887	7.170675	92.829323	1.247087	17.391489	2.592789	7.515412	15480.687500	1.202669	1.806767	1.604066	1.502298	0.319318	-0.128902	1.773648	-0.729592	1.409291	0.233716	1.311319	0.709445	-0.184469	0.191765	-0.383673	0.114999	1.488738	0.623544
khosla_radius_s3_036	854.991577	126.049728	728.941833	225.502964	1803.936035	14.742804	85.257196	2.109888	14.311304	2.337313	5.574999	10056.942383	1.275389	1.118497	0.926887	0.876985	-0.329387	-0.063561	1.067005	-0.849913	0.276213	-0.245917	0.236094	0.835652	0.122668	0.304613	-2.950968	0.139750	0.808168	1.054944
khosla_radius_s3_037	932.469788	77.768326	854.701477	139.127535	1393.338013	8.340037	91.659963	1.494245	17.916523	2.623382	7.833648	10914.918945	1.208377	1.493509	1.371916	1.235963	0.036957	-0.133082	1.487109	-1.185938	0.683701	0.090881	-0.620620	-1.065843	-0.080097	0.092611	-1.299920	0.111629	1.226840	0.747122
khosla_radius_s3_038	1686.449585	274.510132	1411.939453	491.098626	3840.809082	16.277400	83.722603	2.277453	13.991502	2.159531	5.035847	19341.726562	1.277835	1.024062	0.879827	0.801404	-0.162924	0.062350	1.009095	-0.827341	-0.275717	-0.116544	0.241008	-0.759471	0.085838	0.171183	2.776092	0.142944	0.735230	1.138726
khosla_radius_s3_039	1583.847168	120.188736	1463.658447	215.017649	2067.324707	7.588405	92.411596	1.305255	17.200653	2.536248	7.270854	15031.216797	1.312719	1.851175	1.481833	1.410183	-0.306784	-0.240255	1.809698	-1.124134	-0.913752	-0.311781	0.888650	-1.094939	0.005279	0.212083	-2.477217	0.116275	1.415993	0.652628
khosla_radius_s3_040	1441.149048	164.322144	1276.826904	293.972315	2726.857910	11.402161	88.597840	1.892141	16.594585	2.501878	6.919606	18868.781250	1.200355	1.196971	1.044531	0.997181	0.324590	0.032879	1.151651	-1.003063	0.079076	0.280456	-0.065356	-0.993930	0.046914	0.276057	0.100949	0.120521	0.936482	0.946071
khosla_radius_s3_041	1219.765625	220.210403	999.555237	393.956412	3263.609131	18.053502	81.946498	2.675603	14.820413	2.247396	5.551222	18117.019531	1.228818	0.863950	0.729290	0.703074	0.126234	-0.112448	0.847249	0.643009	-0.315405	-0.137561	-0.315408	-0.627309	-0.036262	0.196947	-0.727703	0.134949	0.612546	1.337802
khosla_radius_s3_044	1424.456665	167.583847	1256.872803	299.807502	2745.890625	11.764756	88.235241	1.927676	16.385176	2.395875	6.542806	17965.830078	1.237457	1.170296	1.069972	0.945727	-0.171998	0.030410	1.157189	-1.022479	-0.280115	-0.144612	0.241492	-0.912413	0.059872	0.149808	2.966598	0.122062	0.915457	0.963838
khosla_radius_s3_042	1730.012329	304.614624	1425.397705	544.955562	4529.521973	17.607656	82.392341	2.618202	14.869680	2.165898	5.367702	24313.126953	1.259729	0.891672	0.751722	0.707829	0.134400	-0.136056	0.870922	-0.645157	0.353418	0.154773	-0.347276	-0.615314	-0.042532	0.216158	-0.791521	0.134502	0.629381	1.309101
khosla_radius_s3_043	1483.261719	288.264343	1194.997314	515.704910	4176.181641	19.434489	80.565506	2.815539	14.487333	2.056579	4.965724	20737.763672	1.294693	0.857055	0.678377	0.661975	0.177188	-0.091434	0.833539	0.547879	-0.368015	-0.156807	0.365645	0.551560	-0.017222	0.234795	-0.476385	0.138052	0.572292	1.407770
khosla_radius_s3_045	1038.450195	169.852493	868.597717	303.866110	2663.784180	16.356345	83.643657	2.565154	15.682926	2.290463	5.986860	15947.702148	1.232059	0.884273	0.790906	0.717719	0.177029	-0.004284	0.866361	-0.664806	0.405665	0.137846	0.361278	0.616109	-0.070774	0.201619	-0.024196	0.127527	0.652153	1.282577
khosla_radius_s3_046	1141.623291	175.199020	966.424255	313.431047	2783.401855	15.346482	84.653515	2.438109	15.887086	2.337387	6.189044	17226.597656	1.198891	0.926762	0.813146	0.773016	0.118523	0.020315	-0.918927	-0.740396	-0.320164	-0.102541	0.303818	-0.710420	0.023477	3.011472	0.169756	0.125888	0.694420	1.219054
khosla_radius_s3_047	1547.495239	416.066589	1131.428711	744.343128	5109.543457	26.886454	73.113549	3.301815	12.280591	1.499999	3.070145	15687.040039	1.362763	0.751394	0.582098	0.551376	0.184329	0.000143	0.728434	-0.525189	0.212990	0.132854	0.195463	0.513178	-0.049568	0.247846	0.000776	0.162859	0.442869	1.650908
khosla_radius_s3_049	939.120972	178.234207	760.886780	318.860997	2247.006104	18.978834	81.021166	2.392669	12.607041	1.634494	3.434356	7717.018066	1.480570	1.058674	0.853257	0.715044	0.204266	-0.079415	1.035740	-0.826067	0.126005	0.172576	-0.114156	-0.705168	-0.031555	0.208522	-0.370800	0.158642	0.677245	1.196335
khosla_radius_s3_048	1531.881592	315.610504	1216.271118	564.627192	4167.934082	20.602800	79.397202	2.720794	13.205942	1.666515	3.667984	15287.916016	1.379074	0.908607	0.720472	0.658853	0.184828	0.050536	-0.888173	-0.679656	-0.184565	-0.151935	0.172712	-0.635813	-0.000236	2.929112	0.266899	0.151447	0.583633	1.360397
khosla_radius_s3_050	1244.488159	93.300331	1151.187866	166.914292	1458.795776	7.497085	92.502916	1.172205	15.635484	2.404829	6.266777	9141.947266	1.359267	2.099268	1.659381	1.544412	-0.393549	-0.345551	2.032889	-1.550927	-0.453641	-0.377336	0.466663	-1.463668	-0.158453	0.252142	-2.421044	0.127914	1.578272	0.586103
khosla_radius_s3_051	1109.945190	168.308243	941.636963	301.103446	2469.779297	15.163654	84.836346	2.225136	14.674144	2.323802	5.683302	14036.500977	1.272421	1.063390	0.872573	0.835722	0.108629	-0.091282	1.053881	-0.657606	0.561590	0.116424	0.542592	0.635629	-0.000874	0.133831	-0.698840	0.136294	0.762527	1.112568
khosla_radius_s3_052	1230.726807	142.616333	1088.110474	255.140620	2153.955811	11.587977	88.412023	1.750149	15.103149	2.211269	5.566188	11989.324219	1.230057	1.281393	1.184314	1.041734	-0.033376	-0.024605	1.280722	-1.149135	0.285464	-0.024461	-0.250525	-1.010829	-0.025948	0.032365	-2.506332	0.132423	1.010337	0.875075
khosla_radius_s3_053	1430.457642	147.887619	1282.570068	264.570950	2706.773438	10.338483	89.661521	1.892243	18.302908	2.587387	7.892785	21363.980469	1.185075	1.187305	1.046052	1.001881	-0.189592	-0.115362	1.166379	-0.832172	-0.603093	-0.194920	0.585632	-0.812762	0.014804	0.188027	-2.594965	0.109272	0.947675	0.946122
khosla_radius_s3_054	1010.957886	158.519730	852.438171	283.591796	2153.716064	15.680152	84.319848	2.130372	13.586423	2.105873	4.768547	10270.096680	1.348029	1.149680	0.912294	0.852860	0.123583	-0.132774	1.135280	-0.750956	0.498724	0.140073	-0.475512	-0.707319	-0.030961	0.158435	-0.821235	0.147206	0.791598	1.065186
khosla_radius_s3_055	1541.314331	203.173569	1338.140747	363.477514	3161.393066	13.181838	86.818159	2.051102	15.560061	2.328367	6.038255	19089.298828	1.228195	1.124876	0.954055	0.915877	-0.112683	-0.012071	1.119153	-0.943938	-0.099819	-0.096119	0.096329	-0.910797	-0.000124	0.100918	-3.034878	0.128534	0.846551	1.025551
khosla_radius_s3_056	1085.972900	140.624878	945.348022	251.577907	2143.342285	12.949207	87.050796	1.973661	15.241558	2.328238	5.914329	12676.431641	1.336982	1.188681	1.060976	0.889078	0.197693	0.022344	-1.171914	-0.983664	-0.358084	-0.172773	0.298557	-0.836743	0.034412	2.973430	0.112544	0.131220	0.882125	0.986830
khosla_radius_s3_058	1234.331909	115.508209	1118.823730	206.644186	1974.047241	9.357954	90.642047	1.599284	17.090103	2.500789	7.123123	14061.381836	1.228474	1.429534	1.245101	1.163667	0.231175	-0.066940	1.409129	-1.227840	-0.056418	0.198754	-0.043291	1.161191	0.062315	0.169162	-0.281855	0.117027	1.133533	0.799642
khosla_radius_s3_057	1239.827148	228.388596	1011.438538	408.587197	2930.488037	18.421003	81.578994	2.363626	12.831149	2.282249	4.880647	14302.676758	1.161653	0.945445	0.828140	0.813879	-0.059194	-0.129619	0.934645	-0.558952	-0.599464	-0.118452	0.598289	-0.550428	-0.038441	0.151295	-1.999188	0.155871	0.690287	1.181813
khosla_radius_s3_059	1140.589966	338.242371	802.347595	605.115601	4027.756348	29.655036	70.344961	3.531292	11.907900	1.550526	3.077251	12394.418945	1.246994	0.661921	0.549937	0.530813	0.148726	0.003697	0.644985	-0.535626	0.017496	0.123408	-0.015596	-0.530545	0.006427	0.226694	0.024856	0.167956	0.398409	1.765646
khosla_radius_s3_060	1260.161011	208.004761	1052.156250	372.120517	3167.398438	16.506205	83.493793	2.513487	15.227529	2.187643	5.552067	17585.607422	1.294243	0.943789	0.783233	0.729221	0.139455	-0.008320	0.933392	-0.759955	0.150730	0.114904	0.139776	0.715552	-0.014505	0.148570	-0.059590	0.131341	0.664366	1.256744
khosla_radius_s3_061	1034.496582	192.231689	842.264893	343.902492	2726.701416	18.582149	81.417853	2.635776	14.184453	2.043647	4.831335	13173.607422	1.286009	0.902383	0.738064	0.701693	-0.043280	-0.164715	0.886167	0.647452	0.341331	0.095065	0.335181	-0.608817	-0.096792	0.189869	-1.827745	0.140999	0.617790	1.317888
khosla_radius_s3_062	1082.939209	140.273560	942.665649	250.949398	2334.039551	12.953041	87.046957	2.155282	16.639198	2.345662	6.504989	15182.901367	1.270080	1.085487	0.917970	0.854660	0.234018	-0.147635	1.049629	0.883913	-0.123880	-0.214526	-0.138697	-0.838825	-0.087062	0.257749	-0.562809	0.120198	0.807755	1.077641
khosla_radius_s3_063	1039.422241	99.868286	939.553955	178.664364	1517.411743	9.608057	90.391940	1.459861	15.194130	2.538926	6.429463	9756.142578	1.320719	1.623458	1.383080	1.229223	-0.081991	-0.098733	1.618378	-1.379650	-0.063517	-0.073772	0.060262	-1.225649	-0.071720	0.079135	-2.263819	0.131630	1.238364	0.729930
khosla_radius_s3_064	1103.338989	264.076447	839.262573	472.432763	3221.903564	23.934299	76.065707	2.920139	12.200647	1.600603	3.254732	10486.432617	1.316096	0.826549	0.665392	0.628031	0.102272	-0.025528	0.819800	-0.651640	-0.109759	0.077876	0.100481	-0.619124	-0.031814	0.127878	-0.244608	0.163926	0.520973	1.460070
khosla_radius_s3_066	1405.007690	132.279999	1272.727661	236.648918	1988.012085	9.414895	90.585101	1.414948	15.028818	2.381612	5.965468	11859.422852	1.201224	1.583408	1.427509	1.318162	0.205909	-0.010614	1.569927	-1.215760	0.729898	0.164190	0.669184	1.132843	-0.080060	0.130585	-0.051500	0.133078	1.280402	0.707474
khosla_radius_s3_065	1460.036133	219.203796	1240.832275	392.155592	3316.091553	15.013587	84.986407	2.271239	15.127892	2.132636	5.377048	17830.785156	1.350496	1.065792	0.876218	0.789186	-0.221084	-0.135337	1.033789	-0.812680	-0.253864	-0.207032	0.245460	-0.748660	-0.045516	0.245681	-2.592287	0.132206	0.748370	1.135620
khosla_radius_s3_069	1312.717773	104.882706	1207.835083	187.635160	1787.611816	7.989737	92.010266	1.361764	17.043915	2.516639	7.148895	12779.449219	1.205336	1.663657	1.457126	1.380243	0.162648	-0.216976	1.641409	-1.378320	0.431246	0.193586	-0.426948	-1.306062	-0.130338	0.163726	-0.927544	0.117344	1.351339	0.680882
khosla_radius_s3_067	1108.116577	214.123978	893.992615	383.067796	2900.850342	19.323236	80.676764	2.617821	13.547527	1.891594	4.271070	12389.735352	1.283703	0.900066	0.754560	0.701148	0.194129	0.073725	0.875784	-0.721376	0.166411	0.145894	-0.139357	-0.681468	0.088262	0.232810	0.362951	0.147628	0.616366	1.308910
khosla_radius_s3_068	1134.978149	189.255707	945.722412	338.578459	2577.285645	16.674833	83.325166	2.270780	13.618008	1.992774	4.522936	11656.899414	1.343242	1.064533	0.873183	0.792510	0.213881	0.035114	-1.042235	-0.679693	-0.525132	-0.157170	0.471332	-0.632639	0.075408	2.936554	0.162726	0.146864	0.733890	1.135390
khosla_radius_s3_070	1014.426819	174.902603	839.524231	312.900757	2288.691650	17.241520	82.758480	2.256143	13.085521	1.898616	4.140730	9476.855469	1.339553	1.040261	0.929486	0.776573	-0.186735	-0.014345	1.023263	-0.913954	0.030977	-0.166354	-0.023542	-0.776068	-0.015175	0.181024	-3.064925	0.152841	0.733628	1.128071
khosla_radius_s3_071	1719.461060	460.108490	1259.352539	823.134089	5842.871582	26.758879	73.241121	3.398083	12.698899	1.605351	3.397699	19852.318359	1.367448	0.738034	0.557260	0.539716	-0.128256	0.019578	0.726541	-0.449587	-0.321578	-0.070702	0.304853	-0.440495	0.065745	0.176711	2.990114	0.157494	0.431073	1.699042
khosla_radius_s3_072	1864.557251	377.681366	1486.875854	675.671964	5125.650879	20.255820	79.744178	2.748991	13.571362	1.965897	4.446651	22791.978516	1.255373	0.852556	0.708136	0.679126	-0.180000	-0.160875	0.817662	-0.688484	-0.043071	-0.159974	0.068528	-0.665648	-0.115878	0.287093	-2.412242	0.147369	0.580171	1.374495
khosla_radius_s3_073	1211.160400	250.103790	961.056641	447.435681	3399.638672	20.649931	79.350072	2.806927	13.592912	1.948905	4.415215	15010.136719	1.337535	0.873948	0.684453	0.653402	0.166119	-0.040037	0.857081	-0.630122	0.231825	0.132963	0.222841	0.614057	-0.014508	0.196790	-0.236504	0.147136	0.565388	1.403463
khosla_radius_s3_074	1038.006592	125.135109	912.871460	223.866710	1979.257324	12.055329	87.944669	1.906787	15.816962	2.367239	6.240423	12351.403320	1.250755	1.221553	1.028479	0.976653	0.311369	-0.198677	1.164375	0.901177	-0.388878	-0.307284	-0.399437	-0.890096	-0.045061	0.307173	-0.567948	0.126447	0.922438	0.953393
khosla_radius_s3_077	945.458069	148.949249	796.508789	266.470207	2228.939697	15.754189	84.245807	2.357524	14.964424	2.280458	5.687624	12677.370117	1.207412	0.962688	0.840340	0.797315	0.164480	0.014909	0.948416	-0.827454	0.032294	0.142996	-0.028179	-0.796621	0.017672	0.172409	0.090398	0.133650	0.714697	1.178762
khosla_radius_s3_075	1301.155029	205.578506	1095.576538	367.779948	3147.191406	15.799694	84.200305	2.418767	15.308951	2.257257	5.759371	18125.843750	1.213987	0.935758	0.828283	0.770814	0.184312	-0.103217	0.911603	-0.740655	0.320734	0.186044	-0.309872	-0.705575	-0.017243	0.227710	-0.510497	0.130643	0.696225	1.209384
khosla_radius_s3_078	1437.705933	185.405396	1252.300537	331.690253	3096.879883	12.895919	87.104082	2.154043	16.703289	2.362416	6.576686	20367.207031	1.244618	1.074271	0.916695	0.863133	-0.083169	-0.138452	1.062060	0.711546	0.563339	0.129155	0.540081	-0.671760	-0.045277	0.150918	-2.111737	0.119737	0.808750	1.077021
khosla_radius_s3_076	1134.544556	307.556793	826.987793	550.219103	3875.701416	27.108392	72.891611	3.416086	12.601580	1.594916	3.349744	12982.607422	1.381849	0.736292	0.557850	0.532831	0.135273	-0.011059	0.723675	-0.545793	-0.055417	0.101175	-0.050568	0.530136	0.017548	0.185395	-0.081575	0.158710	0.426755	1.708043
khosla_radius_s3_079	1249.818237	193.408279	1056.409912	346.007412	3253.046387	15.474913	84.525084	2.602816	16.819582	2.327754	6.525309	21227.130859	1.305960	0.903822	0.776688	0.692075	0.155819	-0.086302	0.886096	-0.694457	0.312558	0.152584	-0.286028	-0.630106	-0.011067	0.198376	-0.505802	0.118909	0.649490	1.301408
khosla_radius_s3_080	1548.931763	129.571304	1419.360474	231.803063	2104.760742	8.365204	91.634798	1.358847	16.244034	2.536468	6.867078	14453.555664	1.222319	1.694409	1.438530	1.386225	0.329597	-0.195612	1.650492	1.358921	-0.352861	-0.313356	-0.366136	-1.334292	-0.085024	0.228173	-0.535617	0.123122	1.348714	0.679423
khosla_radius_s3_081	1285.648315	217.184357	1068.463989	388.542814	3216.804932	16.892983	83.107018	2.502088	14.811402	2.035542	5.024871	16164.031250	1.323196	0.960026	0.787968	0.725536	0.260222	-0.077533	0.920827	-0.737800	0.164622	0.222361	-0.161925	-0.707101	-0.013778	0.286747	-0.289575	0.135031	0.664301	1.251044
khosla_radius_s3_082	1101.736450	233.933441	867.802979	418.506926	2929.283691	21.233158	78.766841	2.658788	12.521868	1.717499	3.584383	10499.673828	1.292426	0.903911	0.722078	0.699390	0.167545	-0.043709	0.887171	0.442233	-0.559878	-0.111189	0.537385	0.440453	-0.079784	0.192751	-0.255191	0.159721	0.592502	1.329394
khosla_radius_s3_083	1066.081177	170.792389	895.288818	305.547584	2655.376221	16.020580	83.979422	2.490782	15.547392	2.205283	5.714399	15173.878906	1.302021	0.957812	0.787318	0.735635	0.211648	-0.207400	0.910821	0.757089	-0.090059	-0.196409	-0.119747	-0.713237	-0.134582	0.314539	-0.775262	0.128639	0.674322	1.245391
khosla_radius_s3_084	1258.186279	227.296417	1030.889893	406.633290	3237.330078	18.065402	81.934601	2.573013	14.242767	2.116829	5.024917	16267.313477	1.204722	0.881957	0.768267	0.732084	0.103615	0.042186	0.874833	-0.724681	0.244104	0.074059	-0.227355	-0.693262	0.060358	0.127190	0.386652	0.140422	0.636877	1.286507
khosla_radius_s3_085	1062.280029	238.284943	823.995117	426.291762	2967.812256	22.431462	77.568543	2.793813	12.454888	1.853537	3.847599	11418.950195	1.266859	0.833245	0.712677	0.657725	0.123505	0.043235	0.822906	-0.627469	0.329059	0.076884	0.296233	0.582421	-0.075060	0.157694	0.336738	0.160580	0.555288	1.396907
khosla_radius_s3_086	946.889160	200.067078	746.822083	357.920002	2598.564209	21.128881	78.871119	2.744317	12.988465	1.726743	3.737957	9713.321289	1.450836	0.924362	0.723008	0.637124	0.148958	-0.145275	0.900640	-0.646053	0.286251	0.153023	-0.266966	-0.576431	-0.048824	0.227042	-0.772882	0.153983	0.574796	1.372159
khosla_radius_s3_089	1053.859253	80.445892	973.413330	143.917701	1251.539551	7.633457	92.366540	1.187577	15.557532	2.559568	6.636759	8306.166992	1.322599	2.008553	1.682142	1.518641	-0.029501	-0.380858	1.971893	1.394383	0.919724	0.198511	0.849132	-1.238522	-0.226514	0.191352	-1.648100	0.128555	1.555545	0.593789
khosla_radius_s3_087	1021.425842	175.199356	846.226501	313.431648	2528.384033	17.152430	82.847571	2.475348	14.431469	2.205376	5.304469	13411.735352	1.266016	0.951291	0.786824	0.751405	0.243682	-0.078376	0.916205	0.681173	-0.333397	-0.209624	0.323245	0.677746	-0.027991	0.272440	-0.311181	0.138586	0.669381	1.237674
khosla_radius_s3_088	1016.534424	275.511810	741.022583	492.890629	3423.200928	27.103049	72.896951	3.367521	12.424879	1.682881	3.484933	11929.625000	1.353754	0.730275	0.575541	0.539444	0.111501	-0.022771	0.721354	-0.432778	0.371172	0.078624	0.345974	0.411903	-0.040479	0.156472	-0.201453	0.160967	0.432941	1.683760
khosla_radius_s3_091	1167.507202	128.464859	1039.042358	229.823633	2180.366455	11.003346	88.996655	1.867540	16.972473	2.513033	7.108731	15499.637695	1.173239	1.187073	1.075567	1.011792	0.049621	-0.130219	1.178865	-1.067294	0.119761	0.058187	-0.117896	-0.999338	-0.105572	0.117663	-1.206726	0.117838	0.953090	0.933770
khosla_radius_s3_090	1243.011841	188.804977	1054.206909	337.772105	3010.889893	15.189314	84.810692	2.422254	15.947089	2.291227	6.089732	18335.513672	1.246844	0.946478	0.831483	0.759099	0.255781	-0.120005	0.903325	-0.734795	0.299961	0.247919	-0.290061	-0.701409	-0.011047	0.303131	-0.438683	0.125415	0.700263	1.211127
khosla_radius_s3_093	1124.319946	178.040924	946.279053	318.515213	2657.433838	15.835433	84.164572	2.363592	14.925972	2.110910	5.251231	13954.797852	1.284512	0.993572	0.841583	0.773501	0.282457	-0.008869	0.952536	-0.782405	0.203456	0.233903	0.181180	0.750529	-0.046739	0.288406	-0.031390	0.133995	0.712175	1.181796
khosla_radius_s3_092	1186.607422	237.134033	949.473389	424.232785	3319.366211	19.984202	80.015796	2.797358	13.997849	2.069134	4.827237	16023.367188	1.326415	0.848506	0.723383	0.639699	-0.095955	0.033529	0.842396	-0.718346	0.020751	-0.082650	-0.021106	-0.638936	0.023027	0.120080	2.805430	0.142879	0.572081	1.398679
khosla_radius_s3_094	1254.615356	164.744308	1089.871094	294.727568	2524.457031	13.131061	86.868942	2.012136	15.323485	2.409436	6.153492	15534.227539	1.254689	1.146445	0.996260	0.913728	0.241727	-0.145852	1.111140	-0.892717	0.369689	0.242735	-0.356945	-0.840489	-0.032673	0.248816	-0.542897	0.130519	0.863450	1.006068
khosla_radius_s3_097	701.197632	150.141342	551.056274	268.602861	1939.510132	21.412130	78.587866	2.765996	12.917895	1.883462	4.055060	7864.830078	1.330377	0.861229	0.729027	0.647358	0.117783	-0.099424	0.847324	-0.602957	0.388807	0.129435	-0.352944	-0.542484	-0.014591	0.179942	-0.701074	0.154824	0.568243	1.382998
khosla_radius_s3_095	1666.171387	209.118073	1457.053345	374.112232	3246.725098	12.550814	87.449187	1.948614	15.525799	2.248506	5.818309	18890.451172	1.240970	1.186792	1.011163	0.956342	-0.109870	-0.130840	1.174430	-0.875493	-0.487253	-0.136188	0.470232	-0.831329	-0.048625	0.144464	-2.269295	0.128818	0.897553	0.974307
khosla_radius_s3_096	1383.303345	348.254395	1035.048950	623.027112	4347.691406	25.175563	74.824440	3.142977	12.484240	1.732806	3.605460	15675.429688	1.349612	0.777495	0.621607	0.576088	-0.158436	-0.081486	0.756807	-0.559544	-0.230548	-0.141963	0.221769	-0.531581	-0.010808	0.231203	-2.666560	0.160202	0.476137	1.571489
khosla_radius_s3_098	982.651733	208.035629	774.616089	372.175741	3067.331055	21.170840	78.829157	3.121483	14.744258	2.076678	5.103179	15653.139648	1.180305	0.720173	0.630555	0.610158	-0.072528	-0.093928	0.710328	-0.509636	-0.357772	-0.099347	0.354010	-0.496087	-0.029450	0.165536	-2.228337	0.135646	0.505075	1.560742
khosla_radius_s3_099	1255.412354	203.569000	1051.843384	364.184941	2964.803711	16.215310	83.784693	2.361617	14.564122	1.993483	4.838888	14346.352539	1.473519	1.087819	0.836244	0.738246	0.229262	-0.100287	1.058646	-0.704768	0.407482	0.191218	0.365632	0.641077	-0.018451	0.232114	-0.412354	0.137324	0.709553	1.180809
khosla_radius_s3_100	1768.343750	274.431152	1493.912598	490.957332	4233.195801	15.519106	84.480894	2.393876	15.425347	2.374411	6.104353	25840.921875	1.158204	0.926965	0.825846	0.800347	-0.105792	-0.193359	0.900381	-0.571515	-0.565412	-0.188948	0.570665	-0.558660	-0.052888	0.240073	-2.071431	0.129657	0.705808	1.196938
khosla_radius_s3_101	1020.322571	190.367828	829.954712	340.568045	2662.942871	18.657613	81.342387	2.609903	13.988408	2.083616	4.857744	12935.895508	1.313168	0.899088	0.783692	0.684671	0.221080	-0.064653	0.869082	-0.737700	0.172530	0.200515	-0.158297	-0.666056	-0.009279	0.259081	-0.284508	0.142976	0.623336	1.304951
khosla_radius_s3_102	1235.372314	121.496262	1113.876099	217.356812	1984.031250	9.834789	90.165216	1.606019	16.329977	2.402757	6.539495	12974.561523	1.321710	1.479337	1.252519	1.119260	-0.224068	-0.166583	1.452750	-1.073219	-0.601659	-0.234544	0.551590	-0.973543	-0.026575	0.189876	-2.502298	0.122474	1.122841	0.803009
khosla_radius_s3_103	1510.264893	367.091309	1143.173584	656.726351	4911.822266	24.306418	75.693583	3.252292	13.380383	1.832374	4.086312	20071.236328	1.289288	0.727181	0.606087	0.564017	0.162702	-0.086004	0.703508	-0.459796	0.364894	0.150937	0.345105	0.445393	-0.025362	0.255861	-0.486263	0.149473	0.465478	1.626146
khosla_radius_s3_104	1025.561890	102.854019	922.707886	184.005840	1785.567017	10.029041	89.970958	1.741062	17.360207	2.496686	7.223831	12898.634766	1.193410	1.261616	1.199086	1.057152	0.065567	-0.028549	1.259588	1.000579	0.659749	-0.037138	0.580031	-0.882393	-0.050194	0.056713	-0.410660	0.115206	1.033518	0.870531
khosla_radius_s3_105	1034.410278	196.480377	837.929932	351.503395	2682.382324	18.994434	81.005567	2.593151	13.652164	1.814977	4.129727	11077.505859	1.331519	0.933751	0.754475	0.701268	0.169649	0.025608	0.917853	-0.737896	0.082221	0.134094	-0.071717	-0.696822	0.032732	0.184794	0.149815	0.146497	0.624765	1.296576
khosla_radius_s3_106	1571.888306	302.016266	1269.872070	540.307100	4554.638672	19.213596	80.786407	2.897559	15.080772	2.133930	5.363552	24429.041016	1.302761	0.830109	0.667327	0.637192	0.193851	-0.050765	0.805559	0.272354	-0.600387	-0.103362	0.562361	0.275401	-0.117975	0.243807	-0.256125	0.132619	0.557617	1.448779
khosla_radius_s3_107	1357.386597	188.834274	1168.552368	337.824517	2715.840576	13.911606	86.088395	2.000786	14.382138	2.063614	4.946531	13433.990234	1.360683	1.190514	1.036835	0.874938	-0.158609	-0.065516	1.178080	-1.005893	-0.204114	-0.146778	0.177260	-0.856464	-0.023765	0.144650	-2.749875	0.139061	0.860546	1.000393
khosla_radius_s3_108	1248.952515	171.189865	1077.762695	306.258669	2692.717773	13.706675	86.293328	2.155981	15.729423	2.230188	5.846596	15743.233398	1.311746	1.094597	0.936627	0.834458	0.304486	-0.061605	1.049589	-0.899596	-0.026444	0.259420	-0.009573	0.832805	0.051623	0.287763	-0.199629	0.127150	0.800502	1.077990
khosla_radius_s3_109	894.114990	73.816879	820.298096	132.058397	1169.813843	8.255859	91.744137	1.308348	15.847511	2.421860	6.396742	7482.997559	1.185858	1.687753	1.566199	1.423234	0.564029	-0.050123	1.589928	-1.455253	0.245959	0.524140	0.224787	1.404923	-0.035439	0.342142	-0.088634	0.126203	1.402442	0.654174
khosla_radius_s3_110	1495.417358	304.105316	1191.312012	544.044411	4501.137207	20.335816	79.664183	3.009954	14.801245	2.103942	5.190159	23361.617188	1.265802	0.779873	0.650745	0.616110	0.086506	-0.087926	0.770056	-0.491709	0.413751	0.102479	-0.397734	-0.470443	-0.009036	0.158829	-0.793537	0.135124	0.529338	1.504977
khosla_radius_s3_112	1327.683838	184.779480	1142.904297	330.570490	3101.539062	13.917431	86.082566	2.336052	16.785084	2.404234	6.725878	20860.574219	1.217566	0.971505	0.855965	0.797908	0.227170	-0.091726	0.940108	-0.786782	0.259286	0.215455	-0.252853	-0.756677	-0.012722	0.254928	-0.383758	0.119153	0.736992	1.168026
khosla_radius_s3_111	1262.639160	497.026398	765.612793	889.180225	4967.707520	39.364088	60.635912	3.934384	9.994857	0.809497	1.348468	6698.796387	1.354590	0.625539	0.492171	0.461792	0.148885	-0.138069	0.591667	0.453163	-0.127330	-0.143748	-0.142773	-0.434269	-0.065413	0.330591	-0.747726	0.200103	0.308236	1.967192
khosla_radius_s3_113	817.774475	140.659027	677.115479	251.638999	2143.397705	17.200223	82.799780	2.621013	15.238252	2.167943	5.505944	11801.427734	1.251216	0.878102	0.765679	0.701799	0.249627	-0.102307	0.835633	-0.684164	0.250820	0.235101	-0.243883	-0.658015	-0.007704	0.312279	-0.388959	0.131249	0.631815	1.310507
khosla_radius_s3_114	1242.522217	19.900669	1222.621582	35.602297	390.167114	1.601635	98.398370	0.314012	19.605728	2.832638	9.255988	3611.382080	1.109999	6.796789	6.491825	6.123238	5.429073	0.916013	3.985277	-3.692847	-0.959483	5.252244	1.198585	-5.999428	-0.253595	0.944254	0.167149	0.102011	6.267169	0.157006
khosla_radius_s3_117	818.152161	101.561920	716.590210	181.694275	1508.696655	12.413573	87.586421	1.844029	14.854944	2.501521	6.193325	9343.848633	1.259480	1.269299	1.062051	1.007796	0.248997	-0.208531	1.227044	-0.934915	-0.492594	0.106000	-0.435323	0.877372	0.237415	0.258754	-0.697181	0.134635	0.949946	0.922015
khosla_radius_s3_116	1509.230591	281.472778	1227.757812	503.554800	4126.195801	18.650085	81.349915	2.733973	14.659307	2.078757	5.078857	20956.357422	1.242900	0.858165	0.703295	0.690454	0.241065	-0.002288	0.823608	-0.493792	0.479080	0.145862	0.451757	0.505498	-0.130824	0.284753	-0.009492	0.136432	0.595104	1.366987
khosla_radius_s3_115	1293.119629	334.144379	958.975220	597.784293	4229.333496	25.840175	74.159825	3.270644	12.657204	1.710273	3.607879	15258.922852	1.332900	0.734971	0.607192	0.551407	0.164036	-0.075150	0.712479	-0.499027	0.312713	0.147866	0.289005	0.469293	-0.017038	0.248030	-0.429592	0.158013	0.453488	1.635322
khosla_radius_s3_118	896.520569	121.444519	775.076050	217.264245	1721.640869	13.546206	86.453795	1.920358	14.176357	2.542802	6.007944	10343.522461	1.198720	1.175678	1.033744	0.980778	0.040086	-0.068910	1.172972	-0.942461	0.420889	0.056986	-0.401582	-0.893950	-0.038865	0.067860	-1.043932	0.141080	0.900392	0.960179
khosla_radius_s3_119	1359.971680	106.038757	1253.932861	189.703337	1468.564209	7.797129	92.202866	1.079849	13.849316	2.343701	5.409775	7944.602051	1.292787	2.177299	1.851820	1.684190	0.171186	-0.219258	2.159457	-1.588521	0.925988	0.219967	-0.855415	-1.448611	-0.079290	0.128109	-0.907904	0.144411	1.707699	0.539925
khosla_radius_s3_120	873.185059	153.629654	719.555420	274.843451	2255.932861	17.594169	82.405835	2.583568	14.684228	2.294205	5.614772	12666.549805	1.268141	0.892335	0.786540	0.703656	0.121404	0.038449	0.883201	-0.756622	0.192413	0.095629	-0.166689	-0.681602	0.052585	0.143201	0.306707	0.136201	0.637923	1.291784
khosla_radius_s3_122	931.615417	166.811081	764.804321	298.425024	2222.846436	17.905574	82.094425	2.386013	13.325532	2.079941	4.619387	10268.187500	1.291565	0.987850	0.833048	0.764847	0.285995	-0.027293	0.945150	-0.655156	0.468911	0.211807	0.417317	0.631796	-0.108035	0.295092	-0.095142	0.150088	0.688131	1.193007
khosla_radius_s3_121	1871.741821	294.205811	1577.536011	526.334195	4527.537598	15.718290	84.281713	2.418890	15.389015	2.234731	5.731718	25950.566406	1.201230	0.940952	0.810170	0.783324	-0.146099	0.030035	0.929055	-0.477507	-0.652262	-0.054008	0.621075	-0.463863	0.112661	0.159186	2.938837	0.129963	0.696863	1.209445
khosla_radius_s3_123	948.356628	116.176262	832.180359	207.839333	1856.582642	12.250271	87.749726	1.957684	15.980740	2.349150	6.256858	11616.375000	1.187686	1.122557	1.059054	0.945163	-0.156633	-0.190787	1.095080	-0.790579	-0.666469	-0.228912	0.614930	-0.716823	-0.036849	0.221710	-2.258202	0.125151	0.896465	0.978842
khosla_radius_s3_124	699.234192	177.725983	521.508179	317.951783	2213.786377	25.417233	74.582762	3.166016	12.456178	1.785524	3.706800	8206.064453	1.282995	0.745610	0.621381	0.581148	0.196879	-0.021758	0.718818	-0.585665	-0.136713	0.156274	-0.119040	0.566639	0.049824	0.268887	-0.110068	0.160563	0.471146	1.583008
khosla_radius_s3_126	833.948608	70.831581	763.117004	126.717699	1026.168579	8.493519	91.506481	1.230494	14.487444	2.424891	5.855078	6008.296875	1.190538	1.806034	1.651271	1.516990	0.261530	-0.084918	-1.784979	-1.397616	0.844556	-0.245135	0.777452	1.301584	0.052032	2.988747	-0.313959	0.138051	1.487313	0.615247
khosla_radius_s3_125	1400.326294	228.588531	1171.737793	408.944883	3295.603516	16.323948	83.676052	2.353454	14.417187	2.071316	4.977092	16402.523438	1.342975	1.023786	0.847559	0.762327	0.200834	-0.020176	1.003692	-0.744848	0.372895	0.156547	0.331605	0.684408	-0.052596	0.198456	-0.100124	0.138723	0.711091	1.176727
khosla_radius_s3_127	1892.575806	173.302292	1719.273560	310.037800	2926.293213	9.156954	90.843046	1.546196	16.885485	2.459045	6.920361	20251.003906	1.278804	1.525235	1.270369	1.192705	0.162473	-0.014995	1.516483	-0.765823	1.009396	0.092039	0.943114	0.724061	-0.093890	0.107181	-0.092034	0.118445	1.175052	0.773098
khosla_radius_s3_129	1028.920288	187.274612	841.645691	335.034282	2625.000732	18.201081	81.798923	2.551219	14.016853	1.941686	4.536055	11907.146484	1.343330	0.958173	0.761415	0.713282	0.194956	-0.230043	0.909488	0.464069	-0.554052	-0.239622	0.546547	0.458319	-0.001231	0.320146	-0.867769	0.142685	0.641254	1.275609
khosla_radius_s3_128	1489.368896	321.001984	1168.366943	574.272549	4342.901367	21.552886	78.447115	2.915934	13.529204	1.890549	4.262937	18513.515625	1.314396	0.818925	0.678615	0.623043	-0.082938	-0.070515	0.811657	-0.663381	-0.119715	-0.078187	0.115117	-0.610920	-0.041312	0.133328	-2.436976	0.147828	0.538058	1.457967
khosla_radius_s3_130	1452.248535	334.336456	1117.912109	598.127920	4856.531250	23.021986	76.978016	3.344146	14.525880	2.040661	4.940398	23993.199219	1.191648	0.665320	0.606743	0.558320	0.171659	0.041447	-0.641457	-0.569885	-0.132016	-0.161058	0.126356	-0.543832	-0.001323	2.872949	0.236916	0.137685	0.460375	1.672073
khosla_radius_s3_131	1236.505981	197.199249	1039.306763	352.789457	3134.708740	15.948103	84.051901	2.535134	15.896150	2.221089	5.884460	18446.068359	1.268674	0.926198	0.774168	0.730052	0.185909	-0.073828	0.904340	-0.602966	0.457974	0.161333	0.433794	0.585738	-0.041356	0.217685	-0.378019	0.125817	0.663096	1.267567
khosla_radius_s3_132	1263.827148	239.829239	1023.997925	429.054508	3581.305420	18.976428	81.023574	2.833699	14.932731	2.142382	5.331936	19095.292969	1.235407	0.822551	0.682145	0.665813	-0.167797	-0.088815	0.800341	-0.543657	-0.381244	-0.156247	0.378599	-0.547379	0.018629	0.232909	-2.654779	0.133934	0.571857	1.416849
khosla_radius_s3_133	1398.123779	221.736145	1176.387695	396.685963	3327.567383	15.859550	84.140456	2.380023	15.006879	2.258457	5.648732	18796.537109	1.160820	0.940049	0.820035	0.809814	0.222635	-0.054502	0.911677	-0.756912	-0.266469	0.168925	-0.246377	0.764076	0.106231	0.246310	-0.240085	0.133272	0.707056	1.190012
khosla_radius_s3_134	1479.005371	184.812042	1294.193359	330.628744	2745.224121	12.495698	87.504303	1.856129	14.854141	2.343940	5.802870	15930.177734	1.225358	1.234611	1.065152	1.007552	0.217471	-0.074503	1.213022	-0.953635	0.431422	0.197494	0.412290	0.919169	-0.017464	0.187288	-0.330059	0.134643	0.942869	0.928064
khosla_radius_s3_135	927.897583	121.208801	806.688782	216.842545	2040.613037	13.062735	86.937267	2.199179	16.835518	2.399878	6.733865	13741.212891	1.137526	0.993935	0.907762	0.873769	0.283641	-0.197170	0.931976	0.824386	-0.232842	-0.300340	-0.267558	-0.826532	-0.093440	0.354954	-0.607456	0.118796	0.790634	1.099590
khosla_radius_s3_136	1864.213745	369.455017	1494.758789	660.955026	5040.115723	19.818276	80.181730	2.703615	13.642028	1.945326	4.423032	22292.595703	1.314927	0.889594	0.722497	0.676535	0.233231	0.046392	0.857221	0.693093	0.068255	-0.192261	0.070975	-0.672584	0.017089	0.270604	0.196345	0.146606	0.593145	1.351807
khosla_radius_s3_137	1071.625977	180.730804	890.895142	323.327409	2444.946289	16.865101	83.134896	2.281529	13.528111	1.876159	4.230147	10342.482422	1.387269	1.066490	0.892441	0.768769	-0.155012	-0.088372	1.051457	-0.868756	-0.148203	-0.140533	0.135897	-0.755414	-0.043455	0.168099	-2.623453	0.147840	0.728765	1.140765
khosla_radius_s3_138	587.190186	152.372116	434.818054	272.593716	1643.498779	25.949365	74.050635	2.798921	10.786086	1.472174	2.646499	4349.518066	1.413310	0.873183	0.738289	0.617829	0.151291	-0.126529	0.850618	-0.723529	0.053787	0.136688	-0.060423	-0.609648	-0.079938	0.227838	-0.696505	0.185424	0.529137	1.399460
khosla_radius_s3_139	643.597595	72.186310	571.411255	129.141308	1031.263916	11.216063	88.783932	1.602343	14.286142	2.260579	5.382492	5550.769531	1.304324	1.439567	1.312202	1.103688	0.118532	-0.172577	1.424261	-1.266300	0.312780	0.143272	-0.274726	-1.063680	-0.106010	0.145952	-0.968961	0.139996	1.108177	0.801171
khosla_radius_s3_140	1101.591187	127.919937	973.671265	228.848768	2133.810059	11.612288	88.387716	1.937025	16.680824	2.507051	6.969945	14872.540039	1.242124	1.177370	1.046134	0.947868	0.389357	-0.096411	1.106936	-0.984935	0.041720	0.350083	-0.061515	-0.943929	-0.060575	0.347648	-0.242733	0.119898	0.912613	0.968513
khosla_radius_s3_141	1186.151489	94.765457	1091.385986	169.535403	1381.345825	7.989322	92.010677	1.164561	14.576469	2.605061	6.328766	8742.214844	1.277362	1.998944	1.726491	1.564900	0.147360	-0.288543	1.972513	-1.540199	0.747130	0.224397	-0.697617	-1.392570	-0.151630	0.162801	-1.098624	0.137207	1.580178	0.582281
khosla_radius_s3_143	1014.117493	222.483459	791.634033	398.022909	3075.503906	21.938628	78.061372	3.032690	13.823517	1.906271	4.391896	13507.291992	1.323662	0.809340	0.625983	0.611440	0.118772	-0.174990	0.781219	0.282012	-0.534682	-0.162605	0.538475	0.289156	-0.017095	0.264381	-0.974485	0.144681	0.514800	1.516345
khosla_radius_s3_142	1102.416260	283.160553	819.255737	506.574229	3910.936768	25.685447	74.314553	3.547604	13.811728	1.801251	4.146399	16216.304688	1.249102	0.652767	0.557907	0.522589	0.187092	-0.011591	0.625274	-0.483896	0.234232	0.149132	0.212633	0.474215	-0.054834	0.291265	-0.061875	0.144804	0.418956	1.773802
khosla_radius_s3_144	736.682007	108.809113	627.872925	194.659502	1644.265137	14.770161	85.229844	2.231988	15.111465	2.290434	5.768635	9485.166016	1.290653	1.058601	0.885874	0.820206	0.220998	-0.187189	1.018213	-0.442067	0.732251	0.230560	0.689853	0.438244	-0.069158	0.277121	-0.702760	0.132350	0.763713	1.115994
khosla_radius_s3_145	715.334412	129.392853	585.941528	231.483814	1862.889038	18.088442	81.911552	2.604221	14.397156	2.130315	5.111746	9522.616211	1.271515	0.891247	0.772278	0.700933	0.223513	-0.182625	0.843215	-0.664402	0.309590	0.243183	-0.311079	-0.625873	-0.053105	0.329800	-0.685062	0.138916	0.629068	1.302111
khosla_radius_s3_146	1674.379028	162.463333	1511.915649	290.646903	2798.118408	9.702901	90.297097	1.671138	17.223076	2.505383	7.191735	20123.326172	1.215710	1.367672	1.178824	1.124998	0.015517	-0.000253	1.367584	-0.717174	-0.935534	0.007966	0.892974	-0.684187	-0.010258	0.011347	-0.016278	0.116123	1.080666	0.835569
khosla_radius_s3_147	817.569397	127.408081	690.161316	227.933057	1952.564575	15.583764	84.416234	2.388255	15.325280	2.296611	5.866035	11453.811523	1.207967	0.950424	0.829754	0.786796	0.114104	0.009372	0.943503	-0.485871	0.670602	0.052098	0.630763	0.463297	-0.080885	0.120753	0.081954	0.130503	0.706928	1.194128
khosla_radius_s3_148	712.477234	137.326492	575.150757	245.677095	1805.490356	19.274509	80.725491	2.534102	13.147429	1.784606	3.910496	7060.363281	1.392853	0.947554	0.830050	0.680297	-0.026890	-0.067317	0.944777	-0.824373	-0.092136	-0.030032	0.077041	-0.674363	-0.045867	0.076576	-1.950827	0.152121	0.637113	1.267051
khosla_radius_s3_149	1730.012329	304.605743	1425.406616	544.939675	4529.510254	17.607144	82.392859	2.618195	14.870075	2.165960	5.367998	24314.402344	1.259597	0.891637	0.751695	0.707875	0.134638	-0.136227	0.870823	-0.645392	0.352839	0.154982	-0.346812	-0.615619	-0.042682	0.216498	-0.791265	0.134498	0.629387	1.309098
khosla_radius_s3_150	1438.870483	211.612503	1227.257935	378.574768	3194.358154	14.706849	85.293150	2.220046	15.095319	2.272289	5.716822	18261.576172	1.316945	1.085788	0.877872	0.824475	0.208298	-0.024138	1.065348	-0.729681	0.463424	0.153176	0.430254	0.699986	-0.068266	0.194345	-0.115366	0.132491	0.768391	1.110023
khosla_radius_s3_151	1248.692627	192.367462	1056.325195	344.145390	2846.532227	15.405509	84.594494	2.279610	14.797368	2.172858	5.358765	15253.896484	1.309031	1.035447	0.883410	0.791003	0.192413	-0.093261	1.013129	-0.861226	0.094947	0.172303	-0.097078	-0.783187	-0.053657	0.208000	-0.451326	0.135159	0.742184	1.139805
khosla_radius_s3_153	878.190063	159.008591	719.181458	284.466369	2264.595947	18.106398	81.893599	2.578708	14.241972	2.112063	5.013325	11353.155273	1.293554	0.912509	0.774785	0.705428	0.189492	-0.058015	0.890730	-0.660655	0.369760	0.164633	0.338147	0.618289	-0.031668	0.218920	-0.297099	0.140430	0.635152	1.289354
khosla_radius_s3_152	1417.370728	152.518097	1264.852661	272.854875	2400.353760	10.760635	89.239365	1.693526	15.738157	2.448356	6.422102	15415.316406	1.252219	1.353787	1.195267	1.081111	0.510840	-0.097284	1.249927	-0.998223	0.483383	0.445596	0.432645	0.985697	-0.100100	0.394258	-0.188186	0.127080	1.053889	0.846763
khosla_radius_s3_155	1044.640991	154.390244	890.250732	276.204146	2428.687500	14.779264	85.220736	2.324902	15.730835	2.375669	6.228542	15127.182617	1.186350	0.964662	0.855068	0.813135	0.276344	-0.161111	0.910083	0.817536	-0.012169	-0.250255	-0.050622	-0.801632	-0.126536	0.337996	-0.527831	0.127139	0.733113	1.162451
khosla_radius_s3_156	864.275208	194.819305	669.455933	348.531737	2702.827148	22.541350	77.458650	3.127276	13.873507	1.932830	4.469189	12079.444336	1.295162	0.760591	0.626860	0.587255	0.130210	-0.160245	0.732028	0.553814	-0.250453	-0.153353	-0.256093	-0.523932	-0.069139	0.274920	-0.888436	0.144160	0.495375	1.563638
khosla_radius_s3_154	1680.629150	467.713989	1212.915161	836.740327	5830.832520	27.829698	72.170305	3.469434	12.466662	1.605518	3.335909	19451.125000	1.302061	0.695047	0.554439	0.533805	0.186025	-0.013454	0.669555	0.526818	-0.088905	-0.148196	0.084926	0.526845	-0.013024	0.271672	-0.072196	0.160428	0.416035	1.734717
khosla_radius_s3_157	1423.637573	294.350189	1129.287354	526.592488	4051.443359	20.675921	79.324079	2.845839	13.764025	2.027084	4.650139	18839.773438	1.277820	0.814572	0.712569	0.637470	0.173455	-0.120193	0.786762	-0.618294	0.303467	0.182688	-0.286335	-0.569046	-0.023816	0.262055	-0.605970	0.145306	0.557474	1.422920
khosla_radius_s3_159	1040.666138	211.743774	828.922363	378.809612	2850.091553	20.346946	79.653054	2.738719	13.460096	1.899045	4.260221	12142.018555	1.274459	0.855728	0.722665	0.671444	0.218731	-0.085561	0.822865	-0.610196	0.333388	0.196871	0.316147	0.591931	-0.022490	0.278037	-0.372872	0.148587	0.581681	1.369359
khosla_radius_s3_158	1854.279663	283.815796	1570.463867	507.746459	3956.952393	15.305987	84.694016	2.133957	13.941974	2.163150	5.026430	19889.343750	1.341962	1.156558	0.894273	0.861841	0.141525	-0.141441	1.139119	0.400140	-0.786081	-0.147273	0.763521	0.397155	-0.045546	0.173877	-0.785103	0.143452	0.793774	1.066978
khosla_radius_s3_160	1474.034302	217.580734	1256.453613	389.251934	3218.345459	14.760901	85.239100	2.183359	14.791500	2.134515	5.262113	16935.296875	1.248160	1.060382	0.906229	0.849556	0.194291	0.020075	1.042237	-0.711491	0.547840	0.122077	0.502566	0.676597	-0.106723	0.185261	0.102960	0.135213	0.780807	1.091679
khosla_radius_s3_161	920.450806	131.005249	789.445557	234.368391	2162.290527	14.232726	85.767275	2.349165	16.505373	2.434448	6.696914	14480.672852	1.222042	0.957734	0.869584	0.783716	0.185170	0.049328	0.938368	-0.674895	0.538230	0.104883	0.470400	0.614233	-0.125113	0.201444	0.260349	0.121173	0.730194	1.174582
khosla_radius_s3_162	1272.029297	140.246902	1131.782349	250.901709	2548.030029	11.025446	88.974553	2.003122	18.168173	2.509521	7.598903	19362.232422	1.149939	1.107273	0.980578	0.962897	0.376121	-0.243903	1.012471	0.786848	-0.430890	-0.395900	-0.472334	-0.838670	-0.026551	0.416816	-0.575298	0.110083	0.888359	1.001561
khosla_radius_s3_163	954.851196	129.944916	824.906250	232.471454	2042.852417	13.608918	86.391079	2.139446	15.720911	2.284348	5.985337	12227.160156	1.233419	1.079522	0.917147	0.875228	-0.213030	-0.126567	1.050698	-0.801349	-0.393634	-0.209882	0.389092	-0.783830	-0.015531	0.231603	-2.605502	0.127219	0.807602	1.069723
khosla_radius_s3_164	1283.784912	200.902435	1082.882446	359.414457	2936.200195	15.649229	84.350771	2.287143	14.615055	2.065830	5.032038	14775.070312	1.380023	1.074787	0.866948	0.778818	0.222048	0.047990	1.050504	-0.790664	0.321260	0.152447	0.275943	0.722545	-0.091337	0.212974	0.212850	0.136845	0.737608	1.143572
khosla_radius_s3_165	1161.729736	105.298027	1056.431763	188.378170	1858.604492	9.063900	90.936106	1.599860	17.650896	2.585913	7.607279	14138.922852	1.224777	1.435675	1.229865	1.172192	-0.075350	-0.187586	1.421371	0.884329	0.840030	0.157734	0.812346	-0.842313	-0.068096	0.141277	-1.952754	0.113309	1.136801	0.799930
khosla_radius_s3_166	1024.145264	171.779648	852.365601	307.313790	2554.653809	16.772977	83.227021	2.494425	14.871691	2.282089	5.656419	14450.192383	1.207096	0.916737	0.782960	0.759457	0.116446	-0.130065	0.899961	0.547251	-0.539826	-0.148760	-0.534481	-0.539470	-0.008808	0.191602	-0.840591	0.134484	0.667304	1.247213
khosla_radius_s3_168	1160.108398	141.398682	1018.709717	252.962241	2163.949707	12.188403	87.811595	1.865300	15.303889	2.326946	5.935220	12843.517578	1.324122	1.265693	1.094110	0.955874	0.228464	-0.013601	1.244829	-1.024893	0.331507	0.191766	0.286675	0.910874	-0.042664	0.181825	-0.059462	0.130686	0.941528	0.932650
khosla_radius_s3_167	1452.391968	306.736969	1145.655029	548.752438	3974.146240	21.119435	78.880566	2.736277	12.956203	1.849937	3.994693	15875.494141	1.298684	0.874450	0.710836	0.673335	0.231367	-0.217789	0.814678	0.584091	-0.318075	-0.250904	-0.339888	-0.578345	-0.058081	0.371879	-0.755177	0.154366	0.576554	1.368138
khosla_radius_s3_169	781.641663	219.244446	562.397217	392.228314	2393.222168	28.049228	71.950775	3.061790	10.915771	1.233262	2.243667	5369.593750	1.534978	0.850886	0.661037	0.554331	0.128717	-0.111781	0.833633	-0.640123	0.118534	0.114731	-0.110023	-0.540463	-0.055479	0.201720	-0.715095	0.183221	0.469992	1.530895
khosla_radius_s3_170	813.755310	192.846695	620.908630	345.002737	2491.773926	23.698364	76.301640	3.062068	12.921009	1.869069	4.025043	10029.497070	1.229469	0.747142	0.649968	0.607695	0.044195	-0.104438	0.738486	-0.631710	0.141629	0.057817	-0.138434	-0.586985	-0.074689	0.152373	-1.170481	0.154787	0.498367	1.531034
khosla_radius_s3_171	1463.884399	204.178757	1259.705688	365.275796	3444.243896	13.947737	86.052263	2.352811	16.868767	2.409979	6.775564	23336.693359	1.188695	0.946494	0.858514	0.796246	0.099742	0.033002	-0.940645	0.477007	0.709790	0.075557	0.656674	-0.447070	0.053997	3.030365	0.319540	0.118562	0.731485	1.176406
khosla_radius_s3_172	1031.884155	188.392014	843.492126	337.033312	2686.657227	18.257089	81.742907	2.603642	14.260993	2.132283	5.068079	13616.192383	1.241394	0.885871	0.760855	0.713610	-0.104867	-0.080615	0.875940	-0.697505	-0.283506	-0.109597	0.272276	-0.659028	-0.028055	0.149873	-2.486209	0.140243	0.627912	1.301821
khosla_radius_s3_173	1363.314575	220.496475	1142.818115	394.468194	3233.018066	16.173558	83.826441	2.371439	14.662448	2.184716	5.338881	17260.697266	1.269588	0.996911	0.817982	0.785224	0.237743	-0.062071	0.966156	0.568145	-0.561537	-0.176014	0.532822	0.568979	-0.094556	0.249040	-0.255381	0.136403	0.706967	1.185720
khosla_radius_s3_174	1371.922852	184.047714	1187.875122	329.261361	2831.218262	13.415311	86.584687	2.063686	15.383067	2.300447	5.897990	16698.496094	1.239394	1.128390	0.941490	0.910437	0.142070	-0.130225	1.111810	0.581075	-0.723480	-0.159158	0.707040	0.573105	-0.023223	0.171637	-0.741927	0.130013	0.839126	1.031843
khosla_radius_s3_178	1255.419312	82.593727	1172.825562	147.760178	1441.059937	6.578975	93.421024	1.147871	17.447571	2.639612	7.675804	11061.292969	1.161156	1.920888	1.748544	1.654290	0.166678	-0.090532	1.911500	-1.542567	-0.817751	0.095776	0.765612	-1.460151	-0.135915	0.098906	-0.497575	0.114629	1.627726	0.573936
khosla_radius_s3_175	2554.123291	368.705170	2185.418213	659.613549	5599.425781	14.435685	85.564321	2.192308	15.186729	2.184940	5.530348	30966.773438	1.269872	1.073769	0.891958	0.845572	0.193200	-0.150736	1.045434	0.506834	-0.707420	-0.195616	0.678979	0.501146	-0.053218	0.230240	-0.662557	0.131694	0.780587	1.096154
khosla_radius_s3_176	1769.679688	356.279144	1413.400513	637.383389	5125.348145	20.132409	79.867589	2.896201	14.385765	2.174709	5.214141	26724.289062	1.280774	0.820211	0.670304	0.640402	0.162422	-0.059354	0.801774	-0.559660	0.341839	0.138689	0.328868	0.548894	-0.025990	0.212427	-0.350354	0.139026	0.551533	1.448101
khosla_radius_s3_177	1921.184326	444.610748	1476.573608	795.408629	6064.150391	23.142534	76.857466	3.156465	13.639235	1.879422	4.272314	25907.953125	1.284666	0.748569	0.623059	0.582696	0.180315	0.028556	0.725966	-0.554394	0.254049	0.127707	0.225857	0.531594	-0.077009	0.246366	0.157062	0.146636	0.486984	1.578232
khosla_radius_s3_179	1599.354126	207.993042	1391.361084	372.099552	3196.475586	13.004814	86.995184	1.998604	15.368185	2.301699	5.895490	18844.789062	1.171719	1.121747	0.982261	0.957352	0.187593	-0.014983	-1.105848	-0.919105	0.307370	-0.160019	0.296711	0.909417	0.038021	2.973030	-0.079698	0.130139	0.870560	0.999302
khosla_radius_s3_180	1630.631836	432.660492	1197.971313	774.029620	5269.434082	26.533303	73.466694	3.231529	12.179143	1.398125	2.837995	14954.625000	1.438175	0.798893	0.588885	0.555491	0.215626	-0.028534	0.768714	0.541925	-0.167522	-0.158236	0.157362	0.532177	-0.024388	0.275740	-0.131567	0.164215	0.454687	1.615764
khosla_radius_s3_183	1405.162842	122.879951	1282.282837	219.832233	1864.247681	8.744890	91.255105	1.326713	15.171292	2.294251	5.801126	10814.734375	1.215231	1.728262	1.475212	1.422168	0.371158	-0.313992	1.658476	1.435519	-0.064669	-0.333694	-0.118383	-1.397102	-0.238020	0.285147	-0.702155	0.131828	1.375657	0.663356
khosla_radius_s3_181	1629.373657	250.487473	1378.886230	448.122088	3657.760498	15.373237	84.626764	2.244887	14.602569	2.126689	5.175855	18932.037109	1.287908	1.067555	0.856338	0.828906	-0.215196	-0.146975	1.035259	-0.740515	-0.376753	-0.207385	0.381271	-0.735584	-0.025176	0.246599	-2.542379	0.136962	0.753951	1.122444
khosla_radius_s3_182	1516.035034	223.539185	1292.495850	399.911601	3504.364502	14.744988	85.255015	2.311533	15.676735	2.258654	5.901386	20680.607422	1.246677	1.006833	0.846681	0.807614	0.140816	0.000871	0.996937	-0.032645	-0.846035	0.005291	0.799025	-0.032700	-0.112824	0.140323	0.006185	0.127578	0.737649	1.155766
khosla_radius_s3_184	1343.339600	107.111305	1236.228271	191.622125	1629.955811	7.973509	92.026490	1.213361	15.217402	2.518892	6.388498	10412.969727	1.337016	1.946342	1.702137	1.455737	-0.251023	0.045761	1.929545	-1.565318	-0.641518	-0.188424	0.540128	-1.347953	0.102236	0.131475	2.961273	0.131428	1.516886	0.606680
khosla_radius_s3_186	1154.967773	64.004036	1090.963745	114.503220	1191.343872	5.541630	94.458371	1.031495	18.613575	2.707405	8.399080	10006.192383	1.152568	2.136689	1.931969	1.853851	0.384232	-0.137773	2.097337	-0.862065	1.707761	0.270000	1.625275	0.858515	-0.241236	0.192218	-0.344287	0.107448	1.831484	0.515748
khosla_radius_s3_185	1298.082520	408.911011	889.171509	731.541798	4803.438477	31.501156	68.498844	3.700411	11.746904	1.453188	2.845076	13666.148438	1.236867	0.627681	0.526295	0.507477	0.106647	-0.071086	0.614457	0.369516	-0.359544	-0.105700	0.350945	0.366095	-0.018557	0.205638	-0.587925	0.170258	0.370223	1.850205
khosla_radius_s3_187	1005.983398	78.502861	927.480530	140.441618	1163.153564	7.803594	92.196405	1.156235	14.816703	2.378494	5.873574	6831.868652	1.270736	1.981217	1.785019	1.559110	0.310602	-0.267233	1.938384	-1.628608	0.641727	0.349451	-0.589566	-1.439590	-0.104008	0.208316	-0.710484	0.134983	1.594769	0.578118
khosla_radius_s3_188	1517.294067	187.987427	1329.306641	336.309506	2651.329346	12.389650	87.610352	1.747406	14.103759	2.464316	5.792687	15358.321289	1.218300	1.319640	1.111552	1.083181	0.358935	0.039897	1.269261	-0.319497	1.063122	0.056931	-0.994749	-0.314588	0.291188	0.277207	0.110699	0.141806	1.002747	0.873703
khosla_radius_s3_189	1230.181274	133.788574	1096.392700	239.347759	2301.438721	10.875517	89.124483	1.870813	17.202057	2.536565	7.272355	16736.878906	1.217500	1.222063	1.054052	1.003748	-0.194831	-0.179554	1.192996	0.366169	0.966845	0.205321	0.927528	-0.371582	0.095547	0.218542	-2.396976	0.116265	0.952789	0.935406
khosla_radius_s3_190	1162.235596	253.865356	908.370239	454.165123	2968.267822	21.842848	78.157151	2.553930	11.692292	1.664361	3.243365	9627.176758	1.418520	0.990945	0.759747	0.698577	0.215245	0.037434	0.966561	-0.698614	0.260752	0.145477	0.228799	0.655616	-0.076344	0.222299	0.172193	0.171053	0.612054	1.276965
khosla_radius_s3_191	990.930542	151.137146	839.793396	270.384354	2237.114746	15.252042	84.747958	2.257590	14.801886	2.204440	5.438312	12166.127930	1.243269	1.026628	0.871103	0.825749	0.174182	-0.066969	1.009525	-0.824697	0.232013	0.157686	-0.226023	-0.794096	-0.013680	0.182789	-0.367055	0.135118	0.750783	1.128795
khosla_radius_s3_192	777.528503	164.245377	613.283142	293.834979	2246.204346	21.124032	78.875971	2.888903	13.675906	1.986571	4.528027	10170.873047	1.244109	0.792884	0.696583	0.637311	-0.127561	0.056543	0.780511	-0.687461	0.001521	-0.112356	-0.008692	-0.635687	0.044630	0.176900	2.724355	0.146243	0.546062	1.444451
khosla_radius_s3_193	1398.427368	174.635727	1223.791626	312.423315	2719.193359	12.488008	87.511992	1.944465	15.570659	2.329982	6.046558	16441.759766	1.285657	1.208415	1.023112	0.939920	0.191543	-0.133004	1.185702	-0.736809	0.682371	0.195552	0.634860	0.692665	-0.024852	0.194192	-0.606945	0.128447	0.900114	0.972233
khosla_radius_s3_194	1363.642578	159.424194	1204.218384	285.209884	2531.507324	11.691054	88.308948	1.856430	15.879066	2.369350	6.270510	15873.842773	1.229250	1.221584	1.090481	0.993764	0.221650	0.016239	1.201198	-1.060313	0.165758	0.193414	0.146250	0.982118	-0.040259	0.182950	0.073136	0.125952	0.951384	0.928215
khosla_radius_s3_195	952.412231	182.276352	770.135864	326.092394	2343.747070	19.138388	80.861610	2.460854	12.858207	1.957928	4.195907	9834.144531	1.360995	0.996635	0.796172	0.732284	0.194219	-0.003340	0.977522	-0.780875	0.006748	0.155172	-0.006565	-0.732254	-0.001197	0.196159	-0.017195	0.155543	0.657183	1.230427
khosla_radius_s3_196	1318.269409	221.286697	1096.982666	395.881902	3369.342285	16.786151	83.213848	2.555883	15.226140	2.248523	5.706054	19225.650391	1.156400	0.869774	0.769651	0.752139	0.269185	-0.067234	0.824334	0.730407	-0.029120	-0.240874	-0.045162	-0.749349	-0.046371	0.324670	-0.244762	0.131353	0.651155	1.277941
khosla_radius_s3_197	1403.274170	317.968628	1085.305542	568.845875	4288.020508	22.659053	77.340949	3.055725	13.485672	1.941640	4.364053	18713.150391	1.288060	0.776400	0.640638	0.602767	0.109846	-0.028537	0.768060	-0.625011	0.105231	0.093298	-0.101174	-0.594167	-0.007606	0.146703	-0.254172	0.148306	0.506204	1.527863
khosla_radius_s3_200	1251.725342	186.664795	1065.060547	333.943318	2799.216553	14.912601	85.087401	2.236287	14.995954	2.224946	5.560863	15566.061523	1.239966	1.043748	0.865618	0.841756	0.152243	0.009469	1.032542	-0.821100	-0.244720	0.123292	0.236224	-0.807464	-0.027427	0.146669	0.062118	0.133369	0.760970	1.118143
khosla_radius_s3_198	1390.326660	332.686768	1057.639893	595.176627	4393.784668	23.928677	76.071322	3.160254	13.206971	1.808980	3.981859	17495.429688	1.306618	0.759659	0.615883	0.581393	0.124699	-0.057146	0.747172	-0.392171	0.464031	0.100942	0.438014	0.379764	-0.044057	0.181563	-0.429714	0.151435	0.481425	1.580127
khosla_radius_s3_199	1941.014893	400.954529	1540.060303	717.307652	5613.152832	20.656952	79.343045	2.891865	13.999475	1.927690	4.497775	25246.697266	1.308913	0.839187	0.661533	0.641132	0.140376	-0.078711	0.823610	0.619487	-0.195962	-0.124344	-0.197711	-0.609392	-0.024541	0.192973	-0.511032	0.142862	0.548733	1.445933
khosla_radius_s3_201	1410.526611	235.796387	1174.730225	421.839736	3600.765137	16.716905	83.283097	2.552781	15.270655	2.162093	5.502763	19814.156250	1.286878	0.926441	0.770637	0.719914	0.152184	-0.111115	0.907076	-0.684975	0.317835	0.153856	-0.307949	-0.650123	-0.027973	0.204823	-0.630667	0.130970	0.652489	1.276390
khosla_radius_s3_203	1263.480347	211.007065	1052.473267	377.491639	2472.880859	16.700463	83.299536	1.957198	11.719422	2.194249	4.285888	10598.491211	1.295187	1.209939	1.010124	0.934181	-0.078556	-0.096418	1.203530	0.567093	0.829488	0.103467	0.770688	-0.527891	0.008013	0.102971	-2.254461	0.170657	0.851212	0.978599
khosla_radius_s3_202	1384.663818	304.333618	1080.330200	544.452843	4158.358887	21.978882	78.021121	3.003154	13.663817	2.052367	4.673862	19435.593750	1.195447	0.751163	0.660011	0.628353	0.196850	-0.107462	0.716902	0.628307	-0.081854	-0.184781	-0.099538	-0.616989	-0.065154	0.303191	-0.499697	0.146372	0.519594	1.501577
