# Supplementary material for: Virtual supersampling as post-processing step preserves the trabecular bone morphometry in human peripheral quantitative computed tomography scans
Source: PLoS One. 2019 Feb 13;14(2):e0212280. doi: 10.1371/journal.pone.0212280 (PMC6373954; doi:10.1371/journal.pone.0212280)
Supplement: S1 File. Data — (ZIP) [file pone.0212280.s001.zip › Evaluation/UpSampleMayo/doc/csv/eval_tri_thtri.csv]

Sample:	TV	BV	MV	BMC (1.789)	BS	BV/TV	MV/TV	BS/TV	BS/BV	SMI	TBPf	dS/dr	DA	|H1|	|H2|	|H3|	P.H11	P.H12	P.H13	P.H21	P.H22	P.H23	P.H31	P.H32	P.H33	P.Theta	P.Phi	Tb.Th(pl)	Tb.Sp(pl)	Tb.N(pl)
	[mm�]	[mm�]	[mm�]	[mg]	[mm�]	[%]	[%]	[1/mm]	[1/mm]	[1]	[1/mm]	[mm]	[1]	[1]	[1]	[1]	[1]	[1]	[1]	[1]	[1]	[1]	[1]	[1]	[1]	[rad]	[rad]	[mm]	[mm]	[1/mm]
khosla_radius_s3add_304	136.256897	29.827713	106.429184	53.361779	394.072479	21.890791	78.109211	2.892129	13.211622	2.103573	4.631935	1825.317993	1.402073	0.820155	0.755139	0.584959	0.085168	-0.093042	0.810397	-0.750602	0.017171	0.080852	-0.020247	-0.581032	-0.064569	0.154408	-0.829551	0.151382	0.540150	1.446064
khosla_radius_s3add_302	178.628296	22.286760	156.341537	39.871014	324.057556	12.476613	87.523389	1.814145	14.540361	2.494284	6.044631	1958.808350	1.287706	1.284071	1.117553	0.997177	0.049565	-0.175553	1.271048	-1.079751	0.276780	0.080332	-0.254262	-0.956444	-0.122184	0.142543	-1.295621	0.137548	0.964900	0.907072
khosla_radius_s3add_301	194.556839	37.939873	156.616974	67.874432	514.802795	19.500662	80.499339	2.646028	13.568912	2.107333	4.765702	2453.396484	1.430514	0.917812	0.805302	0.641596	0.054807	0.047836	0.914925	-0.694874	0.406506	0.020373	-0.322008	-0.552842	0.048194	0.079344	0.717582	0.147396	0.608454	1.323014
khosla_radius_s3add_305	166.226227	28.452211	137.774017	50.901006	429.690918	17.116560	82.883441	2.584977	15.102198	2.427832	6.110932	2625.812012	1.493199	1.006766	0.757889	0.674235	0.251445	0.039389	-0.974065	-0.726903	-0.096534	-0.191545	0.089756	-0.668222	-0.003852	2.886019	0.155386	0.132431	0.641270	1.292488
khosla_radius_s3add_303	196.264313	47.280552	148.983765	84.584907	634.313965	24.090244	75.909758	3.231937	13.415959	2.004101	4.481156	2842.459961	1.376157	0.788399	0.574708	0.572899	-0.176207	-0.057086	0.766332	-0.088389	0.567446	0.021948	0.551354	0.081044	0.132868	0.237153	-2.828294	0.149076	0.469748	1.615969
khosla_radius_s3add_300	268.672943	31.986658	236.686279	57.224131	487.550354	11.905426	88.094574	1.814661	15.242304	2.475934	6.289823	3066.605469	1.447270	1.358991	1.154051	0.939003	0.268902	-0.118455	1.326845	-0.966440	0.580088	0.247639	0.478390	0.807622	-0.024850	0.217937	-0.414937	0.131214	0.970920	0.907331
khosla_radius_s3add_306	237.431244	51.144253	186.286987	91.497068	772.902954	21.540658	78.459340	3.255271	15.112215	2.232496	5.622993	4346.027344	1.320356	0.736123	0.607032	0.557518	-0.240722	-0.004598	0.695635	-0.030369	0.606237	-0.006515	0.526130	0.028259	0.182252	0.333204	-3.122494	0.132343	0.482045	1.627635
khosla_radius_s3add_307	293.692017	55.459785	238.232239	99.217556	797.187561	18.883654	81.116349	2.714366	14.374155	2.244189	5.376388	4285.989258	1.330534	0.863417	0.768361	0.648926	0.143418	-0.006802	0.851396	-0.613250	0.450411	0.106918	0.375811	0.525715	-0.059109	0.167068	-0.047389	0.139139	0.597682	1.357183
khosla_radius_s3add_308	154.700089	38.067642	116.632446	68.103012	473.512268	24.607383	75.392616	3.060840	12.438707	1.908431	3.956402	1873.404785	1.371345	0.767068	0.707371	0.559354	0.033177	-0.044901	0.765034	-0.698775	0.103739	0.036417	-0.083501	-0.552335	-0.028822	0.072847	-0.934445	0.160788	0.492627	1.530420
khosla_radius_s3_002	999.460876	162.174271	837.286621	290.129770	2333.282959	16.226175	83.773828	2.334542	14.387504	2.312932	5.546218	12940.896484	1.229806	0.991750	0.834276	0.806428	-0.071098	-0.137680	0.979570	-0.770630	-0.303947	-0.098802	0.303531	-0.742573	-0.082341	0.156886	-2.047478	0.139010	0.717690	1.167271
khosla_radius_s3_003	970.710754	176.474014	794.236755	315.712012	2272.025391	18.179876	81.820124	2.340579	12.874560	2.204102	4.729475	10745.486328	1.261286	0.976881	0.877227	0.774512	0.258074	-0.031792	0.941639	-0.817144	0.219736	0.231344	0.193649	0.749398	-0.027770	0.269426	-0.122572	0.155345	0.699144	1.170290
khosla_radius_s3_001	2246.677979	151.783600	2094.894287	271.540860	2664.497070	6.755912	93.244082	1.185972	17.554579	2.795725	8.179628	21794.595703	1.254387	1.981675	1.632384	1.579796	0.487435	0.034959	-1.920474	-1.417340	-0.718880	-0.372872	0.681258	-1.417747	0.147084	2.892419	0.071598	0.113930	1.572450	0.592986
khosla_radius_s3_005	1245.321533	163.158661	1082.162842	291.890844	2348.190918	13.101730	86.898267	1.885610	14.392071	2.279204	5.467078	12837.743164	1.336557	1.280371	1.048232	0.957962	0.105908	-0.054193	1.274832	-0.931780	0.470209	0.097367	-0.431623	-0.855215	-0.000507	0.093051	-0.472967	0.138965	0.921699	0.942805
khosla_radius_s3_004	1129.951660	337.967804	791.983887	604.624401	4017.241211	29.909936	70.090067	3.555233	11.886461	1.563047	3.096517	12439.456055	1.396061	0.701280	0.550754	0.502328	0.107771	-0.144547	0.677706	-0.467859	0.259957	0.129847	-0.253540	-0.430577	-0.051518	0.260022	-0.930132	0.168259	0.394292	1.777616
khosla_radius_s3_007	1579.781982	270.990936	1308.791016	484.802785	3876.410645	17.153692	82.846308	2.453763	14.304577	2.105235	5.019083	19456.029297	1.335743	0.989579	0.796331	0.740846	0.200137	-0.001871	0.969128	-0.774408	-0.094430	0.159743	0.085755	-0.735617	-0.019129	0.203659	-0.009348	0.139815	0.675259	1.226882
khosla_radius_s3_008	1580.968750	242.793182	1338.175537	434.357003	3771.083252	15.357241	84.642756	2.385299	15.532081	2.318885	6.002850	22637.248047	1.347740	1.037872	0.799471	0.770084	0.229484	-0.098504	1.007380	0.678329	-0.377355	-0.191382	0.370374	0.674918	-0.018373	0.243003	-0.405459	0.128766	0.709704	1.192649
khosla_radius_s3_006	1827.249146	538.788635	1288.460449	963.892868	6202.409668	29.486325	70.513672	3.394397	11.511767	1.468471	2.817450	17474.980469	1.420035	0.752252	0.563598	0.529742	0.180578	0.047578	0.728705	-0.525368	0.165464	0.119386	-0.143558	-0.505289	0.068564	0.250865	0.257620	0.173735	0.415471	1.697199
khosla_radius_s3_009	1422.841431	303.184906	1119.656494	542.397797	4235.930664	21.308412	78.691584	2.977093	13.971443	2.135950	4.973717	21068.318359	1.328766	0.811783	0.658222	0.610930	0.159263	-0.012864	0.795903	-0.604475	0.228756	0.124649	0.210002	0.572766	-0.032763	0.198122	-0.080597	0.143149	0.528647	1.488546
khosla_radius_s3_010	1487.536987	244.541138	1242.995850	437.484095	3614.209961	16.439332	83.560669	2.429661	14.779558	2.327428	5.733060	20720.484375	1.312695	0.976074	0.824153	0.743565	-0.095125	0.098561	0.966414	-0.686701	-0.455217	-0.021168	0.404714	-0.615281	0.102586	0.140800	2.338456	0.135322	0.687838	1.214830
khosla_radius_s3_011	1603.233032	238.756271	1364.476807	427.134969	3471.058350	14.892176	85.107827	2.165037	14.538082	2.333167	5.653296	19622.919922	1.236580	1.071302	0.901918	0.866342	-0.186173	0.003661	1.054995	-0.690732	-0.567420	-0.119923	0.536355	-0.673399	0.096986	0.174703	3.121929	0.137570	0.786202	1.082518
khosla_radius_s3_012	1300.011475	269.202026	1030.809448	481.602425	3744.171875	20.707665	79.292333	2.880107	13.908409	2.112539	4.897009	18335.244141	1.312837	0.822907	0.696197	0.626816	0.093755	-0.037718	0.816678	-0.588371	0.362501	0.084274	0.327375	0.534376	-0.012899	0.123117	-0.382494	0.143798	0.550621	1.440053
khosla_radius_s3_013	1490.301514	268.914154	1221.387329	481.087422	3781.053467	18.044278	81.955719	2.537106	14.060448	1.983761	4.648761	17577.212891	1.362141	0.959101	0.784644	0.704113	0.201438	-0.046222	0.936569	-0.703987	0.303927	0.166423	0.273538	0.648253	-0.026841	0.217189	-0.225554	0.142243	0.646057	1.268553
khosla_radius_s3_015	1088.908936	152.299942	936.609009	272.464596	2106.336182	13.986471	86.013532	1.934355	13.830184	2.274432	5.242635	11042.750977	1.319330	1.240371	1.018531	0.940152	0.161360	-0.122474	1.223717	-0.989374	0.190245	0.149500	-0.186873	-0.918930	-0.067329	0.164053	-0.649243	0.144611	0.889325	0.967177
khosla_radius_s3_014	1907.468018	369.717468	1537.750488	661.424551	5526.946777	19.382630	80.617368	2.897531	14.949109	2.217168	5.524114	30531.482422	1.255953	0.810319	0.670155	0.645183	0.141188	-0.043922	0.796714	0.086119	-0.662579	-0.051765	0.629883	0.090185	-0.106651	0.183501	-0.301599	0.133787	0.556456	1.448765
khosla_radius_s3_016	1430.128784	173.745544	1256.383301	310.830779	2808.577148	12.148944	87.851059	1.963863	16.164886	2.526310	6.806254	19115.888672	1.327742	1.255205	0.962943	0.945368	0.223527	-0.000234	1.235141	-0.940118	-0.120397	0.170122	0.120292	-0.937428	-0.021885	0.179035	-0.001048	0.123725	0.894676	0.981932
khosla_radius_s3_017	1511.184570	329.865448	1181.319092	590.129286	4153.498047	21.828270	78.171730	2.748505	12.591492	2.024989	4.249605	17650.724609	1.404093	0.892518	0.740078	0.635654	0.057713	0.024979	-0.890300	-0.595790	-0.436076	-0.050857	0.374840	-0.513277	0.009898	3.071074	0.408467	0.158837	0.568831	1.374252
khosla_radius_s3_019	1181.247925	237.773788	943.474121	425.377308	3453.556152	20.129034	79.870963	2.923651	14.524546	2.227571	5.392409	18622.988281	1.248477	0.796259	0.670218	0.637784	0.160422	-0.049371	0.778367	0.651984	-0.069727	-0.138737	-0.073040	-0.633091	-0.025102	0.212387	-0.298557	0.137698	0.546378	1.461825
khosla_radius_s3_018	1919.386108	288.835846	1630.550293	516.727328	4366.979980	15.048344	84.951657	2.275196	15.119246	2.425523	6.112011	26691.031250	1.234709	1.018193	0.858799	0.824642	-0.071925	-0.133728	1.006807	0.621811	0.579778	0.121425	0.565940	-0.598515	-0.039071	0.149689	-2.064259	0.132282	0.746763	1.137598
khosla_radius_s3_020	1559.791626	396.911499	1162.880127	710.074672	5158.662598	25.446445	74.553555	3.307277	12.997009	1.866191	4.042483	20853.808594	1.320737	0.722258	0.601404	0.546860	0.123733	-0.020293	0.711291	-0.585577	0.088836	0.104378	-0.082219	-0.540643	-0.001123	0.174487	-0.162555	0.153882	0.450846	1.653638
khosla_radius_s3_021	1099.313232	262.065033	837.248169	468.834344	3180.572998	23.838978	76.161021	2.893236	12.136580	1.626969	3.290973	10467.180664	1.561167	0.915556	0.692725	0.586456	0.051613	-0.014327	0.913987	-0.527780	0.447171	0.036808	0.378409	0.447807	-0.014347	0.058538	-0.270778	0.164791	0.526476	1.446618
khosla_radius_s3_022	1185.448730	281.272522	904.176208	503.196542	3403.838135	23.727094	76.272905	2.871350	12.101566	1.532366	3.090672	10520.146484	1.364158	0.850401	0.689955	0.623389	0.186703	-0.032311	0.829024	-0.651152	0.168987	0.153241	0.154124	0.603933	-0.011172	0.224696	-0.171364	0.165268	0.531269	1.435675
khosla_radius_s3_024	688.504028	140.541641	547.962402	251.428996	1794.381348	20.412610	79.587394	2.606203	12.767613	1.912587	4.069862	7302.885254	1.546858	0.998468	0.786682	0.645482	-0.238772	-0.134932	0.960063	-0.751038	-0.116374	-0.203142	0.114338	-0.632392	-0.060443	0.278258	-2.627225	0.156646	0.610754	1.303102
khosla_radius_s3_023	1396.800293	305.233093	1091.567139	546.062004	3979.317383	21.852307	78.147686	2.848881	13.036979	2.038905	4.430193	17629.146484	1.286686	0.826883	0.695647	0.642645	0.177764	-0.063692	0.805033	-0.664772	0.131500	0.157197	-0.129457	-0.629114	-0.021187	0.230397	-0.344043	0.153410	0.548620	1.424440
khosla_radius_s3_025	933.779846	225.010223	708.769653	402.543290	2638.940674	24.096709	75.903291	2.826084	11.728092	1.589561	3.107087	8199.418945	1.502047	0.912621	0.710383	0.607585	0.148191	-0.034458	0.899850	-0.692994	0.102315	0.118043	-0.090096	-0.600812	-0.008169	0.167493	-0.228463	0.170531	0.537162	1.413042
khosla_radius_s3_026	892.870239	179.606339	713.263916	321.315740	2519.290527	20.115615	79.884386	2.821564	14.026735	2.230317	5.214011	13135.609375	1.300134	0.846448	0.692690	0.651047	-0.157213	-0.114683	0.823775	-0.622601	-0.260988	-0.155155	0.258488	-0.596581	-0.033722	0.231974	-2.511357	0.142585	0.566242	1.410782
khosla_radius_s3_027	1250.432739	241.959045	1008.473694	432.864732	3249.758545	19.350025	80.649978	2.598907	13.431027	2.192603	4.908153	15950.310547	1.376195	0.958009	0.743249	0.696129	0.140595	0.059870	-0.945743	-0.582252	-0.447440	-0.114888	0.420426	-0.554153	0.027423	2.981399	0.402579	0.148909	0.620645	1.299454
khosla_radius_s3_028	1178.232300	319.150787	859.081543	570.960759	3727.558350	27.087256	72.912747	3.163687	11.679615	1.535892	2.989771	11144.545898	1.343787	0.774574	0.611689	0.576411	0.114394	-0.056968	0.763959	-0.420568	0.433819	0.095321	0.409791	0.404162	-0.031221	0.165744	-0.462050	0.171239	0.460935	1.581844
khosla_radius_s3_029	1368.632202	306.966370	1061.665771	549.162835	3913.921875	22.428697	77.571297	2.859732	12.750328	1.770286	3.761955	14723.998047	1.464848	0.892301	0.694420	0.609143	0.194918	-0.077315	0.867312	-0.670085	0.089742	0.158594	-0.088571	-0.601724	-0.033734	0.237220	-0.377617	0.156859	0.542507	1.429866
khosla_radius_s3_030	1476.272461	269.871826	1206.400635	482.800697	3439.581543	18.280624	81.719375	2.329910	12.745241	1.840174	3.908910	13445.015625	1.400190	1.061978	0.855465	0.758453	0.145342	0.117930	-1.045354	-0.702477	-0.464568	-0.150077	0.420212	-0.631275	-0.012793	2.964423	0.681652	0.156921	0.701481	1.164955
khosla_radius_s3_031	1417.767578	138.366714	1279.400879	247.538052	2200.436768	9.759478	90.240520	1.552043	15.902934	2.606086	6.907403	15199.304688	1.325679	1.561857	1.252485	1.178156	-0.112191	-0.056636	1.556792	-1.112489	-0.566508	-0.100781	0.534586	-1.049890	0.000331	0.080553	-2.674099	0.125763	1.162861	0.776022
khosla_radius_s3_032	1866.281982	349.284698	1516.997314	624.870326	4844.598633	18.715537	81.284463	2.595856	13.870057	2.134132	4.933422	23900.449219	1.364493	0.948040	0.752516	0.694793	-0.119309	0.014286	0.940394	-0.456273	-0.596415	-0.048827	0.545541	-0.423556	0.075648	0.127089	3.022420	0.144196	0.626263	1.297928
khosla_radius_s3_033	1467.511230	267.729553	1199.781738	478.968171	3382.377930	18.243782	81.756222	2.304840	12.633562	1.796704	3.783129	12795.971680	1.487382	1.114880	0.866518	0.749558	0.167266	-0.054623	1.100907	-0.847164	0.122465	0.134790	-0.110320	-0.741125	-0.020010	0.158490	-0.315646	0.158308	0.709431	1.152420
khosla_radius_s3_034	836.793091	137.940384	698.852722	246.775347	1890.688477	16.484408	83.515596	2.259446	13.706562	2.474660	5.653180	10688.401367	1.240150	1.021403	0.875048	0.823612	-0.057946	-0.200310	0.999891	0.497121	0.700006	0.169031	0.676205	-0.467041	-0.054374	0.205598	-1.852391	0.145916	0.739257	1.129723
khosla_radius_s3_035	1759.191040	132.815811	1626.375244	237.607486	2190.633301	7.549823	92.450178	1.245250	16.493769	2.699455	7.420699	16256.030273	1.237055	1.844770	1.597228	1.491260	0.309976	-0.161249	1.811378	-0.740626	1.392757	0.250672	1.297290	0.718282	-0.158012	0.190556	-0.479674	0.121258	1.484845	0.622625
khosla_radius_s3_036	943.987610	143.345032	800.642578	256.444262	1971.589844	15.185054	84.814948	2.088576	13.754155	2.427600	5.564930	10971.760742	1.307944	1.152546	0.928609	0.881189	-0.323172	-0.078143	1.103547	-0.860877	0.257921	-0.233844	0.219314	0.844400	0.124034	0.292637	-2.904347	0.145411	0.812180	1.044288
khosla_radius_s3_037	1012.663269	87.862656	924.800598	157.186291	1510.856689	8.676394	91.323602	1.491964	17.195663	2.739916	7.852446	11863.920898	1.248559	1.525281	1.372742	1.221633	0.085527	-0.149518	1.515523	-1.190999	0.669462	0.133278	-0.603585	-1.059764	-0.070502	0.113172	-1.051205	0.116308	1.224207	0.745982
khosla_radius_s3_038	1797.332642	306.923492	1490.409180	549.086128	4104.176758	17.076610	82.923388	2.283482	13.371986	2.189660	4.880018	20028.457031	1.317849	1.043863	0.872338	0.792096	-0.170800	0.051895	1.028487	-0.817552	-0.278875	-0.121699	0.244000	-0.749496	0.078339	0.171854	2.846620	0.149566	0.726289	1.141741
khosla_radius_s3_039	1693.372559	138.686981	1554.685547	248.111009	2258.552246	8.189987	91.810012	1.333760	16.285250	2.615979	7.100313	16036.426758	1.340886	1.851628	1.428057	1.380898	-0.312046	-0.258710	1.806715	-1.051562	-0.914275	-0.312515	0.904879	-1.043085	0.006922	0.220699	-2.449371	0.122811	1.376710	0.666880
khosla_radius_s3_040	1544.626343	186.184235	1358.442139	333.083596	2928.432617	12.053674	87.946326	1.895884	15.728682	2.598218	6.811092	19945.824219	1.233028	1.219494	1.032776	0.989024	0.305540	0.017588	1.180467	-0.996547	0.087529	0.256632	-0.077550	-0.985368	0.034695	0.253673	0.057499	0.127156	0.927761	0.947942
khosla_radius_s3_041	1316.503296	247.365891	1069.137451	442.537578	3508.883301	18.789615	81.210387	2.665305	14.184993	2.307921	5.456306	19145.542969	1.263952	0.887133	0.724326	0.701872	0.120660	-0.114536	0.871394	0.622279	-0.346496	-0.131746	-0.346304	-0.609642	-0.032180	0.188649	-0.759366	0.140994	0.609389	1.332653
khosla_radius_s3_042	1838.011230	328.624268	1509.386963	587.908815	4744.928223	17.879340	82.120663	2.581556	14.438764	2.243468	5.398817	25616.998047	1.287391	0.918944	0.758201	0.713804	0.130257	-0.139865	0.898849	-0.643823	0.370887	0.151009	-0.363167	-0.613022	-0.042762	0.209513	-0.820950	0.138516	0.636211	1.290778
khosla_radius_s3_043	1589.200195	319.877625	1269.322510	572.261070	4483.180664	20.128214	79.871780	2.821029	14.015300	2.111966	4.933307	22116.906250	1.335962	0.875133	0.672900	0.655058	0.173441	-0.094097	0.852597	0.545925	-0.363191	-0.151174	0.360223	0.546968	-0.012915	0.227433	-0.497087	0.142701	0.566260	1.410515
khosla_radius_s3_044	1530.348389	186.341782	1344.006592	333.365447	2913.942871	12.176429	87.823570	1.904104	15.637625	2.483767	6.473369	18863.027344	1.266139	1.203019	1.079404	0.950147	-0.168153	0.018520	1.191065	-1.025515	-0.306312	-0.140016	0.265054	-0.910970	0.051585	0.141089	3.031899	0.127897	0.922466	0.952052
khosla_radius_s3_045	1128.105591	190.846283	937.259277	341.424000	2880.999756	16.917413	83.082587	2.553839	15.095918	2.359242	5.935819	17101.093750	1.267952	0.905643	0.790530	0.714256	0.175692	-0.004479	0.888426	-0.655024	0.422544	0.131672	0.375113	0.603648	-0.071138	0.195299	-0.025489	0.132486	0.650649	1.276919
khosla_radius_s3_046	1231.763062	196.528290	1035.234741	351.589110	2989.497314	15.955040	84.044957	2.427007	15.211536	2.423396	6.143930	18367.263672	1.231831	0.949736	0.810496	0.770996	0.132557	0.033790	-0.939833	-0.726495	-0.340525	-0.114676	0.324337	-0.699153	0.020603	2.997055	0.249594	0.131479	0.692581	1.213503
khosla_radius_s3_047	1649.024048	455.162262	1193.861816	814.285287	5458.172363	27.601919	72.398084	3.309941	11.991707	1.520881	3.039660	16590.988281	1.404933	0.766844	0.577132	0.545822	0.183833	-0.001588	0.744481	-0.512374	0.233287	0.127011	0.214406	0.499260	-0.051879	0.242094	-0.008637	0.166782	0.437458	1.654971
khosla_radius_s3_048	1644.495239	354.815796	1289.679443	634.765459	4546.348633	21.575969	78.424031	2.764586	12.813265	1.660103	3.545223	16117.822266	1.406820	0.909284	0.703924	0.646340	0.181322	0.051939	-0.889506	-0.664585	-0.180325	-0.146008	0.169630	-0.623680	-0.001838	2.932644	0.278975	0.156088	0.567347	1.382293
khosla_radius_s3_049	1018.882324	199.167450	819.714844	356.310568	2455.920654	19.547640	80.452359	2.410407	12.330934	1.639925	3.370301	8277.190430	1.521786	1.071703	0.844601	0.704241	0.207305	-0.082519	1.048219	-0.816733	0.129640	0.171730	-0.116752	-0.693779	-0.031526	0.209730	-0.378828	0.162194	0.667542	1.205203
khosla_radius_s3_050	1344.290527	106.258629	1238.031860	190.096687	1599.123901	7.904439	92.095560	1.189567	15.049356	2.469340	6.193664	9904.435547	1.393228	2.102158	1.633476	1.508840	-0.402363	-0.348170	2.033704	-1.535531	-0.412544	-0.374427	0.425940	-1.438380	-0.161980	0.255899	-2.428275	0.132896	1.548388	0.594784
khosla_radius_s3_051	1201.540527	196.645340	1004.895203	351.798513	2726.916260	16.366102	83.633900	2.269517	13.867180	2.346017	5.422108	14785.633789	1.315636	1.072202	0.843806	0.814969	0.115990	-0.104904	1.060735	0.595301	-0.585248	-0.122927	0.570840	0.581629	-0.004898	0.146383	-0.735254	0.144225	0.737019	1.134758
khosla_radius_s3_052	1329.400024	157.315292	1172.084717	281.437058	2306.958252	11.833556	88.166445	1.735338	14.664552	2.276283	5.563445	12834.634766	1.249729	1.305602	1.192378	1.044708	-0.000266	-0.034049	1.305158	-1.148480	0.320456	0.008126	-0.280861	-1.005903	-0.026299	0.026083	-1.578620	0.136383	1.016130	0.867669
khosla_radius_s3_053	1537.301514	163.236313	1374.065186	292.029764	2878.470215	10.618367	89.381635	1.872417	17.633762	2.715559	7.980922	22972.845703	1.221218	1.223559	1.052666	1.001917	-0.193439	-0.121524	1.202044	-0.839355	-0.604244	-0.196160	0.583547	-0.814356	0.011578	0.187806	-2.580675	0.113419	0.954719	0.936209
khosla_radius_s3_054	1093.921997	186.070374	907.851624	332.879898	2424.769531	17.009474	82.990527	2.216583	13.031465	2.082524	4.523057	10967.371094	1.397108	1.135953	0.868750	0.813074	0.119200	-0.133715	1.121740	-0.694203	0.504843	0.133948	-0.481335	-0.654738	-0.026898	0.158354	-0.842726	0.153475	0.748815	1.108292
khosla_radius_s3_055	1654.027466	229.435852	1424.591553	410.460739	3407.177490	13.871345	86.128652	2.059928	14.850240	2.377272	5.883844	20047.300781	1.257533	1.139065	0.945034	0.905793	-0.113740	-0.033133	1.132887	-0.937578	-0.069222	-0.096155	0.068668	-0.902975	-0.019515	0.104193	-2.858136	0.134678	0.836230	1.029964
khosla_radius_s3_056	1181.513916	158.951584	1022.562317	284.364384	2309.042236	13.453212	86.546785	1.954308	14.526702	2.413082	5.842355	13490.244141	1.371065	1.224225	1.062537	0.892901	0.196061	0.029668	-1.208059	-0.980328	-0.373670	-0.168265	0.313289	-0.835585	0.030323	2.978901	0.150183	0.137678	0.885703	0.977154
khosla_radius_s3_057	1342.063232	258.788086	1083.275146	462.971886	3203.947998	19.282854	80.717146	2.387330	12.380586	2.306454	4.759208	15248.254883	1.189476	0.953749	0.812144	0.801823	-0.064005	-0.135213	0.941944	-0.398295	-0.696335	-0.126712	0.696293	-0.397494	-0.009734	0.157501	-2.012907	0.161543	0.676213	1.193665
khosla_radius_s3_058	1330.876709	129.556213	1201.320557	231.776066	2104.553955	9.734651	90.265352	1.581329	16.244331	2.601434	7.043091	14822.565430	1.271009	1.481285	1.249356	1.165440	0.236586	-0.068668	1.460656	1.233219	-0.006486	-0.200048	-0.014617	-1.164171	-0.052362	0.167085	-0.282485	0.123120	1.141639	0.790664
khosla_radius_s3_059	1229.098267	372.956055	856.142212	667.218382	4350.495605	30.343875	69.656122	3.539583	11.664902	1.580338	3.072414	13366.523438	1.278916	0.672822	0.545213	0.526088	0.143250	0.000743	0.657395	0.532698	0.001140	-0.116140	0.001199	-0.526086	0.000333	0.214554	0.005183	0.171455	0.393584	1.769792
khosla_radius_s3_061	1121.643311	214.445236	907.198059	383.642528	2943.007812	19.118844	80.881155	2.623836	13.723820	2.088514	4.777065	14058.938477	1.323611	0.926378	0.735996	0.699887	-0.040518	-0.179570	0.907904	0.650466	0.331134	0.094524	0.326020	-0.610155	-0.106131	0.200046	-1.792720	0.145732	0.616511	1.311918
khosla_radius_s3_060	1358.287842	231.514236	1126.773560	414.178969	3386.094727	17.044564	82.955432	2.492914	14.625859	2.242476	5.466357	18509.603516	1.330959	0.973191	0.781978	0.731195	0.135690	-0.017187	0.963532	-0.755614	0.168994	0.109441	0.158363	0.713776	-0.009568	0.141009	-0.125992	0.136744	0.665530	1.246457
khosla_radius_s3_062	1166.404907	159.276337	1007.128540	284.945366	2540.915771	13.655321	86.344677	2.178416	15.952877	2.409177	6.405551	16275.966797	1.313414	1.101602	0.899556	0.838732	0.231096	-0.148510	1.066802	0.862293	-0.150046	-0.207698	-0.161592	-0.819215	-0.079038	0.252024	-0.571178	0.125369	0.792729	1.089208
khosla_radius_s3_063	1133.291748	116.439507	1016.852234	208.310277	1695.727905	10.274451	89.725548	1.496285	14.563167	2.593595	6.295159	10674.876953	1.351699	1.610928	1.342595	1.191780	-0.081137	-0.113865	1.604849	-1.337476	-0.090748	-0.074058	0.084897	-1.186067	-0.079859	0.086901	-2.189914	0.137333	1.199311	0.748143
khosla_radius_s3_064	1199.408569	298.345398	901.063171	533.739917	3534.389404	24.874376	75.125623	2.946777	11.846636	1.585431	3.130338	11063.833984	1.352993	0.838121	0.652574	0.619457	0.110308	-0.028538	0.830340	-0.640861	-0.091805	0.081981	-0.083705	0.612929	0.032221	0.136368	-0.253164	0.168824	0.509883	1.473388
khosla_radius_s3_066	1509.317993	153.375473	1355.942505	274.388721	2186.646240	10.161906	89.838094	1.448764	14.256818	2.420618	5.751718	12576.972656	1.244686	1.582639	1.387535	1.271517	0.203892	-0.015505	1.569373	-1.187746	0.698952	0.161178	0.636576	1.098346	-0.071842	0.129565	-0.075898	0.140284	1.240203	0.724382
khosla_radius_s3_067	1202.466675	239.602463	962.864197	428.648806	3153.257812	19.925913	80.074084	2.622324	13.160373	1.934861	4.243916	13382.162109	1.317224	0.916488	0.747565	0.695772	0.180560	0.072015	0.895635	-0.711919	0.188543	0.128363	-0.162107	-0.671053	0.086654	0.213728	0.379509	0.151971	0.610711	1.311162
khosla_radius_s3_065	1565.770630	245.879623	1319.890991	439.878646	3542.893555	15.703425	84.296572	2.262716	14.409058	2.168431	5.207507	18449.642578	1.393282	1.094896	0.873567	0.785840	-0.224895	-0.152800	1.060600	-0.804276	-0.269155	-0.209319	0.260819	-0.739522	-0.051238	0.250953	-2.544805	0.138802	0.745092	1.131358
khosla_radius_s3_069	1409.531860	122.263710	1287.268188	218.729777	1968.347290	8.674065	91.325939	1.396455	16.099195	2.598083	6.971173	13721.690430	1.242036	1.660939	1.404897	1.337272	0.143852	-0.228676	1.638821	-1.281097	0.544973	0.188497	-0.536534	-1.218732	-0.122961	0.163381	-1.009279	0.124230	1.307969	0.698227
khosla_radius_s3_068	1226.117920	214.810257	1011.307678	384.295550	2830.428223	17.519543	82.480460	2.308447	13.176411	2.013940	4.422750	12518.278320	1.375750	1.068916	0.850058	0.776970	0.215143	0.042864	-1.046163	-0.645998	-0.530462	-0.154582	0.480199	-0.606324	0.073909	2.934896	0.196657	0.151786	0.714597	1.154223
khosla_radius_s3_070	1104.096680	195.565674	908.531006	349.866990	2509.079590	17.712730	82.287270	2.272518	12.829857	1.935023	4.137678	10381.763672	1.368592	1.048518	0.919318	0.766129	-0.175960	-0.015570	1.033531	-0.905934	0.027755	-0.153818	-0.020896	-0.765695	-0.015092	0.169281	-3.053338	0.155886	0.724195	1.136259
khosla_radius_s3_071	1833.797241	503.428253	1330.369019	900.633145	6254.132812	27.452776	72.547227	3.410482	12.423087	1.636614	3.388632	21192.957031	1.397069	0.748409	0.551546	0.535700	-0.125349	0.017388	0.737633	-0.438151	-0.328292	-0.066719	0.312779	-0.430274	0.063308	0.169907	3.003759	0.160991	0.425437	1.705241
khosla_radius_s3_072	1993.482544	420.809998	1572.672607	752.829086	5495.270508	21.109289	78.890711	2.756618	13.058793	1.991513	4.334459	23819.027344	1.283318	0.866416	0.699061	0.675137	-0.177416	-0.168853	0.831077	-0.680171	-0.046502	-0.154569	0.072102	-0.660674	-0.118836	0.286593	-2.380919	0.153154	0.572373	1.378309
khosla_radius_s3_074	1119.491333	139.813202	979.678101	250.125818	2137.740723	12.488994	87.511003	1.909564	15.289978	2.423011	6.174631	13199.760742	1.287829	1.247583	1.017559	0.968749	0.317729	-0.199948	1.189761	0.905513	-0.353217	-0.301180	-0.366641	-0.895148	-0.052523	0.305645	-0.561687	0.130805	0.916555	0.954782
khosla_radius_s3_073	1305.921875	276.431396	1029.490479	494.535768	3663.660889	21.167529	78.832471	2.805421	13.253418	1.986261	4.387457	16074.154297	1.381569	0.895201	0.680984	0.647960	0.162613	-0.038686	0.879457	-0.629749	0.226229	0.126401	0.216750	0.610489	-0.013222	0.187822	-0.233558	0.150904	0.562001	1.402711
khosla_radius_s3_075	1404.974121	225.601273	1179.372803	403.600677	3342.266846	16.057326	83.942670	2.378881	14.814929	2.336439	5.769030	19281.636719	1.242789	0.966103	0.839689	0.777366	0.181439	-0.115882	0.941810	-0.733710	0.363488	0.186073	-0.348710	-0.694526	-0.018277	0.224727	-0.568378	0.134999	0.705732	1.189441
khosla_radius_s3_077	1031.875488	166.086060	865.789429	297.127961	2392.869141	16.095552	83.904445	2.318951	14.407405	2.353693	5.651767	13523.939453	1.240638	0.998732	0.847314	0.805015	0.177983	0.003811	0.982737	-0.833108	0.033818	0.150756	0.032178	0.804322	-0.008890	0.179207	0.021410	0.138818	0.723641	1.159476
khosla_radius_s3_076	1226.709839	345.387634	881.322205	617.898478	4229.039551	28.155610	71.844393	3.447465	12.244328	1.586767	3.238149	13694.261719	1.418022	0.745833	0.547639	0.525967	0.133457	-0.017788	0.733580	-0.537646	-0.038189	0.096886	-0.033914	0.524531	0.018948	0.181514	-0.132505	0.163341	0.416795	1.723733
khosla_radius_s3_078	1537.735596	204.308762	1333.426880	365.508374	3282.531006	13.286339	86.713666	2.134652	16.066521	2.466372	6.604335	21678.935547	1.285308	1.108391	0.919779	0.862354	-0.079210	-0.143402	1.096217	0.701509	0.581224	0.126716	0.554341	-0.658962	-0.046143	0.148348	-2.075453	0.124482	0.812438	1.067326
khosla_radius_s3_079	1341.573730	213.949554	1127.624146	382.755753	3458.029053	15.947655	84.052342	2.577591	16.162825	2.414374	6.503850	22490.501953	1.350725	0.935542	0.778109	0.692622	0.157513	-0.088564	0.917924	-0.692664	0.321274	0.149847	-0.293218	-0.627410	-0.010221	0.194376	-0.512213	0.123741	0.652177	1.288796
khosla_radius_s3_080	1655.143188	150.944214	1504.198975	270.039199	2309.496582	9.119707	90.880293	1.395345	15.300332	2.592488	6.610989	15268.055664	1.273010	1.701916	1.383416	1.336923	0.345798	-0.241886	1.648768	1.198346	-0.602037	-0.339643	-0.610279	-1.188601	-0.046381	0.250570	-0.610391	0.130716	1.302621	0.697673
khosla_radius_s3_081	1381.831665	243.085724	1138.745972	434.880360	3507.062256	17.591558	82.408446	2.537981	14.427265	2.085908	5.015659	17590.228516	1.354471	0.963997	0.771335	0.711715	0.256041	-0.083514	0.925612	-0.720282	0.173158	0.214866	-0.170587	-0.690803	-0.015141	0.283143	-0.315292	0.138626	0.649402	1.268990
khosla_radius_s3_082	1190.808472	258.601196	932.207275	462.637540	3176.285156	21.716440	78.283560	2.667335	12.282561	1.727832	3.537034	11234.626953	1.330532	0.919364	0.716878	0.690975	0.172741	-0.049360	0.901640	0.399987	-0.584912	-0.108633	0.558543	0.397758	-0.085234	0.196678	-0.278327	0.162832	0.586980	1.333668
khosla_radius_s3_083	1156.858521	194.951752	961.906738	348.768684	2902.271484	16.851823	83.148175	2.508752	14.887127	2.245527	5.571575	16170.223633	1.345119	0.976100	0.773053	0.725661	0.209447	-0.209926	0.929965	0.744016	-0.092426	-0.188440	-0.120706	-0.703348	-0.131585	0.308681	-0.786539	0.134344	0.662865	1.254376
khosla_radius_s3_084	1357.620605	252.465530	1105.155029	451.660834	3488.294678	18.596177	81.403822	2.569418	13.816915	2.164678	4.984862	17388.667969	1.235306	0.899813	0.763645	0.728413	0.111200	0.036830	0.892156	-0.713356	0.261097	0.078135	-0.243880	-0.683865	0.058629	0.130554	0.319833	0.144750	0.633636	1.284709
khosla_radius_s3_085	1159.320679	273.208832	886.111816	488.770600	3298.612793	23.566286	76.433712	2.845298	12.073595	1.832618	3.687714	12164.339844	1.303506	0.837114	0.692343	0.642202	0.120157	0.031618	0.827842	-0.598713	0.339730	0.073926	0.309065	0.559033	-0.066210	0.148974	0.257307	0.165651	0.537263	1.422649
khosla_radius_s3_086	1029.465942	227.281982	802.183960	406.607467	2882.350830	22.077659	77.922338	2.799851	12.681828	1.717514	3.630203	10463.519531	1.492015	0.928630	0.700414	0.622400	0.148627	-0.147062	0.904785	-0.619589	0.290658	0.149020	-0.272622	-0.557635	-0.045853	0.227104	-0.780106	0.157706	0.556618	1.399925
khosla_radius_s3_087	1107.224365	203.070526	904.153809	363.293171	2797.198730	18.340504	81.659496	2.526316	13.774519	2.214148	5.083138	14218.545898	1.305745	0.954620	0.763787	0.731092	0.228490	-0.076764	0.923687	0.653268	-0.346918	-0.190419	0.335982	0.648660	-0.029203	0.255262	-0.324114	0.145196	0.646471	1.263158
khosla_radius_s3_088	1097.802368	304.761902	793.040466	545.219042	3704.237305	27.761090	72.238910	3.374230	12.154529	1.724713	3.493846	12942.036133	1.392378	0.744062	0.571389	0.534383	0.110863	-0.027566	0.735240	-0.431624	0.366026	0.078807	0.340987	0.409869	-0.036050	0.154143	-0.243710	0.164548	0.428180	1.687115
khosla_radius_s3_089	1138.663086	93.439659	1045.223389	167.163550	1383.553833	8.206085	91.793913	1.215069	14.806923	2.629127	6.488214	8976.792969	1.358420	2.005875	1.628454	1.476624	-0.052585	-0.411343	1.962541	1.339696	0.898240	0.224148	0.838613	-1.193850	-0.227751	0.208240	-1.697944	0.135072	1.510926	0.607534
khosla_radius_s3_090	1336.163696	207.278519	1128.885132	370.821270	3206.590820	15.512958	84.487039	2.399849	15.469962	2.380147	6.136796	19678.193359	1.276068	0.971907	0.833729	0.761642	0.252227	-0.129532	0.929627	-0.737283	0.304499	0.242483	-0.295594	-0.701722	-0.017572	0.296045	-0.474430	0.129283	0.704103	1.199924
khosla_radius_s3_091	1260.440918	138.960281	1121.480591	248.599943	2288.802979	11.024736	88.975263	1.815875	16.470915	2.618822	7.189066	16454.355469	1.208610	1.243539	1.103062	1.028900	0.015635	-0.140066	1.235526	-1.098970	0.091763	0.024298	-0.087592	-1.018772	-0.114310	0.113579	-1.459627	0.121426	0.979971	0.907937
khosla_radius_s3_092	1284.438599	265.353760	1019.084839	474.717876	3563.897705	20.659123	79.340875	2.774673	13.430741	2.102882	4.707211	16776.019531	1.364029	0.872598	0.725698	0.639721	-0.102973	0.026977	0.866081	-0.720443	0.013707	-0.086085	-0.014339	-0.639301	0.018208	0.122295	2.885369	0.148912	0.571893	1.387337
khosla_radius_s3_093	1216.472900	194.814957	1021.657959	348.523957	2850.579346	16.014738	83.985263	2.343315	14.632240	2.172753	5.298709	15104.389648	1.315606	1.019274	0.845101	0.774756	0.276920	-0.013722	0.980840	-0.785584	0.215677	0.224807	0.193053	0.749026	-0.044024	0.275488	-0.049513	0.136684	0.716807	1.171658
khosla_radius_s3_094	1347.406250	185.059814	1162.346436	331.072008	2727.103027	13.734522	86.265475	2.023965	14.736333	2.466481	6.057814	16520.283203	1.285177	1.160365	0.983669	0.902883	0.234711	-0.154494	1.125828	-0.878589	0.375014	0.234631	-0.362647	-0.825990	-0.037743	0.244591	-0.582140	0.135719	0.852440	1.011982
khosla_radius_s3_095	1779.312622	229.099686	1550.212891	409.859338	3475.770752	12.875742	87.124258	1.953435	15.171434	2.323196	5.874370	20417.962891	1.274004	1.207222	1.001450	0.947581	-0.117487	-0.142122	1.193057	-0.866174	-0.481954	-0.142707	0.466572	-0.823108	-0.052107	0.153344	-2.261585	0.131827	0.892011	0.976717
khosla_radius_s3_096	1483.071655	381.821320	1101.250366	683.078341	4650.083984	25.745305	74.254698	3.135441	12.178691	1.771718	3.596201	16722.634766	1.386022	0.794725	0.619979	0.573386	-0.162232	-0.083067	0.773543	-0.556077	-0.234605	-0.141818	0.224901	-0.527353	-0.009462	0.231399	-2.668370	0.164221	0.473648	1.567721
khosla_radius_s3_097	769.978027	172.819626	597.158386	309.174311	2166.144775	22.444747	77.555251	2.813255	12.534137	1.875332	3.917610	8486.111328	1.380385	0.869561	0.711808	0.629941	0.124211	-0.107996	0.853841	-0.585653	0.381919	0.133490	-0.346552	-0.525803	-0.016083	0.190434	-0.715682	0.159564	0.551356	1.406628
khosla_radius_s3_098	1072.649170	233.180481	839.468689	417.159880	3323.268311	21.738747	78.261256	3.098187	14.251915	2.149893	5.106682	16970.875000	1.208012	0.737613	0.631718	0.610601	-0.072350	-0.097216	0.727591	-0.502577	-0.369608	-0.099368	0.365062	-0.488593	-0.028982	0.165039	-2.210585	0.140332	0.505207	1.549094
khosla_radius_s3_099	1346.444092	226.275299	1120.168823	404.806510	3209.965088	16.805398	83.194602	2.384032	14.186105	2.031024	4.802053	15414.423828	1.523607	1.105253	0.823365	0.725419	0.226421	-0.102574	1.076938	-0.678813	0.428327	0.183516	0.382714	0.615863	-0.021806	0.226841	-0.425364	0.140983	0.697932	1.192016
khosla_radius_s3_100	1885.320068	297.929443	1587.390625	532.995774	4442.606445	15.802592	84.197408	2.356420	14.911606	2.471822	6.143138	27291.546875	1.181984	0.957691	0.830730	0.810240	-0.109639	-0.193778	0.931451	-0.493116	-0.640609	-0.191231	0.645354	-0.489226	-0.025810	0.234628	-2.085686	0.134124	0.714621	1.178210
khosla_radius_s3_101	1103.468994	211.665817	891.803162	378.670147	2874.538330	19.181855	80.818146	2.605001	13.580550	2.123294	4.805917	13814.791992	1.354963	0.920960	0.780658	0.679694	0.214568	-0.070243	0.892857	-0.735546	0.178838	0.190828	-0.163630	-0.659584	-0.012569	0.247674	-0.316375	0.147269	0.620484	1.302501
khosla_radius_s3_102	1329.985107	134.737518	1195.247559	241.045420	2117.117188	10.130754	89.869243	1.591835	15.712900	2.492654	6.527803	13820.124023	1.361166	1.521380	1.261221	1.117703	-0.232026	-0.184086	1.492272	-1.081423	-0.602032	-0.242407	0.549309	-0.972792	-0.034590	0.195931	-2.470899	0.127284	1.129128	0.795918
khosla_radius_s3_103	1611.386963	398.693054	1212.693848	713.261874	5209.901367	24.742229	75.257766	3.233178	13.067450	1.881858	4.098514	21352.853516	1.321582	0.744595	0.606671	0.563412	0.160139	-0.089187	0.721681	-0.454940	0.373417	0.147105	0.352488	0.438874	-0.023982	0.248731	-0.508153	0.153052	0.465534	1.616589
khosla_radius_s3_104	1108.384277	116.307518	992.076782	208.074150	1941.448730	10.493429	89.506572	1.751603	16.692375	2.590553	7.207079	13992.173828	1.230070	1.277357	1.189454	1.038442	0.007569	-0.067332	1.275559	-0.994633	-0.651685	-0.028498	0.569459	-0.866985	-0.049143	0.053068	-1.458858	0.119815	1.021996	0.875801
khosla_radius_s3_105	1123.025391	215.894562	907.130859	386.235371	2908.497070	19.224371	80.775630	2.589876	13.471840	1.860656	4.177742	12150.952148	1.357452	0.947842	0.753182	0.698251	0.169663	0.024491	0.932212	-0.735842	0.092345	0.131496	-0.080993	-0.692761	0.032803	0.181856	0.143362	0.148458	0.623780	1.294938
khosla_radius_s3_106	1673.450928	331.027374	1342.423584	592.207973	4830.348633	19.781122	80.218881	2.886460	14.591991	2.184805	5.313443	25665.781250	1.343859	0.852092	0.666074	0.634063	0.196618	-0.055633	0.827228	0.241021	-0.613071	-0.098522	0.572701	0.244388	-0.119684	0.242167	-0.275744	0.137061	0.555829	1.443230
khosla_radius_s3_107	1461.689087	213.108200	1248.580933	381.250570	2952.151855	14.579585	85.420418	2.019685	13.852831	2.104898	4.859799	14346.865234	1.387477	1.200790	1.015056	0.865449	-0.152592	-0.071687	1.188896	-0.983273	-0.210297	-0.138881	0.184595	-0.845094	-0.027264	0.140866	-2.702401	0.144375	0.845879	1.009843
khosla_radius_s3_108	1340.390991	185.689987	1154.701050	332.199387	2842.197510	13.853419	86.146581	2.120424	15.306143	2.303977	5.877501	16705.017578	1.334374	1.130586	0.942781	0.847278	0.296726	-0.075391	1.088345	-0.909685	-0.026627	0.246172	-0.008288	0.845052	0.060812	0.274215	-0.248810	0.130666	0.812541	1.060212
khosla_radius_s3_109	975.401001	82.393036	893.007935	147.401141	1262.500488	8.447094	91.552901	1.294340	15.322903	2.527453	6.454653	8149.002441	1.222840	1.741017	1.574783	1.423749	0.557494	-0.062203	1.648172	-1.468099	0.261148	0.506389	0.239832	1.403121	-0.028173	0.328051	-0.111116	0.130524	1.414665	0.647170
khosla_radius_s3_110	1596.479004	335.741119	1260.737915	600.640863	4793.429688	21.030100	78.969902	3.002501	14.277160	2.159108	5.137655	24626.988281	1.304984	0.799060	0.648297	0.612314	0.091019	-0.090658	0.788665	-0.470448	0.433728	0.104150	-0.415481	-0.449766	-0.003752	0.161472	-0.783408	0.140084	0.526028	1.501251
khosla_radius_s3_111	1361.035522	551.230103	809.805420	986.150653	5414.513184	40.500787	59.499210	3.978231	9.822600	0.794976	1.301456	7046.748535	1.386660	0.629682	0.484268	0.454100	0.147628	-0.138367	0.596289	0.441462	-0.139785	-0.141729	-0.153327	-0.423166	-0.060234	0.327132	-0.753028	0.203612	0.299124	1.989115
khosla_radius_s3_112	1424.104004	207.281799	1216.822266	370.827139	3336.011475	14.555243	85.444760	2.342534	16.094088	2.478557	6.648353	22178.980469	1.261382	0.992378	0.848280	0.786739	0.225433	-0.098343	0.961417	-0.779295	0.261527	0.209481	-0.254241	-0.744343	-0.016524	0.250448	-0.411352	0.124269	0.729507	1.171267
khosla_radius_s3_113	898.828064	163.171906	735.656128	291.914539	2379.012695	18.153851	81.846148	2.646794	14.579794	2.209871	5.369911	12775.086914	1.298323	0.890606	0.755610	0.685967	0.240676	-0.101929	0.851390	-0.685344	0.228793	0.221144	-0.221537	-0.649033	-0.015074	0.297859	-0.400609	0.137176	0.618455	1.323397
khosla_radius_s3_114	1335.201660	28.646988	1306.554688	51.249461	496.399811	2.145518	97.854483	0.371779	17.328167	3.036726	8.770150	4353.500977	1.143618	5.764710	5.624240	5.040764	3.347886	0.690436	4.641857	4.357236	1.256000	-3.327016	1.264160	-4.876106	-0.186527	0.634751	0.203379	0.115419	5.264122	0.185889
khosla_radius_s3_115	1391.915771	373.864990	1018.050781	668.844468	4564.838867	26.859742	73.140258	3.279537	12.209859	1.712228	3.484344	15905.466797	1.372425	0.748400	0.602586	0.545312	0.162011	-0.075202	0.726774	-0.488625	0.322647	0.142317	0.296493	0.457279	-0.018779	0.240987	-0.434584	0.163802	0.446040	1.639768
khosla_radius_s3_116	1613.142456	307.312347	1305.830078	549.781790	4376.951660	19.050540	80.949455	2.713308	14.242681	2.142862	5.086683	22264.166016	1.273493	0.880396	0.704357	0.691323	0.238499	-0.003548	0.847468	-0.472732	0.504362	0.135137	0.476737	0.482894	-0.132150	0.274358	-0.014877	0.140423	0.596685	1.356654
khosla_radius_s3_117	894.104492	122.723457	771.381042	219.552265	1709.850342	13.725851	86.274147	1.912361	13.932547	2.534229	5.884711	10061.974609	1.297690	1.256975	1.008184	0.968625	0.231021	-0.201983	1.218941	-0.750791	-0.672155	0.030916	-0.621468	0.704964	0.234601	0.246625	-0.718437	0.143549	0.902279	0.956180
khosla_radius_s3_118	980.441711	147.706223	832.735474	264.246432	1947.958618	15.065274	84.934723	1.986817	13.188061	2.562819	5.633101	10973.047852	1.220955	1.154945	0.988815	0.945936	0.045122	-0.093390	1.150279	-0.831097	0.530389	0.075628	-0.511328	-0.794585	-0.044422	0.089925	-1.120716	0.151652	0.854983	0.993409
khosla_radius_s3_119	1459.906372	128.972809	1330.933594	230.732355	1690.297485	8.834320	91.165680	1.157812	13.105844	2.296830	5.016984	8480.194336	1.341150	2.090149	1.706224	1.558475	0.177305	-0.264259	2.065782	-1.448030	0.871117	0.235723	-0.813631	-1.325483	-0.099729	0.152846	-0.979833	0.152604	1.574792	0.578906
khosla_radius_s3_120	958.501953	178.071381	780.430542	318.569700	2488.403564	18.578093	81.421906	2.596138	13.974192	2.313332	5.387823	13407.078125	1.314294	0.912712	0.773718	0.694451	0.131593	0.020724	0.902938	-0.739392	0.203251	0.103094	0.178382	0.669873	-0.041371	0.146478	0.156201	0.143121	0.627254	1.298069
khosla_radius_s3_121	1987.993408	318.086487	1669.906982	569.056725	4720.586914	16.000380	83.999622	2.374549	14.840577	2.332674	5.769704	27236.390625	1.234049	0.976604	0.820812	0.791382	-0.141062	0.023734	0.966071	-0.502463	-0.646498	-0.057482	0.615197	-0.487292	0.101802	0.147000	2.974899	0.134766	0.707500	1.187274
khosla_radius_s3_122	1010.590393	190.600601	819.989807	340.984476	2451.845459	18.860322	81.139678	2.426152	12.863787	2.080057	4.459569	10934.172852	1.342252	0.995885	0.817396	0.741951	0.285388	-0.029898	0.953649	-0.653191	0.444548	0.209414	0.392117	0.622224	-0.097837	0.292279	-0.104383	0.155475	0.668876	1.213076
khosla_radius_s3_123	1032.283936	130.167938	902.115967	232.870441	2000.171875	12.609702	87.390292	1.937618	15.366087	2.428634	6.219766	12440.601562	1.218032	1.152664	1.066436	0.946333	-0.179897	-0.203680	1.120172	-0.793932	-0.667100	-0.248869	0.614316	-0.719118	-0.032121	0.237999	-2.294271	0.130157	0.902038	0.968809
khosla_radius_s3_124	770.244202	205.495453	564.748779	367.631365	2481.170410	26.679260	73.320746	3.221278	12.074089	1.771875	3.565629	8846.933594	1.317221	0.747780	0.606058	0.567695	0.193781	-0.020607	0.721941	-0.570958	-0.137904	0.149318	-0.120846	0.552586	0.048193	0.263647	-0.105946	0.165644	0.455228	1.610639
khosla_radius_s3_126	916.335083	87.062973	829.272095	155.755659	1192.705444	9.501216	90.498781	1.301604	13.699342	2.419129	5.523412	6587.803711	1.232428	1.749282	1.547968	1.419378	-0.124896	-0.062199	1.743708	-1.252589	0.907710	-0.057343	0.827835	1.148595	0.100264	0.079847	-2.679542	0.145992	1.390573	0.650802
khosla_radius_s3_125	1502.966919	254.301163	1248.665771	454.944780	3530.642822	16.919944	83.080059	2.349115	13.883707	2.113065	4.889528	17263.177734	1.380294	1.046889	0.843785	0.758454	0.213305	-0.031905	1.024432	-0.724595	0.400319	0.163340	0.356597	0.667257	-0.053467	0.207504	-0.148476	0.144054	0.707331	1.174558
khosla_radius_s3_127	2005.427856	190.606354	1814.821533	340.994767	3089.751709	9.504523	90.495479	1.540694	16.210119	2.556084	6.905738	21337.017578	1.323429	1.568719	1.266136	1.185344	0.177691	-0.025965	1.558407	-0.719084	1.037384	0.099265	0.966332	0.679317	-0.098856	0.114726	-0.145098	0.123380	1.174736	0.770347
khosla_radius_s3_128	1596.213501	350.732788	1245.480713	627.460958	4636.378418	21.972799	78.027201	2.904610	13.219119	1.939720	4.273565	19813.863281	1.353446	0.840978	0.675472	0.621361	-0.084104	-0.072136	0.833647	-0.661270	-0.114516	-0.076622	0.110470	-0.610042	-0.041642	0.132137	-2.432645	0.151296	0.537264	1.452305
khosla_radius_s3_129	1112.467163	208.958939	903.508240	373.827541	2856.045654	18.783380	81.216621	2.567308	13.667975	1.969361	4.486197	12812.783203	1.388875	0.976322	0.751066	0.702959	0.199300	-0.234667	0.926508	0.439895	-0.560869	-0.236683	0.551404	0.435933	-0.008199	0.320820	-0.866715	0.146327	0.632699	1.283654
khosla_radius_s3_130	1551.783325	359.594208	1192.189087	643.314038	5086.740234	23.172966	76.827031	3.277997	14.145779	2.125164	5.010350	25486.347656	1.217378	0.688598	0.616488	0.565640	0.161405	0.040147	-0.668210	-0.584993	-0.125294	-0.148800	0.119515	-0.552853	-0.004351	2.897641	0.243788	0.141385	0.468744	1.638998
khosla_radius_s3_131	1329.056396	218.373566	1110.682861	390.670309	3349.774414	16.430722	83.569282	2.520416	15.339652	2.282791	5.836204	19549.966797	1.303251	0.951016	0.772459	0.729726	0.193171	-0.081449	0.927622	-0.567378	0.498556	0.161917	0.472461	0.553900	-0.049749	0.222263	-0.399021	0.130381	0.663139	1.260208
khosla_radius_s3_132	1370.018066	269.072235	1100.945801	481.370229	3879.669189	19.640051	80.359948	2.831838	14.418690	2.195459	5.275942	20468.908203	1.277680	0.842928	0.678035	0.659733	-0.168269	-0.087430	0.821322	-0.519354	-0.409305	-0.149907	0.403269	-0.521428	0.027110	0.226904	-2.662401	0.138709	0.567546	1.415919
khosla_radius_s3_133	1496.188477	244.750519	1251.437988	437.858678	3541.293457	16.358268	83.641732	2.366877	14.468992	2.322935	5.601756	19837.460938	1.192747	0.963747	0.818786	0.808006	0.224542	-0.059657	0.935323	-0.743132	-0.304796	0.158945	-0.281238	0.748722	0.114866	0.243470	-0.259683	0.138227	0.706769	1.183438
khosla_radius_s3_134	1579.537842	206.693069	1372.844727	369.773901	2950.112549	13.085668	86.914331	1.867706	14.272915	2.401952	5.713809	16856.380859	1.258673	1.254042	1.046806	0.996320	0.221706	-0.067903	1.232419	-0.914615	0.472208	0.190529	0.451389	0.887614	-0.032296	0.185970	-0.297204	0.140126	0.930707	0.933853
khosla_radius_s3_135	1006.628906	132.944061	873.684814	237.836926	2171.023682	13.206859	86.793137	2.156727	16.330355	2.516628	6.849571	14870.581055	1.162790	1.027897	0.922395	0.883992	0.269148	-0.204047	0.970823	0.850891	-0.217935	-0.281605	-0.250808	-0.840861	-0.107196	0.334805	-0.648680	0.122471	0.804860	1.078363
khosla_radius_s3_137	1157.311523	205.167053	952.144470	367.043858	2683.695557	17.727903	82.272100	2.318905	13.080539	1.870346	4.077522	10942.827148	1.429637	1.072791	0.872863	0.750394	-0.149370	-0.090291	1.058498	-0.847473	-0.160953	-0.133321	0.146173	-0.734817	-0.042053	0.163423	-2.597890	0.152899	0.709577	1.159453
khosla_radius_s3_136	1984.101196	401.543549	1582.557617	718.361408	5350.303711	20.238058	79.761940	2.696588	13.324343	2.004975	4.452496	23822.207031	1.354183	0.912107	0.718910	0.673548	0.233195	0.045475	0.880620	0.693048	0.044497	-0.185836	0.048933	-0.671417	0.021714	0.263521	0.192591	0.150101	0.591577	1.348294
khosla_radius_s3_138	660.140015	176.303711	483.836304	315.407339	1882.566040	26.707017	73.292983	2.851768	10.677972	1.456989	2.592947	4881.394531	1.464419	0.878543	0.721758	0.599926	0.146508	-0.126458	0.856961	-0.707518	0.059382	0.129722	-0.063666	-0.591623	-0.076419	0.222114	-0.712076	0.187301	0.514018	1.425884
khosla_radius_s3_139	710.999756	81.809776	629.190002	146.357690	1134.744263	11.506302	88.493699	1.595984	13.870522	2.312931	5.346926	6067.393066	1.345439	1.473800	1.316041	1.095404	0.126817	-0.193574	1.455518	-1.260547	0.344614	0.155656	-0.300297	-1.047347	-0.113121	0.157672	-0.990819	0.144191	1.108955	0.797992
khosla_radius_s3_140	1191.373169	148.920593	1042.452637	266.418941	2335.695801	12.499911	87.500095	1.960507	15.684170	2.578754	6.740937	15744.778320	1.285490	1.192693	1.024339	0.927812	0.352784	-0.107195	1.134271	-0.976270	0.040407	0.307465	-0.059837	-0.923332	-0.068649	0.314290	-0.294991	0.127517	0.892627	0.980254
khosla_radius_s3_141	1277.248535	118.022865	1159.225708	211.142906	1614.069824	9.240399	90.759605	1.263708	13.675908	2.540601	5.790837	9346.815430	1.337131	1.915109	1.557779	1.432253	0.254748	-0.344001	1.866658	-1.330258	0.745251	0.318888	-0.720530	-1.231121	-0.128550	0.225420	-0.933373	0.146243	1.436401	0.631854
khosla_radius_s3_142	1188.886230	314.078674	874.807556	561.886748	4221.375488	26.417890	73.582107	3.550698	13.440503	1.839233	4.120036	17392.218750	1.288128	0.666254	0.554430	0.517227	0.186879	-0.015889	0.639311	-0.475251	0.245953	0.145035	0.223397	0.463384	-0.053785	0.285361	-0.084821	0.148804	0.414466	1.775349
khosla_radius_s3_144	808.108765	130.585312	677.523438	233.617123	1874.725098	16.159374	83.840626	2.319892	14.356324	2.323609	5.559749	10423.000000	1.341816	1.047734	0.845141	0.780833	0.212462	-0.185747	1.009012	-0.386842	0.720276	0.214052	0.675934	0.384302	-0.071585	0.272720	-0.718410	0.139311	0.722798	1.159946
khosla_radius_s3_143	1098.281494	247.554733	850.726746	442.875418	3324.998047	22.540189	77.459806	3.027455	13.431365	1.955509	4.377527	14555.267578	1.360488	0.828502	0.622198	0.608974	0.118154	-0.178637	0.800340	0.239645	-0.551878	-0.158528	0.555258	0.248670	-0.026468	0.261480	-0.986434	0.148905	0.511716	1.513728
khosla_radius_s3_145	785.600830	144.619293	640.981567	258.723916	2037.971802	18.408750	81.591254	2.594157	14.091977	2.188442	5.139913	10474.997070	1.305501	0.912941	0.768949	0.699303	0.216419	-0.183314	0.867767	-0.666885	0.305394	0.230828	-0.306140	-0.626238	-0.055937	0.315896	-0.702769	0.141925	0.629039	1.297078
khosla_radius_s3_146	1782.862671	177.420944	1605.441772	317.406069	2923.935791	9.951464	90.048540	1.640023	16.480217	2.624572	7.208920	21078.419922	1.249267	1.421107	1.193230	1.137553	0.004610	-0.023080	1.420912	0.789251	0.894839	0.011974	0.853234	-0.752192	-0.014986	0.016563	-1.373667	0.121358	1.098137	0.820011
khosla_radius_s3_147	896.600403	147.930008	748.670410	264.646784	2165.033936	16.498990	83.501011	2.414714	14.635530	2.338519	5.704243	12349.879883	1.242293	0.960089	0.813403	0.772836	0.125791	-0.000866	0.951813	-0.445305	0.678081	0.059450	0.638710	0.426929	-0.084011	0.131401	-0.006883	0.136654	0.691602	1.207357
khosla_radius_s3_148	788.141602	160.573029	627.568604	287.265148	2055.740234	20.373628	79.626375	2.608339	12.802526	1.788316	3.815828	7844.350098	1.431621	0.939247	0.802124	0.656072	-0.031773	-0.067652	0.936269	-0.797651	-0.078012	-0.032707	0.065532	-0.651250	-0.044837	0.079660	-2.009877	0.156219	0.610552	1.304169
khosla_radius_s3_149	1838.011230	328.626343	1509.384888	587.912527	4744.871094	17.879452	82.120550	2.581525	14.438498	2.243327	5.398380	25614.615234	1.287414	0.918975	0.758196	0.713814	0.130265	-0.139876	0.898878	-0.643787	0.370935	0.151019	-0.363223	-0.613003	-0.042752	0.209521	-0.820958	0.138519	0.636217	1.290762
khosla_radius_s3_150	1539.068481	229.917267	1309.151245	411.321990	3386.299072	14.938729	85.061276	2.200226	14.728337	2.339086	5.741808	19443.480469	1.353693	1.117445	0.881378	0.825479	0.211476	-0.026610	1.096929	-0.736109	0.459932	0.153076	0.426277	0.703892	-0.065107	0.191918	-0.125174	0.135793	0.773205	1.100113
khosla_radius_s3_151	1344.278809	211.341812	1132.937012	378.090502	3031.237305	15.721576	84.278423	2.254917	14.342819	2.230440	5.331800	16161.952148	1.339947	1.065356	0.887505	0.795073	0.201856	-0.096010	1.041643	-0.863917	0.100485	0.176678	-0.102280	-0.786705	-0.052691	0.211384	-0.443966	0.139443	0.747508	1.127459
khosla_radius_s3_152	1525.909790	178.700699	1347.209106	319.695550	2626.199219	11.711092	88.288909	1.721071	14.696077	2.488311	6.094734	16005.984375	1.296358	1.365264	1.167286	1.053154	0.479028	-0.116599	1.273139	-0.956661	0.529631	0.408469	0.477083	0.934183	-0.093951	0.369461	-0.238764	0.136091	1.025976	0.860536
khosla_radius_s3_153	955.979858	181.370438	774.609436	324.471713	2490.619141	18.972203	81.027800	2.605305	13.732223	2.133584	4.883141	12162.042969	1.331678	0.922564	0.761849	0.692783	0.178272	-0.057450	0.903351	-0.649316	0.368549	0.151574	0.336734	0.604793	-0.027990	0.204443	-0.311752	0.145643	0.622022	1.302652
khosla_radius_s3_154	1786.619507	507.910828	1278.708740	908.652471	6184.972656	28.428596	71.571410	3.461830	12.177280	1.645805	3.340238	20659.279297	1.337541	0.711423	0.551288	0.531889	0.185984	-0.014857	0.686521	0.525784	-0.081677	-0.144218	0.078844	0.525918	-0.009983	0.265361	-0.079712	0.164240	0.413489	1.730915
khosla_radius_s3_155	1129.789429	177.258499	952.530945	317.115455	2629.749756	15.689516	84.310484	2.327646	14.835676	2.442847	6.040214	15884.251953	1.228943	0.987612	0.847173	0.803627	0.263849	-0.170528	0.936312	0.811986	-0.045832	-0.237234	-0.080100	-0.790360	-0.121377	0.323725	-0.573777	0.134810	0.724427	1.163823
khosla_radius_s3_156	943.369263	222.229843	721.139404	397.569189	2988.999023	23.557037	76.442963	3.168430	13.450034	1.949694	4.370574	13063.642578	1.337270	0.768486	0.614473	0.574668	0.130797	-0.163064	0.739508	0.536420	-0.258412	-0.151833	-0.262680	-0.506928	-0.065318	0.275487	-0.894764	0.148699	0.482529	1.584215
khosla_radius_s3_157	1525.394165	326.144531	1199.249634	583.472566	4331.781738	21.381000	78.618997	2.839779	13.281786	2.049807	4.537517	19655.533203	1.314371	0.832730	0.710165	0.633558	0.171842	-0.124401	0.805254	-0.611786	0.313100	0.178940	-0.293961	-0.560724	-0.023902	0.257597	-0.626605	0.150582	0.553698	1.419889
khosla_radius_s3_158	1967.982056	310.572571	1657.409424	555.614329	4174.592773	15.781270	84.218729	2.121255	13.441602	2.199532	4.927539	20570.468750	1.381152	1.188766	0.894255	0.860706	0.145466	-0.151551	1.170058	0.341700	-0.813081	-0.147753	0.788403	0.341083	-0.053838	0.177643	-0.805881	0.148792	0.794046	1.060628
khosla_radius_s3_159	1126.832520	237.119568	889.712952	424.206907	3109.681396	21.043018	78.956980	2.759666	13.114402	1.928709	4.215644	13109.311523	1.313415	0.867492	0.713142	0.660486	0.210565	-0.083739	0.837372	-0.607609	0.324160	0.185211	0.306385	0.584829	-0.018558	0.264284	-0.378510	0.152504	0.572221	1.379833
khosla_radius_s3_161	999.871338	149.265640	850.605713	267.036230	2346.839600	14.928485	85.071516	2.347142	15.722570	2.526179	6.619671	15535.306641	1.261528	0.978865	0.866401	0.775936	0.158644	0.047566	0.964752	-0.670538	0.542267	0.083530	0.475014	0.603985	-0.107891	0.170015	0.291298	0.127206	0.724895	1.173571
khosla_radius_s3_160	1581.961182	239.177948	1342.783203	427.889349	3444.134277	15.119079	84.880918	2.177130	14.399882	2.189752	5.255362	18100.171875	1.280340	1.083274	0.903270	0.846083	0.187835	0.015917	1.066747	-0.703331	0.554858	0.115564	0.510198	0.667530	-0.099797	0.174907	0.084536	0.138890	0.779751	1.088565
khosla_radius_s3_162	1362.492310	154.602036	1207.890259	276.583042	2692.927002	11.347003	88.652998	1.976471	17.418446	2.628928	7.631974	20552.349609	1.181918	1.143642	0.987469	0.967615	0.374198	-0.249710	1.051445	0.815071	-0.402610	-0.385563	-0.445072	-0.857982	-0.045357	0.404286	-0.588454	0.114821	0.897084	0.988236
khosla_radius_s3_163	1035.590820	146.358398	889.232422	261.835175	2220.094727	14.132841	85.867161	2.143795	15.168892	2.337273	5.908974	13118.481445	1.277506	1.103607	0.909862	0.863877	-0.213577	-0.123647	1.075661	-0.810650	-0.360169	-0.202419	0.354853	-0.787375	-0.020052	0.225525	-2.616809	0.131849	0.801076	1.071898
khosla_radius_s3_164	1381.167847	223.223724	1157.944092	399.347243	3172.256836	16.161954	83.838046	2.296793	14.211110	2.107527	4.991717	15835.007812	1.421058	1.094798	0.856836	0.770411	0.223094	0.045291	1.070869	-0.775450	0.333321	0.147452	0.287666	0.709011	-0.089916	0.209462	0.200291	0.140735	0.730044	1.148397
khosla_radius_s3_165	1252.765991	117.083977	1135.682007	209.463234	1978.325195	9.346037	90.653962	1.579166	16.896635	2.701802	7.608560	15052.206055	1.261347	1.486996	1.235050	1.178895	-0.095156	-0.205841	1.469602	0.880321	0.848222	0.175792	0.823464	-0.841155	-0.064491	0.153100	-2.003814	0.118367	1.148125	0.789583
khosla_radius_s3_166	1111.914062	195.340744	916.573303	349.464591	2770.808594	17.567971	82.432026	2.491927	14.184489	2.352205	5.560805	15407.925781	1.232950	0.933849	0.776565	0.757411	0.098466	-0.145756	0.917134	0.542402	-0.536849	-0.143688	-0.536213	-0.534228	-0.027337	0.189491	-0.976664	0.140999	0.661593	1.245963
khosla_radius_s3_168	1250.998291	158.396088	1092.602173	283.370601	2345.414062	12.661575	87.338424	1.874834	14.807273	2.397349	5.916368	13876.332031	1.350653	1.278224	1.082799	0.946375	0.232147	-0.026505	1.256687	-1.008629	0.343008	0.193562	0.298253	0.897420	-0.036168	0.183830	-0.113683	0.135069	0.931692	0.937417
khosla_radius_s3_167	1560.043213	333.793304	1226.249878	597.156222	4222.229492	21.396413	78.603584	2.706482	12.649234	1.893580	3.992056	16855.376953	1.332526	0.901636	0.713704	0.676637	0.234203	-0.225305	0.841032	0.575672	-0.339009	-0.251093	-0.359265	-0.570936	-0.052902	0.368735	-0.766036	0.158112	0.580854	1.353241
khosla_radius_s3_169	863.450378	249.894165	613.556213	447.060661	2691.256348	28.941345	71.058655	3.116863	10.769585	1.230630	2.208896	5944.704590	1.581869	0.855237	0.646088	0.540650	0.126926	-0.111705	0.838357	-0.624786	0.121636	0.110799	-0.111887	-0.526265	-0.053182	0.199011	-0.721699	0.185708	0.455963	1.558431
khosla_radius_s3_170	892.397583	219.037338	673.360229	391.857798	2754.219482	24.544816	75.455183	3.086314	12.574201	1.892318	3.965732	10922.496094	1.259845	0.754746	0.640563	0.599078	0.039346	-0.109189	0.745769	-0.620993	0.147427	0.054351	-0.143594	-0.576516	-0.076840	0.154389	-1.224934	0.159056	0.488966	1.543157
khosla_radius_s3_171	1563.303589	220.072479	1343.231079	393.709665	3592.196777	14.077398	85.922599	2.297824	16.322790	2.531545	6.886980	24739.386719	1.222296	0.987399	0.874630	0.807823	0.105057	0.042393	-0.980878	0.480948	0.725806	0.082894	0.669225	-0.449426	0.052264	3.026606	0.383537	0.122528	0.747861	1.148912
khosla_radius_s3_172	1120.867920	212.813904	908.054016	380.724074	2921.506836	18.986528	81.013471	2.606468	13.727988	2.159667	4.941314	14436.082031	1.275902	0.904305	0.752487	0.708758	-0.088951	-0.085236	0.895874	-0.679249	-0.308999	-0.096841	0.296924	-0.642783	-0.031675	0.136659	-2.377519	0.145688	0.621634	1.303234
khosla_radius_s3_173	1464.462036	242.453613	1222.008423	433.749514	3437.697266	16.555814	83.444184	2.347413	14.178783	2.252963	5.324046	18302.457031	1.302146	1.024801	0.823243	0.787010	0.237931	-0.067772	0.994492	0.550841	-0.587195	-0.171772	0.555632	0.549121	-0.095514	0.243816	-0.277489	0.141056	0.710946	1.173707
khosla_radius_s3_174	1473.395264	203.635193	1269.760010	364.303360	3014.895752	13.820812	86.179185	2.046223	14.805377	2.364856	5.835432	17593.218750	1.278685	1.163396	0.943623	0.909838	0.129534	-0.131742	1.148632	0.496930	-0.788696	-0.146437	0.766809	0.488757	-0.030417	0.159484	-0.793848	0.135086	0.842324	1.023112
khosla_radius_s3_175	2691.132568	394.434387	2296.698242	705.643119	5802.011230	14.656818	85.343182	2.155974	14.709700	2.257220	5.533838	32107.392578	1.309577	1.114889	0.903240	0.851335	0.191893	-0.154894	1.087273	0.505751	-0.723238	-0.192316	0.689969	0.496088	-0.051101	0.223039	-0.679108	0.135965	0.791690	1.077987
khosla_radius_s3_176	1882.046143	389.701630	1492.344482	697.176215	5391.095215	20.706274	79.293722	2.864486	13.833904	2.263187	5.218119	28131.376953	1.315119	0.847227	0.671353	0.644221	0.161467	-0.059389	0.829575	0.548608	-0.363488	-0.132744	0.350515	0.539707	-0.029584	0.204488	-0.352451	0.144572	0.553633	1.432243
khosla_radius_s3_178	1349.343506	97.903328	1251.440186	175.149054	1601.614868	7.255626	92.744374	1.186959	16.359146	2.767124	7.544631	12083.593750	1.200645	1.898986	1.681026	1.581637	0.103617	-0.112083	1.892841	-1.371587	-0.971746	0.017541	0.910350	-1.287226	-0.126056	0.080467	-0.824629	0.122256	1.562723	0.593479
khosla_radius_s3_177	2044.495361	478.776947	1565.718384	856.531958	6362.720215	23.417854	76.582146	3.112123	13.289529	1.940552	4.298171	27348.060547	1.320524	0.775630	0.626650	0.587365	0.179187	0.025435	0.754220	-0.552059	0.270236	0.122043	0.242534	0.529601	-0.075482	0.235508	0.141006	0.150494	0.492154	1.556061
khosla_radius_s3_179	1704.515625	226.536087	1477.979492	405.273060	3372.403076	13.290350	86.709648	1.978511	14.886825	2.374732	5.892037	19870.324219	1.204352	1.156779	0.983389	0.960499	0.193019	-0.013365	-1.140484	-0.935474	0.256733	-0.161336	0.249364	0.927036	0.031332	2.973545	-0.069132	0.134347	0.876514	0.989256
khosla_radius_s3_180	1740.159058	479.557953	1260.601074	857.929178	5697.774902	27.558282	72.441715	3.274284	11.881307	1.401061	2.774406	15807.940430	1.475233	0.804487	0.577764	0.545329	0.210383	-0.030894	0.775876	0.531064	-0.170437	-0.150776	0.160651	0.520628	-0.022829	0.267496	-0.145806	0.168332	0.442489	1.637142
khosla_radius_s3_181	1740.028442	276.002533	1464.025879	493.768531	3913.740479	15.861955	84.138042	2.249239	14.180089	2.178033	5.147450	20145.785156	1.317924	1.084754	0.848964	0.823078	-0.212256	-0.154635	1.052486	-0.710134	-0.417847	-0.204579	0.421307	-0.706825	-0.018883	0.244523	-2.511974	0.141043	0.748147	1.124620
khosla_radius_s3_183	1507.438354	140.030136	1367.408203	250.513913	2038.682251	9.289278	90.710723	1.352415	14.558882	2.363538	5.735079	11692.003906	1.254099	1.733581	1.437242	1.382331	0.367997	-0.323326	1.662931	1.371825	-0.245532	-0.351391	-0.289609	-1.337375	-0.195941	0.286473	-0.720870	0.137373	1.341463	0.676207
khosla_radius_s3_182	1617.602295	246.690414	1370.911865	441.329151	3735.632324	15.250374	84.749627	2.309364	15.142998	2.314369	5.841080	21820.126953	1.287080	1.032290	0.839875	0.802040	0.146807	-0.000253	1.021797	-0.044009	-0.838699	0.006154	0.792821	-0.041542	-0.113917	0.142698	-0.001724	0.132074	0.733965	1.154682
khosla_radius_s3_184	1446.349487	129.971252	1316.378174	232.518571	1846.304443	8.986158	91.013837	1.276527	14.205483	2.546440	6.028903	11131.189453	1.386571	1.902551	1.600284	1.372127	-0.238449	0.010584	1.887520	-1.468627	-0.608998	-0.182114	0.517155	-1.268871	0.072449	0.125786	3.097233	0.140791	1.425960	0.638264
khosla_radius_s3_185	1399.680664	453.643555	946.037109	811.568319	5178.238770	32.410502	67.589498	3.699586	11.414774	1.485308	2.825743	14632.374023	1.265822	0.638438	0.523606	0.504367	0.102674	-0.072928	0.625894	0.362996	-0.363359	-0.101821	0.354372	0.358523	-0.016356	0.198562	-0.617593	0.175212	0.365390	1.849793
khosla_radius_s3_186	1241.851685	76.110710	1165.740967	136.162060	1328.778931	6.128808	93.871188	1.069998	17.458502	2.826721	8.225051	10929.274414	1.199658	2.112824	1.852619	1.761189	0.423881	-0.164505	2.063320	-0.878282	1.601837	0.308117	1.509852	0.874249	-0.240462	0.216898	-0.370200	0.114557	1.754605	0.534999
khosla_radius_s3_187	1091.996948	93.653290	998.343628	167.545735	1320.974121	8.576333	91.423666	1.209687	14.104941	2.388102	5.614005	7415.955566	1.311104	1.937713	1.691806	1.477925	0.268905	-0.295177	1.896126	-1.552436	0.595232	0.312804	-0.550444	-1.364994	-0.134414	0.207554	-0.831941	0.141794	1.511526	0.604843
khosla_radius_s3_188	1623.088989	219.291733	1403.797241	392.312910	2931.528320	13.510765	86.489236	1.806141	13.368166	2.474420	5.513077	16161.740234	1.263658	1.308806	1.069079	1.035728	0.324362	0.020375	1.267812	-0.335597	1.012653	0.069548	-0.949088	-0.332339	0.248023	0.250944	0.062734	0.149609	0.957724	0.903071
khosla_radius_s3_189	1325.996338	150.250061	1175.746338	268.797359	2447.245117	11.331107	88.668901	1.845590	16.287815	2.651256	7.197194	17613.296875	1.255465	1.265632	1.061650	1.008099	-0.194588	-0.178602	1.237765	-0.354883	-0.980904	-0.197450	0.937359	-0.358431	0.095645	0.210237	-2.399005	0.122791	0.960873	0.922795
khosla_radius_s3_190	1261.141357	288.620483	972.520874	516.342045	3299.475342	22.885656	77.114344	2.616261	11.431882	1.621969	3.090360	10196.566406	1.446930	0.984890	0.734954	0.680676	0.208260	0.034591	0.961998	-0.657864	0.300078	0.131628	0.267174	0.620895	-0.080166	0.216028	0.164594	0.174949	0.589500	1.308131
khosla_radius_s3_191	1081.841187	170.255539	911.585632	304.587159	2418.652832	15.737572	84.262425	2.235682	14.206016	2.251703	5.331288	12894.535156	1.282430	1.059179	0.874806	0.825916	0.182774	-0.077356	1.040418	-0.823309	0.246749	0.162981	-0.240071	-0.790081	-0.016569	0.188495	-0.400371	0.140785	0.753796	1.117841
khosla_radius_s3_192	856.859009	184.932526	671.926514	330.844288	2471.788330	21.582608	78.417397	2.884708	13.365893	2.037638	4.539143	11219.799805	1.270011	0.806828	0.692646	0.635292	-0.122744	0.055403	0.795510	-0.684462	-0.020383	-0.104190	0.011875	-0.633516	0.045973	0.167696	2.717597	0.149635	0.543676	1.442354
khosla_radius_s3_193	1497.350342	189.846054	1307.504272	339.634591	2867.040039	12.678801	87.321198	1.914742	15.101921	2.419096	6.088832	17456.925781	1.322624	1.253515	1.031176	0.947748	0.189730	-0.135734	1.231616	-0.746900	0.684947	0.190560	0.637509	0.700978	-0.020961	0.187195	-0.620989	0.132433	0.912093	0.957371
khosla_radius_s3_194	1464.694580	179.849350	1284.845215	321.750487	2738.547852	12.278966	87.721032	1.869706	15.226899	2.433396	6.175513	16911.937500	1.263825	1.235895	1.077607	0.977901	0.210225	0.002187	1.217882	-1.044081	0.196924	0.179869	0.175765	0.961441	-0.032070	0.170940	0.010402	0.131347	0.938341	0.934853
khosla_radius_s3_195	1036.860840	204.928009	831.932861	366.616208	2565.284180	19.764273	80.235732	2.474087	12.517978	1.987706	4.147009	10638.255859	1.402820	1.016327	0.783613	0.724489	0.182093	-0.006706	0.999859	-0.769956	0.038521	0.140479	0.035942	0.723595	-0.001690	0.180263	-0.036813	0.159770	0.648609	1.237044
khosla_radius_s3_196	1416.427368	243.962921	1172.464478	436.449666	3594.225098	17.223822	82.776183	2.537529	14.732670	2.314248	5.682509	20424.218750	1.182933	0.891654	0.768433	0.753765	0.250055	-0.066624	0.853276	0.731703	-0.079702	-0.220786	-0.091054	-0.747574	-0.031689	0.294459	-0.260387	0.135753	0.652416	1.268764
khosla_radius_s3_197	1514.751343	357.181030	1157.570312	638.996863	4641.217285	23.580176	76.419824	3.064013	12.994020	1.954094	4.231923	19641.273438	1.325215	0.792391	0.632321	0.597934	0.108026	-0.028775	0.784465	-0.617448	0.103437	0.088820	-0.099882	-0.589480	-0.007869	0.141555	-0.260330	0.153917	0.498822	1.532006
khosla_radius_s3_198	1489.048462	363.762695	1125.285767	650.771462	4683.457520	24.429205	75.570798	3.145269	12.875035	1.852425	3.975006	18616.773438	1.345172	0.779906	0.614805	0.579782	0.125764	-0.058779	0.767452	-0.391685	0.463288	0.099662	0.436976	0.378660	-0.042603	0.178952	-0.437212	0.155339	0.480536	1.572634
khosla_radius_s3_199	2062.636230	436.735535	1625.900635	781.319872	5948.448730	21.173657	78.826338	2.883906	13.620254	1.974425	4.482028	26661.117188	1.337422	0.854654	0.660854	0.639031	0.142623	-0.082336	0.838638	0.610940	-0.218575	-0.125323	-0.219055	-0.599922	-0.021645	0.193903	-0.523560	0.146840	0.546664	1.441953
khosla_radius_s3_200	1344.647217	209.357788	1135.289429	374.541083	3020.383057	15.569718	84.430283	2.246227	14.426896	2.268218	5.453891	16472.839844	1.280965	1.065142	0.853724	0.831516	0.152521	-0.000513	1.054166	-0.797825	-0.281118	0.115294	0.270745	-0.785207	-0.039558	0.143688	-0.003365	0.138630	0.751752	1.123114
khosla_radius_s3_201	1512.579590	257.361481	1255.218140	460.419689	3804.666504	17.014740	82.985264	2.515350	14.783357	2.227579	5.488516	20881.974609	1.325825	0.960307	0.777833	0.724309	0.155627	-0.122072	0.939717	-0.692298	0.318444	0.156017	-0.308640	-0.654382	-0.033893	0.207451	-0.665149	0.135287	0.659831	1.257675
khosla_radius_s3_202	1484.853149	336.873108	1147.979980	602.665990	4436.663086	22.687301	77.312696	2.987947	13.170132	2.099746	4.608989	20448.531250	1.230431	0.770320	0.659240	0.626057	0.192699	-0.108932	0.737830	0.628348	-0.091091	-0.177421	-0.106646	-0.613707	-0.062751	0.291467	-0.514511	0.151859	0.517497	1.493974
khosla_radius_s3_203	1363.913086	236.039383	1127.873657	422.274456	2679.706055	17.306043	82.693952	1.964719	11.352792	2.198239	4.159358	11145.856445	1.337676	1.233341	1.000205	0.922003	-0.067595	-0.098295	1.227558	0.566430	0.818661	0.096744	0.758213	-0.524596	-0.000255	0.096876	-2.173202	0.176168	0.841789	0.982360
