# Supplementary material for: Virtual supersampling as post-processing step preserves the trabecular bone morphometry in human peripheral quantitative computed tomography scans
Source: PLoS One. 2019 Feb 13;14(2):e0212280. doi: 10.1371/journal.pone.0212280 (PMC6373954; doi:10.1371/journal.pone.0212280)
Supplement: S1 File. Data — (ZIP) [file pone.0212280.s001.zip › Evaluation/UpSampleMayo/doc/csv/exporttable_mayo.csv]

	Parameter	Mean0	Sds0	Mean1	Sds1
1	BV.TV	18.282355847619	5.65391419729773	15.14515323	5.30918311338891
2	BS.BV	14.2471836761905	1.55821141609363	14.96839689	1.55497091007175
3	Tb.Th	0.225879228571429	0.0176879768656876	0.21975661	0.0175593124378721
4	Tb.Sp	0.717954685714286	0.312687517869933	0.81313699	0.26869642879439
5	Tb.N	1.46233393333333	0.326576588610816	1.29685725	0.310913608062419
6	SMI	2.04566681904762	0.31011881256804	2.22256016	0.283789058215184
7	DA	1.29166859047619	0.0784128055592147	1.27067261	0.070186768915846
8	Conn.D	2.4352247047619	1.05377053010344	1.81698734	1.00567389570816
