# Supplementary material for: Virtual supersampling as post-processing step preserves the trabecular bone morphometry in human peripheral quantitative computed tomography scans
Source: PLoS One. 2019 Feb 13;14(2):e0212280. doi: 10.1371/journal.pone.0212280 (PMC6373954; doi:10.1371/journal.pone.0212280)
Supplement: S1 File. Data — (ZIP) [file pone.0212280.s001.zip › Evaluation/UpSampleMayo/doc/csv/old/eval_con_thtri.csv]

Sample:	Conn.D
	[1/mm�]
khosla_radius_s3add_304	2.396001
khosla_radius_s3add_303	2.996789
khosla_radius_s3add_301	1.959285
khosla_radius_s3add_302	0.933408
khosla_radius_s3add_306	2.973026
khosla_radius_s3add_305	1.590125
khosla_radius_s3add_300	1.087456
khosla_radius_s3add_307	2.064327
khosla_radius_s3add_308	2.851547
khosla_radius_s3_002	1.538727
khosla_radius_s3_004	3.905462
khosla_radius_s3_003	1.742595
khosla_radius_s3_005	1.192997
khosla_radius_s3_007	1.921175
khosla_radius_s3_008	1.554628
khosla_radius_s3_006	3.585702
khosla_radius_s3_001	0.229417
khosla_radius_s3_009	2.512114
khosla_radius_s3_015	1.116755
khosla_radius_s3_012	2.356268
khosla_radius_s3_011	1.347961
khosla_radius_s3_010	1.598777
khosla_radius_s3_013	2.327981
khosla_radius_s3_014	2.627598
khosla_radius_s3_016	0.919671
khosla_radius_s3_019	2.310538
khosla_radius_s3_021	2.581009
khosla_radius_s3_020	3.346531
khosla_radius_s3_017	2.117659
khosla_radius_s3_022	2.871960
khosla_radius_s3_024	2.016205
khosla_radius_s3_018	1.518061
khosla_radius_s3_023	2.403743
khosla_radius_s3_025	2.335568
khosla_radius_s3_026	2.372923
khosla_radius_s3_028	3.088912
khosla_radius_s3_027	1.787165
khosla_radius_s3_029	2.641659
khosla_radius_s3_031	0.598060
khosla_radius_s3_034	1.347315
khosla_radius_s3_032	1.917693
khosla_radius_s3_030	1.895498
khosla_radius_s3_033	1.819713
khosla_radius_s3_036	1.271113
khosla_radius_s3_037	0.452169
khosla_radius_s3_035	0.421964
khosla_radius_s3_039	0.540981
khosla_radius_s3_038	1.589838
khosla_radius_s3_041	1.948647
khosla_radius_s3_040	0.923887
khosla_radius_s3_045	1.777472
khosla_radius_s3_042	1.819680
khosla_radius_s3_043	2.318775
khosla_radius_s3_046	1.586196
khosla_radius_s3_044	0.909796
khosla_radius_s3_049	2.005529
khosla_radius_s3_047	3.371379
khosla_radius_s3_051	1.581371
khosla_radius_s3_048	2.799667
khosla_radius_s3_052	1.060688
khosla_radius_s3_054	1.823996
khosla_radius_s3_050	0.464083
khosla_radius_s3_053	0.569269
khosla_radius_s3_056	0.953734
khosla_radius_s3_055	1.271760
khosla_radius_s3_058	0.564469
khosla_radius_s3_059	3.969123
khosla_radius_s3_061	2.173013
khosla_radius_s3_057	1.907534
khosla_radius_s3_060	1.792306
khosla_radius_s3_062	1.324076
khosla_radius_s3_063	0.542946
khosla_radius_s3_064	2.860146
khosla_radius_s3_068	1.786720
khosla_radius_s3_067	2.103675
khosla_radius_s3_066	0.713895
khosla_radius_s3_070	1.770010
khosla_radius_s3_065	1.631419
khosla_radius_s3_069	0.505143
khosla_radius_s3_071	3.633301
khosla_radius_s3_073	2.185249
khosla_radius_s3_074	1.089311
khosla_radius_s3_077	1.448326
khosla_radius_s3_076	3.718533
khosla_radius_s3_075	1.544534
khosla_radius_s3_078	1.232581
khosla_radius_s3_072	2.605070
khosla_radius_s3_082	2.259454
khosla_radius_s3_083	1.801279
khosla_radius_s3_079	1.564686
khosla_radius_s3_080	0.607359
khosla_radius_s3_081	2.296530
khosla_radius_s3_086	2.598542
khosla_radius_s3_085	2.537482
khosla_radius_s3_084	1.920924
khosla_radius_s3_088	3.469414
khosla_radius_s3_087	2.028086
khosla_radius_s3_091	0.622761
khosla_radius_s3_089	0.410939
khosla_radius_s3_090	1.479223
khosla_radius_s3_092	2.232756
khosla_radius_s3_093	1.711741
khosla_radius_s3_094	1.087387
khosla_radius_s3_097	2.372738
khosla_radius_s3_098	2.925799
khosla_radius_s3_096	2.857592
khosla_radius_s3_095	1.219392
khosla_radius_s3_099	1.701190
khosla_radius_s3_101	1.802880
khosla_radius_s3_102	0.654237
khosla_radius_s3_100	1.560487
khosla_radius_s3_103	3.077478
khosla_radius_s3_104	0.658283
khosla_radius_s3_105	2.345344
khosla_radius_s3_108	1.310288
khosla_radius_s3_107	1.444302
khosla_radius_s3_106	2.253118
khosla_radius_s3_109	0.498304
khosla_radius_s3_112	1.390286
khosla_radius_s3_113	2.123738
khosla_radius_s3_110	2.519883
khosla_radius_s3_111	5.329488
khosla_radius_s3_117	0.948777
khosla_radius_s3_114	0.021464
khosla_radius_s3_118	1.352542
khosla_radius_s3_120	1.848746
khosla_radius_s3_115	3.412088
khosla_radius_s3_116	2.112220
khosla_radius_s3_122	1.736827
khosla_radius_s3_119	0.610695
khosla_radius_s3_121	1.641189
khosla_radius_s3_124	3.286402
khosla_radius_s3_123	0.938160
khosla_radius_s3_126	0.733997
khosla_radius_s3_125	1.784675
khosla_radius_s3_129	2.002136
khosla_radius_s3_127	0.669964
khosla_radius_s3_128	2.469646
khosla_radius_s3_131	1.727631
khosla_radius_s3_132	2.314667
khosla_radius_s3_130	3.119994
khosla_radius_s3_133	1.514486
khosla_radius_s3_135	1.167098
khosla_radius_s3_138	2.360406
khosla_radius_s3_137	1.821881
khosla_radius_s3_139	0.915826
khosla_radius_s3_134	1.118406
khosla_radius_s3_140	1.058362
khosla_radius_s3_136	2.177253
khosla_radius_s3_144	1.883709
khosla_radius_s3_141	0.589671
khosla_radius_s3_143	2.689730
khosla_radius_s3_142	4.049331
khosla_radius_s3_145	1.852747
khosla_radius_s3_147	1.702308
khosla_radius_s3_146	0.595552
khosla_radius_s3_148	2.387336
khosla_radius_s3_153	2.050050
khosla_radius_s3_151	1.433670
khosla_radius_s3_152	0.870015
khosla_radius_s3_150	1.284979
khosla_radius_s3_156	3.025579
khosla_radius_s3_149	1.821293
khosla_radius_s3_155	1.567887
khosla_radius_s3_154	3.677187
khosla_radius_s3_161	1.279373
khosla_radius_s3_157	2.387518
khosla_radius_s3_163	1.309100
khosla_radius_s3_162	0.797624
khosla_radius_s3_159	2.366458
khosla_radius_s3_158	1.356080
khosla_radius_s3_160	1.543836
khosla_radius_s3_164	1.639397
khosla_radius_s3_165	0.464792
khosla_radius_s3_166	1.793365
khosla_radius_s3_169	2.785122
khosla_radius_s3_168	1.143969
khosla_radius_s3_170	3.007834
khosla_radius_s3_167	2.161740
khosla_radius_s3_172	2.052656
khosla_radius_s3_171	1.221089
khosla_radius_s3_173	1.495144
khosla_radius_s3_174	1.175326
khosla_radius_s3_176	2.244399
khosla_radius_s3_178	0.372660
khosla_radius_s3_179	1.128182
khosla_radius_s3_180	3.608726
khosla_radius_s3_177	2.927027
khosla_radius_s3_175	1.323918
khosla_radius_s3_182	1.570636
khosla_radius_s3_181	1.583820
khosla_radius_s3_183	0.775450
khosla_radius_s3_184	0.648021
khosla_radius_s3_185	4.551739
khosla_radius_s3_186	0.323774
khosla_radius_s3_187	0.588881
khosla_radius_s3_189	0.789286
khosla_radius_s3_188	1.128120
khosla_radius_s3_192	2.404121
khosla_radius_s3_190	2.179024
khosla_radius_s3_191	1.503856
khosla_radius_s3_195	1.786483
khosla_radius_s3_193	0.935743
khosla_radius_s3_194	1.084698
khosla_radius_s3_196	1.730827
khosla_radius_s3_200	1.522058
khosla_radius_s3_197	2.849633
khosla_radius_s3_198	2.985680
khosla_radius_s3_201	1.929986
khosla_radius_s3_202	2.689928
khosla_radius_s3_199	2.640162
khosla_radius_s3_203	1.193604
