# Supplementary material for: Virtual supersampling as post-processing step preserves the trabecular bone morphometry in human peripheral quantitative computed tomography scans
Source: PLoS One. 2019 Feb 13;14(2):e0212280. doi: 10.1371/journal.pone.0212280 (PMC6373954; doi:10.1371/journal.pone.0212280)
Supplement: S1 File. Data — (ZIP) [file pone.0212280.s001.zip › Evaluation/UpSampleMayo/doc/csv/old/eval_dtb_thtri.csv]

Sample:	Tb.Sp	Tb.Sp.SD
	[mm]	[mm]
khosla_radius_s3add_304	0.522716	0.141234
khosla_radius_s3add_303	0.488160	0.150432
khosla_radius_s3add_301	0.589645	0.170857
khosla_radius_s3add_302	0.775562	0.248778
khosla_radius_s3add_305	0.572384	0.179456
khosla_radius_s3add_300	0.813914	0.256263
khosla_radius_s3add_306	0.469297	0.129961
khosla_radius_s3add_307	0.578781	0.176069
khosla_radius_s3add_308	0.516418	0.147846
khosla_radius_s3_002	0.665186	0.219236
khosla_radius_s3_003	0.675525	0.236633
khosla_radius_s3_004	0.455783	0.125052
khosla_radius_s3_005	0.828380	0.277255
khosla_radius_s3_007	0.659308	0.192244
khosla_radius_s3_008	0.643629	0.196018
khosla_radius_s3_006	0.505524	0.212849
khosla_radius_s3_001	1.052148	0.523838
khosla_radius_s3_009	0.528826	0.159817
khosla_radius_s3_011	0.720244	0.246454
khosla_radius_s3_010	0.636681	0.226139
khosla_radius_s3_012	0.555233	0.160880
khosla_radius_s3_015	0.809158	0.280881
khosla_radius_s3_013	0.660853	0.184737
khosla_radius_s3_014	0.546553	0.192969
khosla_radius_s3_016	0.726711	0.246321
khosla_radius_s3_019	0.525290	0.148390
khosla_radius_s3_017	0.592108	0.199737
khosla_radius_s3_021	0.593504	0.195567
khosla_radius_s3_020	0.486897	0.139995
khosla_radius_s3_018	0.712556	0.383435
khosla_radius_s3_022	0.617615	0.202973
khosla_radius_s3_023	0.566841	0.177744
khosla_radius_s3_024	0.621848	0.217095
khosla_radius_s3_025	0.596524	0.193274
khosla_radius_s3_026	0.545811	0.161307
khosla_radius_s3_028	0.558491	0.248469
khosla_radius_s3_027	0.606582	0.193034
khosla_radius_s3_029	0.592835	0.174810
khosla_radius_s3_031	0.874759	0.358532
khosla_radius_s3_030	0.735118	0.232180
khosla_radius_s3_032	0.613626	0.185535
khosla_radius_s3_034	0.648456	0.216606
khosla_radius_s3_033	0.764174	0.253890
khosla_radius_s3_036	0.720255	0.278654
khosla_radius_s3_035	1.068827	0.540235
khosla_radius_s3_037	0.820744	0.289243
khosla_radius_s3_039	1.024574	0.460286
khosla_radius_s3_038	0.703506	0.237550
khosla_radius_s3_041	0.580892	0.187271
khosla_radius_s3_040	0.742663	0.291034
khosla_radius_s3_042	0.604264	0.188635
khosla_radius_s3_045	0.587435	0.180733
khosla_radius_s3_043	0.569110	0.178860
khosla_radius_s3_044	0.763396	0.260156
khosla_radius_s3_046	0.613793	0.201759
khosla_radius_s3_047	0.518964	0.169649
khosla_radius_s3_049	0.743164	0.236012
khosla_radius_s3_048	0.642984	0.209097
khosla_radius_s3_051	0.677562	0.232104
khosla_radius_s3_050	1.255229	0.605769
khosla_radius_s3_052	0.936373	0.430706
khosla_radius_s3_054	0.863449	0.539691
khosla_radius_s3_053	0.672967	0.193590
khosla_radius_s3_056	0.756267	0.256609
khosla_radius_s3_055	0.737899	0.232526
khosla_radius_s3_058	0.842798	0.260994
khosla_radius_s3_057	0.684855	0.345858
khosla_radius_s3_059	0.455203	0.130981
khosla_radius_s3_061	0.615781	0.204825
khosla_radius_s3_060	0.630399	0.195354
khosla_radius_s3_062	0.702622	0.289299
khosla_radius_s3_063	0.985072	0.480834
khosla_radius_s3_064	0.590264	0.197699
khosla_radius_s3_066	1.153701	0.647632
khosla_radius_s3_067	0.647352	0.211734
khosla_radius_s3_068	0.751280	0.340018
khosla_radius_s3_065	0.708062	0.222805
khosla_radius_s3_070	0.725704	0.210953
khosla_radius_s3_069	1.003311	0.418118
khosla_radius_s3_071	0.482944	0.131565
khosla_radius_s3_074	0.763205	0.266541
khosla_radius_s3_073	0.588392	0.175894
khosla_radius_s3_077	0.663507	0.214114
khosla_radius_s3_072	0.646324	0.328598
khosla_radius_s3_076	0.469262	0.130538
khosla_radius_s3_075	0.648342	0.234464
khosla_radius_s3_078	0.707471	0.284472
khosla_radius_s3_082	0.646566	0.190490
khosla_radius_s3_083	0.623877	0.185176
khosla_radius_s3_079	0.566913	0.150061
khosla_radius_s3_080	1.031318	0.493417
khosla_radius_s3_081	0.638837	0.190853
khosla_radius_s3_086	0.616050	0.198617
khosla_radius_s3_085	0.590112	0.204006
khosla_radius_s3_084	0.631334	0.226461
khosla_radius_s3_088	0.480421	0.139463
khosla_radius_s3_087	0.629426	0.204444
khosla_radius_s3_089	1.164070	0.599109
khosla_radius_s3_091	0.733631	0.236355
khosla_radius_s3_090	0.649747	0.299695
khosla_radius_s3_092	0.569322	0.178532
khosla_radius_s3_093	0.686955	0.205758
khosla_radius_s3_094	0.731532	0.268874
khosla_radius_s3_097	0.567610	0.170782
khosla_radius_s3_098	0.502999	0.149417
khosla_radius_s3_096	0.521671	0.146950
khosla_radius_s3_095	0.842438	0.372910
khosla_radius_s3_099	0.707794	0.241183
khosla_radius_s3_101	0.612278	0.194992
khosla_radius_s3_100	0.624406	0.203783
khosla_radius_s3_102	0.900495	0.340874
khosla_radius_s3_103	0.503769	0.139611
khosla_radius_s3_104	0.786118	0.272369
khosla_radius_s3_105	0.653607	0.180045
khosla_radius_s3_108	0.722776	0.236555
khosla_radius_s3_107	0.825501	0.284723
khosla_radius_s3_106	0.544059	0.161869
khosla_radius_s3_109	1.242202	0.722609
khosla_radius_s3_110	0.519890	0.139904
khosla_radius_s3_112	0.624467	0.227788
khosla_radius_s3_111	0.379140	0.102032
khosla_radius_s3_113	0.586859	0.166211
khosla_radius_s3_114	2.000082	0.968705
khosla_radius_s3_117	0.765169	0.292054
khosla_radius_s3_115	0.501855	0.160500
khosla_radius_s3_116	0.584343	0.172219
khosla_radius_s3_118	0.753908	0.312521
khosla_radius_s3_120	0.587504	0.190987
khosla_radius_s3_119	1.642457	0.972741
khosla_radius_s3_121	0.662569	0.260259
khosla_radius_s3_122	0.653081	0.196740
khosla_radius_s3_123	0.754642	0.239072
khosla_radius_s3_124	0.499879	0.147041
khosla_radius_s3_126	1.289440	0.827454
khosla_radius_s3_125	0.700997	0.262343
khosla_radius_s3_127	0.991368	0.529325
khosla_radius_s3_129	0.659443	0.239278
khosla_radius_s3_128	0.569378	0.171015
khosla_radius_s3_131	0.613691	0.186497
khosla_radius_s3_130	0.474575	0.124433
khosla_radius_s3_132	0.550340	0.162019
khosla_radius_s3_133	0.651253	0.194591
khosla_radius_s3_135	0.661220	0.217894
khosla_radius_s3_134	0.880984	0.497277
khosla_radius_s3_137	0.758632	0.266665
khosla_radius_s3_138	0.592782	0.198476
khosla_radius_s3_139	1.021267	0.530280
khosla_radius_s3_136	0.620989	0.229497
khosla_radius_s3_140	0.720619	0.287530
khosla_radius_s3_141	1.463183	1.112972
khosla_radius_s3_142	0.451258	0.120215
khosla_radius_s3_144	0.705680	0.364974
khosla_radius_s3_143	0.540336	0.164750
khosla_radius_s3_145	0.603440	0.193228
khosla_radius_s3_146	0.857857	0.398056
khosla_radius_s3_147	0.632176	0.215913
khosla_radius_s3_148	0.649309	0.191830
khosla_radius_s3_153	0.609789	0.202655
khosla_radius_s3_151	0.699804	0.236727
khosla_radius_s3_150	0.707612	0.304385
khosla_radius_s3_149	0.604260	0.188635
khosla_radius_s3_152	0.854756	0.307151
khosla_radius_s3_156	0.507720	0.151347
khosla_radius_s3_154	0.475123	0.144069
khosla_radius_s3_155	0.658830	0.279103
khosla_radius_s3_157	0.564533	0.187179
khosla_radius_s3_161	0.607736	0.188226
khosla_radius_s3_159	0.611881	0.205055
khosla_radius_s3_162	0.675458	0.204810
khosla_radius_s3_163	0.711288	0.246080
khosla_radius_s3_158	0.799418	0.393867
khosla_radius_s3_160	0.758526	0.284442
khosla_radius_s3_164	0.707789	0.231601
khosla_radius_s3_165	0.788112	0.278916
khosla_radius_s3_166	0.624531	0.241128
khosla_radius_s3_169	0.535849	0.162351
khosla_radius_s3_168	0.808703	0.294503
khosla_radius_s3_167	0.615310	0.196323
khosla_radius_s3_170	0.521591	0.166543
khosla_radius_s3_172	0.618160	0.208187
khosla_radius_s3_171	0.622802	0.190593
khosla_radius_s3_173	0.672861	0.242308
khosla_radius_s3_174	0.734539	0.240534
khosla_radius_s3_176	0.539387	0.166742
khosla_radius_s3_178	1.133736	0.614801
khosla_radius_s3_179	0.769026	0.266753
khosla_radius_s3_175	0.740253	0.232086
khosla_radius_s3_177	0.527522	0.171932
khosla_radius_s3_180	0.553434	0.263510
khosla_radius_s3_182	0.674144	0.226052
khosla_radius_s3_181	0.720788	0.240277
khosla_radius_s3_183	1.732456	1.387654
khosla_radius_s3_184	1.179017	0.658055
khosla_radius_s3_185	0.428760	0.117472
khosla_radius_s3_186	1.095490	0.571916
khosla_radius_s3_187	1.349046	0.748544
khosla_radius_s3_188	0.908285	0.489171
khosla_radius_s3_189	0.732540	0.247577
khosla_radius_s3_190	0.679877	0.303670
khosla_radius_s3_192	0.557312	0.183311
khosla_radius_s3_191	0.704692	0.240502
khosla_radius_s3_193	0.779859	0.274382
khosla_radius_s3_195	0.667532	0.243831
khosla_radius_s3_194	0.808440	0.335622
khosla_radius_s3_196	0.613824	0.200521
khosla_radius_s3_197	0.521625	0.146276
khosla_radius_s3_200	0.712508	0.263521
khosla_radius_s3_198	0.524070	0.165458
khosla_radius_s3_199	0.570647	0.190044
khosla_radius_s3_201	0.621953	0.198101
khosla_radius_s3_202	0.531759	0.165351
khosla_radius_s3_203	0.821665	0.329926
