# Supplementary material for: Virtual supersampling as post-processing step preserves the trabecular bone morphometry in human peripheral quantitative computed tomography scans
Source: PLoS One. 2019 Feb 13;14(2):e0212280. doi: 10.1371/journal.pone.0212280 (PMC6373954; doi:10.1371/journal.pone.0212280)
Supplement: S1 File. Data — (ZIP) [file pone.0212280.s001.zip › Evaluation/UpSampleMayo/doc/csv/old/eval_dtn_thtri.csv]

Sample:	Tb.N
	[1/mm]
khosla_radius_s3add_304	1.609018
khosla_radius_s3add_303	1.691852
khosla_radius_s3add_301	1.461759
khosla_radius_s3add_302	1.161377
khosla_radius_s3add_306	1.795533
khosla_radius_s3add_305	1.534366
khosla_radius_s3add_300	1.124268
khosla_radius_s3add_307	1.510942
khosla_radius_s3add_308	1.618721
khosla_radius_s3_002	1.332850
khosla_radius_s3_004	1.738528
khosla_radius_s3_003	1.331303
khosla_radius_s3_005	1.074921
khosla_radius_s3_007	1.300069
khosla_radius_s3_008	1.362491
khosla_radius_s3_006	1.606575
khosla_radius_s3_001	0.919228
khosla_radius_s3_009	1.602783
khosla_radius_s3_015	1.123111
khosla_radius_s3_011	1.255804
khosla_radius_s3_012	1.519846
khosla_radius_s3_010	1.385432
khosla_radius_s3_013	1.272148
khosla_radius_s3_014	1.604725
khosla_radius_s3_016	1.243007
khosla_radius_s3_019	1.620192
khosla_radius_s3_021	1.370117
khosla_radius_s3_020	1.686383
khosla_radius_s3_017	1.444329
khosla_radius_s3_022	1.337077
khosla_radius_s3_024	1.343985
khosla_radius_s3_018	1.297880
khosla_radius_s3_023	1.499544
khosla_radius_s3_025	1.392958
khosla_radius_s3_026	1.576086
khosla_radius_s3_028	1.501950
khosla_radius_s3_027	1.428597
khosla_radius_s3_029	1.382724
khosla_radius_s3_031	1.063237
khosla_radius_s3_034	1.382298
khosla_radius_s3_032	1.400558
khosla_radius_s3_030	1.161612
khosla_radius_s3_033	1.110282
khosla_radius_s3_036	1.251623
khosla_radius_s3_037	1.140811
khosla_radius_s3_035	0.897205
khosla_radius_s3_039	0.922119
khosla_radius_s3_038	1.271076
khosla_radius_s3_041	1.494776
khosla_radius_s3_040	1.244706
khosla_radius_s3_045	1.493283
khosla_radius_s3_042	1.453345
khosla_radius_s3_043	1.499382
khosla_radius_s3_044	1.201407
khosla_radius_s3_046	1.449153
khosla_radius_s3_047	1.560926
khosla_radius_s3_049	1.135368
khosla_radius_s3_051	1.322701
khosla_radius_s3_048	1.312825
khosla_radius_s3_052	0.979177
khosla_radius_s3_054	1.116035
khosla_radius_s3_050	0.761434
khosla_radius_s3_053	1.350282
khosla_radius_s3_056	1.194678
khosla_radius_s3_055	1.203861
khosla_radius_s3_058	1.089565
khosla_radius_s3_059	1.728318
khosla_radius_s3_061	1.400476
khosla_radius_s3_057	1.343168
khosla_radius_s3_060	1.367364
khosla_radius_s3_062	1.308640
khosla_radius_s3_063	0.945298
khosla_radius_s3_064	1.416094
khosla_radius_s3_068	1.195595
khosla_radius_s3_067	1.334002
khosla_radius_s3_066	0.833145
khosla_radius_s3_070	1.172518
khosla_radius_s3_065	1.240587
khosla_radius_s3_069	0.944858
khosla_radius_s3_071	1.612695
khosla_radius_s3_073	1.442655
khosla_radius_s3_074	1.184830
khosla_radius_s3_077	1.336820
khosla_radius_s3_076	1.689222
khosla_radius_s3_075	1.371143
khosla_radius_s3_078	1.298158
khosla_radius_s3_072	1.383758
khosla_radius_s3_082	1.298355
khosla_radius_s3_083	1.390779
khosla_radius_s3_079	1.530854
khosla_radius_s3_080	0.927153
khosla_radius_s3_081	1.323268
khosla_radius_s3_086	1.344729
khosla_radius_s3_085	1.443482
khosla_radius_s3_084	1.408984
khosla_radius_s3_088	1.675420
khosla_radius_s3_087	1.366632
khosla_radius_s3_091	1.240984
khosla_radius_s3_089	0.827060
khosla_radius_s3_090	1.382503
khosla_radius_s3_092	1.504197
khosla_radius_s3_093	1.253582
khosla_radius_s3_094	1.248809
khosla_radius_s3_097	1.483989
khosla_radius_s3_098	1.661480
khosla_radius_s3_096	1.574546
khosla_radius_s3_095	1.086148
khosla_radius_s3_099	1.238637
khosla_radius_s3_101	1.417753
khosla_radius_s3_102	1.022155
khosla_radius_s3_100	1.435394
khosla_radius_s3_103	1.627649
khosla_radius_s3_104	1.173852
khosla_radius_s3_105	1.260544
khosla_radius_s3_108	1.216775
khosla_radius_s3_107	1.072480
khosla_radius_s3_106	1.571605
khosla_radius_s3_109	0.769967
khosla_radius_s3_112	1.445265
khosla_radius_s3_113	1.462831
khosla_radius_s3_110	1.621551
khosla_radius_s3_111	1.880526
khosla_radius_s3_117	1.199715
khosla_radius_s3_114	0.492996
khosla_radius_s3_118	1.227576
khosla_radius_s3_120	1.483874
khosla_radius_s3_115	1.643419
khosla_radius_s3_116	1.464731
khosla_radius_s3_122	1.314890
khosla_radius_s3_119	0.602009
khosla_radius_s3_121	1.370383
khosla_radius_s3_124	1.629355
khosla_radius_s3_123	1.200246
khosla_radius_s3_126	0.754934
khosla_radius_s3_125	1.282988
khosla_radius_s3_129	1.336489
khosla_radius_s3_127	0.967650
khosla_radius_s3_128	1.485648
khosla_radius_s3_131	1.426152
khosla_radius_s3_132	1.558115
khosla_radius_s3_130	1.721959
khosla_radius_s3_133	1.369462
khosla_radius_s3_135	1.370493
khosla_radius_s3_138	1.396796
khosla_radius_s3_137	1.167518
khosla_radius_s3_134	1.081249
khosla_radius_s3_139	0.922645
khosla_radius_s3_140	1.284291
khosla_radius_s3_136	1.404957
khosla_radius_s3_144	1.321484
khosla_radius_s3_141	0.681600
khosla_radius_s3_143	1.546364
khosla_radius_s3_142	1.780613
khosla_radius_s3_145	1.447284
khosla_radius_s3_147	1.400478
khosla_radius_s3_146	1.096862
khosla_radius_s3_148	1.287319
khosla_radius_s3_153	1.416159
khosla_radius_s3_151	1.277469
khosla_radius_s3_152	1.078673
khosla_radius_s3_150	1.256327
khosla_radius_s3_149	1.453300
khosla_radius_s3_156	1.640674
khosla_radius_s3_155	1.379955
khosla_radius_s3_154	1.688914
khosla_radius_s3_157	1.525489
khosla_radius_s3_161	1.459432
khosla_radius_s3_159	1.398565
khosla_radius_s3_163	1.267254
khosla_radius_s3_162	1.359511
khosla_radius_s3_158	1.163463
khosla_radius_s3_160	1.177550
khosla_radius_s3_164	1.236190
khosla_radius_s3_165	1.175282
khosla_radius_s3_166	1.419017
khosla_radius_s3_169	1.471866
khosla_radius_s3_168	1.093161
khosla_radius_s3_167	1.398798
khosla_radius_s3_170	1.604147
khosla_radius_s3_172	1.405539
khosla_radius_s3_171	1.438167
khosla_radius_s3_173	1.323075
khosla_radius_s3_174	1.222123
khosla_radius_s3_176	1.581236
khosla_radius_s3_178	0.861783
khosla_radius_s3_179	1.189854
khosla_radius_s3_180	1.531186
khosla_radius_s3_177	1.592833
khosla_radius_s3_175	1.208503
khosla_radius_s3_182	1.334108
khosla_radius_s3_181	1.212752
khosla_radius_s3_183	0.577868
khosla_radius_s3_184	0.822874
khosla_radius_s3_185	1.799186
khosla_radius_s3_186	0.895190
khosla_radius_s3_187	0.717638
khosla_radius_s3_189	1.249171
khosla_radius_s3_188	1.065876
khosla_radius_s3_190	1.277855
khosla_radius_s3_192	1.519752
khosla_radius_s3_191	1.264570
khosla_radius_s3_195	1.307763
khosla_radius_s3_193	1.167350
khosla_radius_s3_194	1.148994
khosla_radius_s3_196	1.442635
khosla_radius_s3_200	1.275927
khosla_radius_s3_197	1.580888
khosla_radius_s3_198	1.587035
khosla_radius_s3_201	1.406673
khosla_radius_s3_202	1.601811
khosla_radius_s3_199	1.483510
khosla_radius_s3_203	1.131432
