# Supplementary material for: Virtual supersampling as post-processing step preserves the trabecular bone morphometry in human peripheral quantitative computed tomography scans
Source: PLoS One. 2019 Feb 13;14(2):e0212280. doi: 10.1371/journal.pone.0212280 (PMC6373954; doi:10.1371/journal.pone.0212280)
Supplement: S1 File. Data — (ZIP) [file pone.0212280.s001.zip › Evaluation/UpSampleMayo/doc/csv/old/eval_dto_thtri.csv]

Sample:	Tb.Th	Tb.Th.SD
	[mm]	[mm]
khosla_radius_s3add_304	0.233348	0.064142
khosla_radius_s3add_302	0.224850	0.061581
khosla_radius_s3add_303	0.235568	0.059191
khosla_radius_s3add_301	0.228398	0.059878
khosla_radius_s3add_305	0.216211	0.057067
khosla_radius_s3add_300	0.209150	0.055639
khosla_radius_s3add_306	0.219020	0.058331
khosla_radius_s3add_307	0.224804	0.060001
khosla_radius_s3add_308	0.246514	0.063595
khosla_radius_s3_002	0.230266	0.063442
khosla_radius_s3_003	0.249610	0.079248
khosla_radius_s3_005	0.224391	0.057057
khosla_radius_s3_001	0.200221	0.062584
khosla_radius_s3_004	0.257010	0.064129
khosla_radius_s3_007	0.224865	0.053577
khosla_radius_s3_008	0.213317	0.055627
khosla_radius_s3_006	0.264448	0.065732
khosla_radius_s3_009	0.234442	0.065317
khosla_radius_s3_010	0.225172	0.061351
khosla_radius_s3_011	0.226721	0.066356
khosla_radius_s3_012	0.234055	0.060430
khosla_radius_s3_013	0.224409	0.050450
khosla_radius_s3_015	0.234027	0.064196
khosla_radius_s3_014	0.221565	0.059068
khosla_radius_s3_016	0.210176	0.054178
khosla_radius_s3_017	0.255336	0.073829
khosla_radius_s3_021	0.245536	0.055977
khosla_radius_s3_019	0.226664	0.060232
khosla_radius_s3_018	0.224762	0.065532
khosla_radius_s3_020	0.244074	0.063909
khosla_radius_s3_022	0.246540	0.054666
khosla_radius_s3_023	0.246890	0.067733
khosla_radius_s3_024	0.240257	0.054071
khosla_radius_s3_025	0.254819	0.061790
khosla_radius_s3_026	0.233398	0.066090
khosla_radius_s3_027	0.243431	0.072345
khosla_radius_s3_028	0.259748	0.065378
khosla_radius_s3_029	0.240537	0.056069
khosla_radius_s3_031	0.212911	0.058889
khosla_radius_s3_030	0.243146	0.062789
khosla_radius_s3_032	0.234493	0.062331
khosla_radius_s3_033	0.240574	0.057650
khosla_radius_s3_034	0.243642	0.084451
khosla_radius_s3_035	0.209399	0.065342
khosla_radius_s3_036	0.246244	0.079062
khosla_radius_s3_037	0.200706	0.061141
khosla_radius_s3_039	0.208546	0.061423
khosla_radius_s3_038	0.242548	0.069750
khosla_radius_s3_040	0.219245	0.069961
khosla_radius_s3_041	0.234825	0.069897
khosla_radius_s3_042	0.229484	0.065401
khosla_radius_s3_044	0.215964	0.066144
khosla_radius_s3_043	0.229791	0.059147
khosla_radius_s3_045	0.221662	0.063510
khosla_radius_s3_046	0.221843	0.063535
khosla_radius_s3_047	0.252062	0.059614
khosla_radius_s3_048	0.236033	0.055869
khosla_radius_s3_049	0.240776	0.054212
khosla_radius_s3_050	0.217818	0.060307
khosla_radius_s3_051	0.236446	0.070262
khosla_radius_s3_052	0.223704	0.059771
khosla_radius_s3_054	0.242757	0.065875
khosla_radius_s3_053	0.199417	0.057272
khosla_radius_s3_056	0.229166	0.073689
khosla_radius_s3_055	0.223004	0.059969
khosla_radius_s3_058	0.209145	0.061064
khosla_radius_s3_057	0.268230	0.100544
khosla_radius_s3_060	0.224306	0.059939
khosla_radius_s3_061	0.233153	0.060323
khosla_radius_s3_059	0.266009	0.067462
khosla_radius_s3_062	0.209635	0.058393
khosla_radius_s3_063	0.233256	0.074005
khosla_radius_s3_064	0.253713	0.064780
khosla_radius_s3_066	0.229912	0.069610
khosla_radius_s3_065	0.222343	0.058741
khosla_radius_s3_068	0.239056	0.060393
khosla_radius_s3_067	0.236952	0.060443
khosla_radius_s3_069	0.208896	0.058909
khosla_radius_s3_070	0.243179	0.059872
khosla_radius_s3_071	0.247763	0.057312
khosla_radius_s3_072	0.246399	0.069118
khosla_radius_s3_074	0.217119	0.059418
khosla_radius_s3_073	0.238815	0.059578
khosla_radius_s3_077	0.230587	0.067287
khosla_radius_s3_075	0.224672	0.063402
khosla_radius_s3_076	0.250255	0.063120
khosla_radius_s3_078	0.210477	0.057629
khosla_radius_s3_080	0.217374	0.065717
khosla_radius_s3_079	0.209483	0.056083
khosla_radius_s3_081	0.221195	0.051107
khosla_radius_s3_082	0.248184	0.056553
khosla_radius_s3_083	0.218666	0.057828
khosla_radius_s3_086	0.238218	0.053452
khosla_radius_s3_084	0.234366	0.066127
khosla_radius_s3_085	0.256146	0.067032
khosla_radius_s3_087	0.234629	0.063199
khosla_radius_s3_088	0.257128	0.067107
khosla_radius_s3_089	0.225727	0.073619
khosla_radius_s3_090	0.217291	0.060013
khosla_radius_s3_091	0.209875	0.062075
khosla_radius_s3_092	0.240844	0.071711
khosla_radius_s3_093	0.223151	0.057569
khosla_radius_s3_094	0.228097	0.071349
khosla_radius_s3_095	0.218109	0.055017
khosla_radius_s3_096	0.256363	0.069557
khosla_radius_s3_097	0.245057	0.060619
khosla_radius_s3_098	0.230684	0.062468
khosla_radius_s3_099	0.221859	0.056791
khosla_radius_s3_101	0.236536	0.064731
khosla_radius_s3_100	0.230629	0.072263
khosla_radius_s3_102	0.213847	0.058247
khosla_radius_s3_103	0.243409	0.063865
khosla_radius_s3_104	0.204996	0.057412
khosla_radius_s3_105	0.231406	0.050925
khosla_radius_s3_108	0.216791	0.054533
khosla_radius_s3_107	0.228928	0.060124
khosla_radius_s3_106	0.224798	0.058069
khosla_radius_s3_109	0.218350	0.065655
khosla_radius_s3_110	0.229574	0.061569
khosla_radius_s3_112	0.210796	0.058989
khosla_radius_s3_111	0.293141	0.072075
khosla_radius_s3_113	0.222376	0.058831
khosla_radius_s3_114	0.193100	0.071005
khosla_radius_s3_117	0.239865	0.077195
khosla_radius_s3_116	0.229245	0.060809
khosla_radius_s3_115	0.253746	0.069886
khosla_radius_s3_118	0.260253	0.094105
khosla_radius_s3_119	0.242278	0.066827
khosla_radius_s3_120	0.234971	0.070452
khosla_radius_s3_121	0.225531	0.064879
khosla_radius_s3_122	0.244610	0.057996
khosla_radius_s3_123	0.216073	0.063808
khosla_radius_s3_124	0.257645	0.069155
khosla_radius_s3_126	0.233356	0.069846
khosla_radius_s3_125	0.230510	0.063612
khosla_radius_s3_127	0.209383	0.063835
khosla_radius_s3_129	0.227904	0.059288
khosla_radius_s3_128	0.240116	0.061362
khosla_radius_s3_130	0.236302	0.063798
khosla_radius_s3_131	0.216162	0.059578
khosla_radius_s3_132	0.226637	0.061124
khosla_radius_s3_133	0.229370	0.068575
khosla_radius_s3_134	0.233382	0.071504
khosla_radius_s3_135	0.209676	0.063569
khosla_radius_s3_137	0.234689	0.061927
khosla_radius_s3_136	0.239586	0.065450
khosla_radius_s3_138	0.273940	0.069285
khosla_radius_s3_139	0.231209	0.071521
khosla_radius_s3_140	0.216699	0.067850
khosla_radius_s3_141	0.238036	0.082648
khosla_radius_s3_142	0.235942	0.057173
khosla_radius_s3_143	0.235983	0.060286
khosla_radius_s3_144	0.226041	0.062095
khosla_radius_s3_145	0.229838	0.060154
khosla_radius_s3_146	0.209279	0.062042
khosla_radius_s3_147	0.224150	0.060986
khosla_radius_s3_148	0.235858	0.051209
khosla_radius_s3_150	0.227689	0.061568
khosla_radius_s3_151	0.226420	0.062683
khosla_radius_s3_149	0.229487	0.065396
khosla_radius_s3_152	0.224904	0.067598
khosla_radius_s3_153	0.234146	0.061521
khosla_radius_s3_154	0.254866	0.063533
khosla_radius_s3_155	0.225393	0.068519
khosla_radius_s3_156	0.235291	0.060464
khosla_radius_s3_157	0.240235	0.065036
khosla_radius_s3_161	0.218046	0.063664
khosla_radius_s3_158	0.240677	0.069749
khosla_radius_s3_159	0.239711	0.058947
khosla_radius_s3_162	0.199315	0.059104
khosla_radius_s3_160	0.226012	0.056173
khosla_radius_s3_163	0.217136	0.058420
khosla_radius_s3_164	0.224693	0.055337
khosla_radius_s3_165	0.204752	0.063259
khosla_radius_s3_166	0.234320	0.070107
khosla_radius_s3_168	0.224989	0.055337
khosla_radius_s3_169	0.262938	0.056668
khosla_radius_s3_167	0.246532	0.066529
khosla_radius_s3_170	0.250374	0.067505
khosla_radius_s3_171	0.212376	0.061062
khosla_radius_s3_172	0.237509	0.065764
khosla_radius_s3_173	0.230709	0.066441
khosla_radius_s3_174	0.223014	0.061242
khosla_radius_s3_175	0.223378	0.060056
khosla_radius_s3_176	0.242271	0.070657
khosla_radius_s3_178	0.210431	0.072326
khosla_radius_s3_177	0.240798	0.063424
khosla_radius_s3_179	0.223119	0.059741
khosla_radius_s3_180	0.248381	0.057241
khosla_radius_s3_181	0.226957	0.055242
khosla_radius_s3_182	0.218609	0.056705
khosla_radius_s3_183	0.225928	0.063297
khosla_radius_s3_184	0.230092	0.072879
khosla_radius_s3_186	0.196085	0.062889
khosla_radius_s3_185	0.269921	0.072145
khosla_radius_s3_187	0.226277	0.067575
khosla_radius_s3_188	0.249617	0.087923
khosla_radius_s3_189	0.212969	0.064145
khosla_radius_s3_190	0.259699	0.066841
khosla_radius_s3_191	0.228069	0.063841
khosla_radius_s3_192	0.241555	0.066503
khosla_radius_s3_193	0.221959	0.062566
khosla_radius_s3_194	0.219961	0.064568
khosla_radius_s3_195	0.248081	0.065182
khosla_radius_s3_196	0.225825	0.063299
khosla_radius_s3_197	0.243805	0.064210
khosla_radius_s3_198	0.245577	0.064304
khosla_radius_s3_200	0.227165	0.064044
khosla_radius_s3_199	0.232725	0.056634
khosla_radius_s3_201	0.221463	0.059493
khosla_radius_s3_202	0.247338	0.070184
khosla_radius_s3_203	0.280941	0.105938
