# Supplementary material for: Virtual supersampling as post-processing step preserves the trabecular bone morphometry in human peripheral quantitative computed tomography scans
Source: PLoS One. 2019 Feb 13;14(2):e0212280. doi: 10.1371/journal.pone.0212280 (PMC6373954; doi:10.1371/journal.pone.0212280)
Supplement: S1 File. Data — (ZIP) [file pone.0212280.s001.zip › Evaluation/UpSampleMayo/doc/csv/old/eval_mayo_upsampled.csv]

	SampleNr	Case	Sample	TV	BV.TV	BV	BS.BV	BS	Tb.Th	Tb.Sp	Tb.N	Tb.Th.pl	Tb.Sp.pl	Tb.N.pl	Conn.D	SMI	DA
1	1	1	khosla_radius_s3_001	2246.677979	7.019474	157.704987	18.311558	2887.823975	0.200221	1.052148	0.919228	0.109221	1.446745	0.642688	0.229417	2.970465	1.235292
2	2	1	khosla_radius_s3_002	999.460876	16.362125	163.533035	14.607375	2388.78833	0.230266	0.665186	1.33285	0.136917	0.699876	1.195038	1.538727	2.410961	1.222199
3	3	1	khosla_radius_s3_003	970.710754	18.333222	177.962555	13.106444	2332.456299	0.24961	0.675525	1.331303	0.152597	0.679754	1.201417	1.742595	2.337554	1.252618
4	4	0	khosla_radius_s3_004	1129.95166	29.95593	338.487518	11.947427	4044.054688	0.25701	0.455783	1.738528	0.1674	0.391421	1.789481	3.905462	1.598403	1.391499
5	5	0	khosla_radius_s3_005	1245.321533	13.182327	164.162354	14.548007	2388.235107	0.224391	0.82838	1.074921	0.137476	0.905404	0.958883	1.192997	2.346493	1.330319
6	6	1	khosla_radius_s3_006	1827.249146	29.526338	539.519775	11.564201	6239.115234	0.264448	0.505524	1.606575	0.172948	0.412792	1.707243	3.585702	1.502013	1.41641
7	7	0	khosla_radius_s3_007	1579.781982	17.255646	272.601593	14.469007	3944.27417	0.224865	0.659308	1.300069	0.138226	0.662824	1.24836	1.921175	2.182735	1.326778
8	8	0	khosla_radius_s3_008	1580.96875	15.470961	244.591064	15.715837	3843.953125	0.213317	0.643629	1.362491	0.12726	0.695314	1.215696	1.554628	2.385413	1.339899
9	9	0	khosla_radius_s3_009	1422.841431	21.401712	304.512421	14.093996	4291.796875	0.234442	0.528826	1.602783	0.141904	0.521147	1.508178	2.512114	2.191415	1.323955
10	10	1	khosla_radius_s3_010	1487.536987	16.562684	246.376053	14.963792	3686.719971	0.225172	0.636681	1.385432	0.133656	0.673314	1.239203	1.598777	2.400078	1.306267
11	11	1	khosla_radius_s3_011	1603.233032	15.04114	241.144531	14.781561	3564.492676	0.226721	0.720244	1.255804	0.135304	0.764254	1.111658	1.347961	2.437053	1.228331
12	12	0	khosla_radius_s3_012	1300.011475	20.791332	270.289703	14.023744	3790.473389	0.234055	0.555233	1.519846	0.142615	0.543321	1.457862	2.356268	2.163831	1.307957
13	13	1	khosla_radius_s3_013	1490.301514	18.075825	269.384308	14.125364	3805.151611	0.224409	0.660853	1.272148	0.141589	0.641718	1.276638	2.327981	2.010506	1.358378
14	14	0	khosla_radius_s3_014	1907.468018	19.529925	372.527069	15.146323	5642.415527	0.221565	0.546553	1.604725	0.132045	0.544072	1.479033	2.627598	2.295904	1.249854
15	15	1	khosla_radius_s3_015	1088.908936	14.094952	153.481186	14.04197	2155.178223	0.234027	0.809158	1.123111	0.14243	0.868075	0.989604	1.116755	2.377993	1.309025
16	16	1	khosla_radius_s3_016	1430.128784	12.301038	175.920685	16.451935	2894.235596	0.210176	0.726711	1.243007	0.121566	0.866694	1.011879	0.919671	2.618039	1.315349
17	17	0	khosla_radius_s3_017	1511.18457	21.914238	331.164581	12.709488	4208.932129	0.255336	0.592108	1.444329	0.157363	0.560722	1.392594	2.117659	2.095287	1.396968
18	18	1	khosla_radius_s3_018	1919.386108	15.225714	292.240234	15.402001	4501.084473	0.224762	0.712556	1.29788	0.129853	0.723002	1.172532	1.518061	2.533707	1.227552
19	19	0	khosla_radius_s3_019	1181.247925	20.236298	239.040863	14.662411	3504.915283	0.226664	0.52529	1.620192	0.136403	0.537649	1.483565	2.310538	2.282691	1.243184
20	20	0	khosla_radius_s3_020	1559.791626	25.512251	397.937958	13.084429	5206.791016	0.244074	0.486897	1.686383	0.152853	0.446284	1.669066	3.346531	1.91153	1.316037
21	21	0	khosla_radius_s3_021	1099.313232	23.86809	262.385071	12.18802	3197.954346	0.245536	0.593504	1.370117	0.164096	0.523415	1.454524	2.581009	1.65339	1.555894
22	22	0	khosla_radius_s3_022	1185.44873	23.766831	281.743591	12.1669	3427.946045	0.24654	0.617615	1.337077	0.16438	0.527258	1.445843	2.87196	1.574375	1.359777
23	23	0	khosla_radius_s3_023	1396.800293	21.946028	306.542175	13.158736	4033.707764	0.24689	0.566841	1.499544	0.15199	0.540574	1.44391	2.403743	2.104348	1.281834
24	24	1	khosla_radius_s3_024	688.504028	20.480137	141.006561	12.868859	1814.593628	0.240257	0.621848	1.343985	0.155414	0.603438	1.31778	2.016205	1.970652	1.538121
25	25	1	khosla_radius_s3_025	933.779846	24.161232	225.612717	11.815585	2665.746338	0.254819	0.596524	1.392958	0.169268	0.531309	1.427395	2.335568	1.653681	1.494835
26	26	0	khosla_radius_s3_026	892.870239	20.236534	180.685989	14.192593	2564.402588	0.233398	0.545811	1.576086	0.140919	0.555439	1.436044	2.372923	2.303083	1.293562
27	27	1	khosla_radius_s3_027	1250.432739	19.453737	243.255905	13.5775	3302.807129	0.243431	0.606582	1.428597	0.147303	0.609891	1.320666	1.787165	2.265996	1.368126
28	28	0	khosla_radius_s3_028	1178.2323	27.137694	319.745056	11.747549	3756.220703	0.259748	0.558491	1.50195	0.170248	0.457102	1.594007	3.088912	1.581931	1.339759
29	29	0	khosla_radius_s3_029	1368.632202	22.452801	307.296265	12.795759	3932.088867	0.240537	0.592835	1.382724	0.156302	0.539833	1.436503	2.641659	1.791129	1.461683
30	30	1	khosla_radius_s3_030	1476.272461	18.321209	270.470947	12.818333	3466.986572	0.243146	0.735118	1.161612	0.156027	0.695591	1.174237	1.895498	1.883286	1.394696
31	31	1	khosla_radius_s3_031	1417.767578	9.936339	140.874191	16.302929	2296.661865	0.212911	0.874759	1.063237	0.122677	1.111956	0.809957	0.59806	2.738048	1.310155
32	32	1	khosla_radius_s3_032	1866.281982	18.825349	351.334106	14.029454	4929.025879	0.234493	0.613626	1.400558	0.142557	0.614705	1.320547	1.917693	2.211131	1.356712
33	33	0	khosla_radius_s3_033	1467.51123	18.271939	268.142761	12.69028	3402.806641	0.240574	0.764174	1.110282	0.157601	0.704929	1.15938	1.819713	1.826567	1.482475
34	34	1	khosla_radius_s3_034	836.793091	16.652754	139.349091	13.967175	1946.313232	0.243642	0.648456	1.382298	0.143193	0.716682	1.16296	1.347315	2.595385	1.231785
35	35	1	khosla_radius_s3_035	1759.19104	7.753886	136.40567	17.070761	2328.548584	0.209399	1.068827	0.897205	0.117159	1.393817	0.661824	0.421964	2.866143	1.223326
36	36	1	khosla_radius_s3_036	943.98761	15.342954	144.835587	14.016262	2030.053589	0.246244	0.720255	1.251623	0.142691	0.787321	1.075254	1.271113	2.548506	1.297293
37	37	1	khosla_radius_s3_037	1012.663269	8.933065	90.461868	17.805376	1610.70752	0.200706	0.820744	1.140811	0.112326	1.145089	0.795283	0.452169	2.89705	1.230454
38	38	1	khosla_radius_s3_038	1797.332642	17.209563	309.31308	13.581492	4200.933105	0.242548	0.703506	1.271076	0.147259	0.708423	1.168658	1.589838	2.304344	1.306955
39	39	1	khosla_radius_s3_039	1693.372559	8.349651	141.390701	16.694675	2360.471924	0.208546	1.024574	0.922119	0.119799	1.314976	0.696974	0.540981	2.739941	1.326524
40	40	1	khosla_radius_s3_040	1544.626343	12.265065	189.449432	16.13081	3055.9729	0.219245	0.742663	1.244706	0.123986	0.886904	0.989227	0.923887	2.73049	1.223094
41	41	0	khosla_radius_s3_041	1316.503296	18.905111	248.886398	14.351511	3571.895996	0.234825	0.580892	1.494776	0.139358	0.597787	1.356585	1.948647	2.38049	1.25769
42	42	2	khosla_radius_s3_042	1838.01123	18.021198	331.231628	14.644539	4850.734375	0.229484	0.604264	1.453345	0.13657	0.621258	1.319561	1.81968	2.333862	1.280178
43	43	2	khosla_radius_s3_043	1589.200195	20.208591	321.154968	14.135461	4539.67334	0.229791	0.56911	1.499382	0.141488	0.55865	1.428289	2.318775	2.16387	1.330248
44	44	1	khosla_radius_s3_044	1530.348389	12.335899	188.782227	15.954007	3011.833008	0.215964	0.763396	1.201407	0.12536	0.890864	0.984035	0.909796	2.598095	1.257406
45	45	2	khosla_radius_s3_045	1128.105591	17.050311	192.345505	15.302835	2943.431396	0.221662	0.587435	1.493283	0.130695	0.635829	1.30459	1.777472	2.437302	1.26081
46	46	1	khosla_radius_s3_046	1231.763062	16.123231	198.600006	15.470318	3072.405273	0.221843	0.613793	1.449153	0.12928	0.672543	1.247158	1.586196	2.516984	1.224147
47	47	2	khosla_radius_s3_047	1649.024048	27.634615	455.701447	12.044813	5488.838867	0.252062	0.518964	1.560926	0.166047	0.434818	1.664269	3.371379	1.550657	1.400712
48	48	1	khosla_radius_s3_048	1644.495239	21.602067	355.244965	12.863127	4569.561035	0.236033	0.642984	1.312825	0.155483	0.564278	1.389351	2.799667	1.683828	1.402638
49	49	0	khosla_radius_s3_049	1018.882324	19.579811	199.495239	12.394844	2472.712402	0.240776	0.743164	1.135368	0.161357	0.662744	1.213444	2.005529	1.679643	1.516173
50	50	1	khosla_radius_s3_050	1344.290527	8.007789	107.647949	15.366907	1654.216064	0.217818	1.255229	0.761434	0.13015	1.49514	0.615275	0.464083	2.594829	1.377812
51	51	2	khosla_radius_s3_051	1201.540527	16.499822	198.252045	14.0841	2792.20166	0.236446	0.677562	1.322701	0.142004	0.718636	1.161926	1.581371	2.446415	1.30754
52	52	0	khosla_radius_s3_052	1329.400024	11.921968	158.490646	14.857612	2354.79248	0.223704	0.936373	0.979177	0.134611	0.994491	0.88566	1.060688	2.359048	1.242679
53	53	1	khosla_radius_s3_053	1537.301514	10.856397	166.895554	18.094118	3019.827881	0.199417	0.672967	1.350282	0.110533	0.907605	0.982185	0.569269	2.826447	1.210338
54	54	0	khosla_radius_s3_054	1093.921997	17.156741	187.681366	13.261932	2489.017578	0.242757	0.863449	1.116035	0.150808	0.728191	1.137658	1.823996	2.216745	1.383003
55	55	1	khosla_radius_s3_055	1654.027466	13.964738	230.980591	15.021761	3469.735107	0.223004	0.737899	1.203861	0.13314	0.820263	1.048875	1.27176	2.445442	1.251269
56	56	1	khosla_radius_s3_056	1181.513916	13.606599	160.763855	14.807336	2380.484375	0.229166	0.756267	1.194678	0.135068	0.857599	1.007387	0.953734	2.533873	1.357363
57	57	1	khosla_radius_s3_057	1342.063232	19.446129	260.97934	12.613527	3291.870117	0.26823	0.684855	1.343168	0.15856	0.65682	1.226421	1.907534	2.446775	1.183089
58	58	1	khosla_radius_s3_058	1330.876709	9.894102	131.678299	16.623123	2188.904541	0.209145	0.842798	1.089565	0.120314	1.095706	0.822354	0.564469	2.717751	1.256258
59	59	1	khosla_radius_s3_059	1229.098267	30.394262	373.575348	11.729568	4381.877441	0.266009	0.455203	1.728318	0.170509	0.390482	1.782558	3.969123	1.620815	1.27651
60	60	1	khosla_radius_s3_060	1358.287842	17.129214	232.664032	14.765789	3435.468018	0.224306	0.630399	1.367364	0.135448	0.655296	1.264632	1.792306	2.300422	1.324764
61	61	1	khosla_radius_s3_061	1121.643311	19.214007	215.512619	13.865926	2988.281982	0.233153	0.615781	1.400476	0.144238	0.606456	1.3321	2.173013	2.158638	1.316567
62	62	1	khosla_radius_s3_062	1166.404907	13.807769	161.054504	16.223101	2612.803467	0.209635	0.702622	1.30864	0.123281	0.769557	1.120024	1.324076	2.502129	1.303982
63	63	1	khosla_radius_s3_063	1133.291748	10.408816	117.962257	14.873057	1754.459473	0.233256	0.985072	0.945298	0.134471	1.157427	0.774055	0.542946	2.713121	1.340803
64	64	2	khosla_radius_s3_064	1199.408569	24.931449	299.029938	11.92631	3566.32373	0.253713	0.590264	1.416094	0.167696	0.504934	1.486701	2.860146	1.64107	1.347473
65	65	1	khosla_radius_s3_065	1565.77063	15.788892	247.217834	14.554837	3598.215332	0.222343	0.708062	1.240587	0.137411	0.732893	1.149024	1.631419	2.233057	1.385355
66	66	1	khosla_radius_s3_066	1509.317993	10.272502	155.044724	14.544811	2255.096191	0.229912	1.153701	0.833145	0.137506	1.201078	0.747058	0.713895	2.548363	1.236002
67	67	0	khosla_radius_s3_067	1202.466675	20.000555	240.5	13.274054	3192.409912	0.236952	0.647352	1.334002	0.15067	0.602659	1.327442	2.103675	1.996687	1.310969
68	68	1	khosla_radius_s3_068	1226.11792	17.612514	215.950195	13.324135	2877.349609	0.239056	0.75128	1.195595	0.150104	0.702152	1.173358	1.78672	2.097897	1.367463
69	69	1	khosla_radius_s3_069	1409.53186	8.819836	124.318398	16.480331	2048.80835	0.208896	1.003311	0.944858	0.121357	1.254596	0.726769	0.505143	2.716431	1.230159
70	70	0	khosla_radius_s3_070	1104.09668	17.764254	196.134537	12.925259	2535.0896	0.243179	0.725704	1.172518	0.154736	0.716316	1.148038	1.77001	1.993315	1.363128
71	71	1	khosla_radius_s3_071	1833.797241	27.478665	503.903015	12.464214	6280.755371	0.247763	0.482944	1.612695	0.160459	0.423482	1.7125	3.633301	1.654901	1.394315
72	72	1	khosla_radius_s3_072	1993.482544	21.197723	422.572906	13.184278	5571.318359	0.246399	0.646324	1.383758	0.151696	0.563927	1.397383	2.60507	2.0614	1.278434
73	73	0	khosla_radius_s3_073	1305.921875	21.236974	277.338287	13.354642	3703.753418	0.238815	0.588392	1.442655	0.149761	0.555428	1.418061	2.185249	2.039434	1.375225
74	74	0	khosla_radius_s3_074	1119.491333	12.628871	141.37912	15.552931	2198.859619	0.217119	0.763205	1.18483	0.128593	0.889654	0.98208	1.089311	2.51988	1.279775
75	75	0	khosla_radius_s3_075	1404.974121	16.200469	227.612396	15.036706	3422.540771	0.224672	0.648342	1.371143	0.133008	0.688004	1.218009	1.544534	2.4268	1.23636
76	76	0	khosla_radius_s3_076	1226.709839	28.18965	345.805206	12.29298	4250.976562	0.250255	0.469262	1.689222	0.162694	0.414448	1.732674	3.718533	1.610353	1.415075
77	77	0	khosla_radius_s3_077	1031.875488	16.239001	167.566269	14.632177	2451.859375	0.230587	0.663507	1.33682	0.136685	0.705023	1.18806	1.448326	2.451137	1.232903
78	78	1	khosla_radius_s3_078	1537.735596	13.477606	207.249939	16.392935	3397.434814	0.210477	0.707471	1.298158	0.122004	0.78323	1.104688	1.232581	2.577398	1.271978
79	79	0	khosla_radius_s3_079	1341.57373	16.080154	215.727127	16.367891	3530.998047	0.209483	0.566913	1.530854	0.12219	0.637693	1.315991	1.564686	2.48018	1.342515
80	80	1	khosla_radius_s3_080	1655.143188	9.285892	153.694809	15.723811	2416.668213	0.217374	1.031318	0.927153	0.127196	1.242577	0.730048	0.607359	2.744536	1.259575
81	81	0	khosla_radius_s3_081	1381.831665	17.637244	243.717026	14.504846	3535.077881	0.221195	0.638837	1.323268	0.137885	0.643898	1.279128	2.29653	2.116687	1.350714
82	82	0	khosla_radius_s3_082	1190.808472	21.770744	259.247864	12.365106	3205.627197	0.248184	0.646566	1.298355	0.161745	0.581203	1.345988	2.259454	1.783404	1.326321
83	83	0	khosla_radius_s3_083	1156.858521	16.92986	195.854538	15.011989	2940.166016	0.218666	0.623877	1.390779	0.133227	0.653707	1.270754	1.801279	2.29382	1.338443
84	84	0	khosla_radius_s3_084	1357.620605	18.722868	254.185516	14.00018	3558.643066	0.234366	0.631334	1.408984	0.142855	0.620144	1.310618	1.920924	2.255171	1.229225
85	85	0	khosla_radius_s3_085	1159.320679	23.660141	274.296906	12.197024	3345.605957	0.256146	0.590112	1.443482	0.163974	0.529066	1.442917	2.537482	1.918153	1.297237
86	86	1	khosla_radius_s3_086	1029.465942	22.112165	227.637207	12.736859	2899.383057	0.238218	0.61605	1.344729	0.157025	0.553103	1.408198	2.598542	1.745328	1.487288
87	87	0	khosla_radius_s3_087	1107.224365	18.411772	203.859619	13.887358	2831.071533	0.234629	0.629426	1.366632	0.144016	0.638179	1.278454	2.028086	2.265653	1.300945
88	88	1	khosla_radius_s3_088	1097.802368	27.806088	305.25589	12.219873	3730.188477	0.257128	0.480421	1.67542	0.163668	0.424936	1.698934	3.469414	1.760193	1.389206
89	89	1	khosla_radius_s3_089	1138.663086	8.386605	95.495178	15.328278	1463.776611	0.225727	1.16407	0.82706	0.130478	1.42531	0.642761	0.410939	2.828408	1.337019
90	90	1	khosla_radius_s3_090	1336.163696	15.665287	209.313873	15.70915	3288.143066	0.217291	0.649747	1.382503	0.127314	0.685402	1.230442	1.479223	2.46771	1.267874
91	91	1	khosla_radius_s3_091	1260.440918	11.236535	141.629883	16.892042	2392.417969	0.209875	0.733631	1.240984	0.118399	0.935297	0.94904	0.622761	2.745389	1.198897
92	92	0	khosla_radius_s3_092	1284.438599	20.761631	266.67041	13.573049	3619.530518	0.240844	0.569322	1.504197	0.147351	0.562376	1.408993	2.232756	2.17763	1.357341
93	93	1	khosla_radius_s3_093	1216.4729	16.075045	195.548569	14.743326	2883.036377	0.223151	0.686955	1.253582	0.135655	0.708229	1.184998	1.711741	2.216662	1.310101
94	94	1	khosla_radius_s3_094	1347.40625	13.899159	187.278137	15.036837	2816.070801	0.228097	0.731532	1.248809	0.133007	0.823934	1.044997	1.087387	2.587314	1.27483
95	95	0	khosla_radius_s3_095	1779.312622	12.968849	230.756348	15.355722	3543.43042	0.218109	0.842438	1.086148	0.130245	0.874044	0.99573	1.219392	2.395583	1.266178
96	96	1	khosla_radius_s3_096	1483.071655	25.809026	382.766357	12.258322	4692.073242	0.256363	0.521671	1.574546	0.163154	0.469006	1.581877	2.857592	1.820964	1.38111
97	97	0	khosla_radius_s3_097	769.978027	22.555684	173.673813	12.678467	2201.917725	0.245057	0.56761	1.483989	0.157748	0.541623	1.429857	2.372738	1.971104	1.371683
98	98	1	khosla_radius_s3_098	1072.64917	21.832311	234.184097	14.382526	3368.158936	0.230684	0.502999	1.66148	0.139058	0.497877	1.570019	2.925799	2.205826	1.204772
99	99	0	khosla_radius_s3_099	1346.444092	16.874103	227.200363	14.301776	3249.368652	0.221859	0.707794	1.238637	0.139843	0.688899	1.206648	1.70119	2.083646	1.514106
100	100	1	khosla_radius_s3_100	1885.320068	15.998922	301.63089	15.204112	4586.029785	0.230629	0.624406	1.435394	0.131543	0.690658	1.216247	1.560487	2.583423	1.176004
101	101	1	khosla_radius_s3_101	1103.468994	19.292785	212.889908	13.741756	2925.481201	0.236536	0.612278	1.417753	0.145542	0.608843	1.325584	1.80288	2.203276	1.347256
102	102	1	khosla_radius_s3_102	1329.985107	10.264342	136.514221	16.018173	2186.708496	0.213847	0.900495	1.022155	0.124858	1.091568	0.82208	0.654237	2.602679	1.347108
103	103	1	khosla_radius_s3_103	1611.386963	24.8023	399.661041	13.150914	5255.908203	0.243409	0.503769	1.627649	0.152081	0.461091	1.630865	3.077478	1.924109	1.317139
104	104	1	khosla_radius_s3_104	1108.384277	10.661104	118.165993	17.046045	2014.262939	0.204996	0.786118	1.173852	0.117329	0.983207	0.908648	0.658283	2.695246	1.219247
105	105	1	khosla_radius_s3_105	1123.025391	19.257779	216.269745	13.533304	2926.844238	0.231406	0.653607	1.260544	0.147784	0.619613	1.303107	2.345344	1.889075	1.353329
106	106	0	khosla_radius_s3_106	1673.450928	19.884865	332.763458	14.734535	4903.114746	0.224798	0.544059	1.571605	0.135736	0.546872	1.464971	2.253118	2.241909	1.33788
107	107	1	khosla_radius_s3_107	1461.689087	14.632568	213.882645	13.957907	2985.354004	0.228928	0.825501	1.07248	0.143288	0.835952	1.0212	1.444302	2.156852	1.382089
108	108	1	khosla_radius_s3_108	1340.390991	13.938035	186.824158	15.458058	2887.938721	0.216791	0.722776	1.216775	0.129382	0.798886	1.077275	1.310288	2.359725	1.328073
109	109	1	khosla_radius_s3_109	975.401001	8.592479	83.811127	15.727842	1318.168213	0.21835	1.242202	0.769967	0.127163	1.352771	0.675706	0.498304	2.673086	1.212935
110	110	0	khosla_radius_s3_110	1596.479004	21.120258	337.180481	14.395883	4854.010742	0.229574	0.51989	1.621551	0.138929	0.518869	1.520224	2.519883	2.205928	1.30001
111	111	0	khosla_radius_s3_111	1361.035522	40.514672	551.419067	9.848287	5430.533203	0.293141	0.37914	1.880526	0.203081	0.298172	1.995	5.329488	0.807712	1.384349
112	112	0	khosla_radius_s3_112	1424.104004	14.754753	210.123016	16.409082	3447.926025	0.210796	0.624467	1.445265	0.121884	0.70418	1.21056	1.390286	2.581295	1.250056
113	113	0	khosla_radius_s3_113	898.828064	18.237424	163.92308	14.715679	2412.239502	0.222376	0.586859	1.462831	0.135909	0.609313	1.34188	2.123738	2.267784	1.291939
114	114	0	khosla_radius_s3_114	1335.20166	2.32421	31.032885	18.936016	587.639221	0.1931	2.000082	0.492996	0.105619	4.438672	0.220056	0.021464	3.341859	1.116703
115	115	0	khosla_radius_s3_115	1391.915771	26.925972	374.786865	12.296472	4608.556152	0.253746	0.501855	1.643419	0.162648	0.441409	1.655472	3.412088	1.764778	1.366758
116	116	0	khosla_radius_s3_116	1613.142456	19.151238	308.936737	14.389695	4445.505371	0.229245	0.584343	1.464731	0.138988	0.586752	1.377902	2.11222	2.20921	1.268172
117	117	1	khosla_radius_s3_117	894.104492	13.890834	124.198578	14.233775	1767.814575	0.239865	0.765169	1.199715	0.140511	0.871026	0.988595	0.948777	2.667409	1.287188
118	118	1	khosla_radius_s3_118	980.441711	15.238461	149.404221	13.481905	2014.25354	0.260253	0.753908	1.227576	0.148347	0.825157	1.027217	1.352542	2.702749	1.214595
119	119	0	khosla_radius_s3_119	1459.906372	8.900714	129.942093	13.314357	1730.095337	0.242278	1.642457	0.602009	0.150214	1.537446	0.592536	0.610695	2.413732	1.328848
120	120	1	khosla_radius_s3_120	958.501953	18.701081	179.250229	14.1498	2536.35498	0.234971	0.587504	1.483874	0.141345	0.614466	1.323083	1.848746	2.393268	1.306475
121	121	1	khosla_radius_s3_121	1987.993408	16.177307	321.60379	15.112018	4860.082031	0.225531	0.662569	1.370383	0.132345	0.685745	1.222359	1.641189	2.444961	1.22694
122	122	0	khosla_radius_s3_122	1010.590393	18.981205	191.822235	13.041608	2501.67041	0.24461	0.653081	1.31489	0.153355	0.654577	1.237727	1.736827	2.187811	1.332351
123	123	1	khosla_radius_s3_123	1032.283936	12.742336	131.537094	15.626767	2055.499512	0.216073	0.754642	1.200246	0.127986	0.876426	0.995608	0.93816	2.524836	1.210772
124	124	1	khosla_radius_s3_124	770.244202	26.739639	205.96051	12.154058	2503.256104	0.257645	0.499879	1.629355	0.164554	0.45084	1.624976	3.286402	1.821172	1.313191
125	125	0	khosla_radius_s3_125	1502.966919	17.02515	255.882385	14.053602	3596.069336	0.23051	0.700997	1.282988	0.142312	0.693582	1.196324	1.784675	2.198884	1.371427
126	126	0	khosla_radius_s3_126	916.335083	9.633533	88.275444	14.064932	1241.588135	0.233356	1.28944	0.754934	0.142198	1.333872	0.677475	0.733997	2.599779	1.216932
127	127	1	khosla_radius_s3_127	2005.427856	9.72669	195.061752	16.731808	3263.73584	0.209383	0.991368	0.96765	0.119533	1.109383	0.813726	0.669964	2.72079	1.304452
128	128	1	khosla_radius_s3_128	1596.213501	22.056656	352.07132	13.334046	4694.535156	0.240116	0.569378	1.485648	0.149992	0.530039	1.470522	2.469646	2.000831	1.347402
129	129	1	khosla_radius_s3_129	1112.467163	18.867451	209.894196	13.798071	2896.13501	0.227904	0.659443	1.336489	0.144948	0.623295	1.301672	2.002136	2.038212	1.381656
130	130	0	khosla_radius_s3_130	1551.783325	23.243976	360.696136	14.247628	5139.064453	0.236302	0.474575	1.721959	0.140374	0.463542	1.655858	3.119994	2.163079	1.214375
131	131	0	khosla_radius_s3_131	1329.056396	16.535641	219.768005	15.503107	3407.086914	0.216162	0.613691	1.426152	0.129006	0.651165	1.281769	1.727631	2.344522	1.297309
132	132	1	khosla_radius_s3_132	1370.018066	19.762723	270.752869	14.581219	3947.906738	0.226637	0.55034	1.558115	0.137163	0.556885	1.440823	2.314667	2.264741	1.271276
133	133	0	khosla_radius_s3_133	1496.188477	16.510324	247.025558	14.700228	3631.332031	0.22937	0.651253	1.369462	0.136052	0.687992	1.213528	1.514486	2.425027	1.185877
134	134	0	khosla_radius_s3_134	1579.537842	13.262528	209.486649	14.605206	3059.595703	0.233382	0.880984	1.081249	0.136937	0.895577	0.96851	1.118406	2.549126	1.245724
135	135	0	khosla_radius_s3_135	1006.628906	13.428776	135.177948	16.704252	2258.046631	0.209676	0.66122	1.370493	0.11973	0.771863	1.121588	1.167098	2.63434	1.153989
136	136	0	khosla_radius_s3_136	1984.101196	20.329927	403.366333	13.453592	5426.726074	0.239586	0.620989	1.404957	0.148659	0.582574	1.367553	2.177253	2.07502	1.347528
137	137	1	khosla_radius_s3_137	1157.311523	17.78775	205.85968	13.190701	2715.433594	0.234689	0.758632	1.167518	0.151622	0.700773	1.173164	1.821881	1.932814	1.421991
138	138	0	khosla_radius_s3_138	660.140015	26.758537	176.643799	10.748517	1898.658813	0.27394	0.592782	1.396796	0.186072	0.509303	1.438073	2.360406	1.519343	1.457676
139	139	0	khosla_radius_s3_139	710.999756	11.669077	82.96711	14.213726	1179.271729	0.231209	1.021267	0.922645	0.140709	1.06512	0.829305	0.915826	2.484228	1.32785
140	140	0	khosla_radius_s3_140	1191.373169	12.719089	151.531815	16.086756	2437.655273	0.216699	0.720619	1.284291	0.124326	0.853149	1.023044	1.058362	2.71171	1.272509
141	141	1	khosla_radius_s3_141	1277.248535	9.404197	120.114975	14.120725	1696.110474	0.238036	1.463183	0.6816	0.141636	1.364455	0.66397	0.589671	2.745108	1.317235
142	142	0	khosla_radius_s3_142	1188.88623	26.47644	314.77475	13.521586	4256.253906	0.235942	0.451258	1.780613	0.147912	0.410742	1.790017	4.049331	1.874721	1.284062
143	143	1	khosla_radius_s3_143	1098.281494	22.602113	248.234818	13.520735	3356.317139	0.235983	0.540336	1.546364	0.147921	0.506535	1.527986	2.68973	1.998244	1.355344
144	144	1	khosla_radius_s3_144	808.108765	16.338111	132.029709	14.630093	1931.606812	0.226041	0.70568	1.321484	0.136705	0.700017	1.19514	1.883709	2.445147	1.330815
145	145	1	khosla_radius_s3_145	785.60083	18.556459	145.779694	14.302221	2084.973389	0.229838	0.60344	1.447284	0.139838	0.613745	1.326993	1.852747	2.286022	1.295692
146	146	1	khosla_radius_s3_146	1782.862671	10.1938	181.741455	17.001034	3089.79248	0.209279	0.857857	1.096862	0.11764	1.036394	0.866526	0.595552	2.77987	1.234488
147	147	0	khosla_radius_s3_147	896.600403	16.657613	149.352234	14.880452	2222.428711	0.22415	0.632176	1.400478	0.134405	0.672461	1.239364	1.702308	2.441379	1.234784
148	148	1	khosla_radius_s3_148	788.141602	20.425154	160.979141	12.887266	2074.581055	0.235858	0.649309	1.287319	0.155192	0.604616	1.316122	2.387336	1.838395	1.425097
149	149	2	khosla_radius_s3_149	1838.01123	18.020926	331.226654	14.644729	4850.724609	0.229487	0.60426	1.4533	0.136568	0.621262	1.319558	1.821293	2.333948	1.280189
150	150	0	khosla_radius_s3_150	1539.068481	15.061496	231.806732	14.935358	3462.116455	0.227689	0.707612	1.256327	0.13391	0.755181	1.124744	1.284979	2.424988	1.34419
151	151	0	khosla_radius_s3_151	1344.278809	15.861866	213.227707	14.576844	3108.187012	0.22642	0.699804	1.277469	0.137204	0.727788	1.15608	1.43367	2.339167	1.329021
152	152	0	khosla_radius_s3_152	1525.90979	11.847283	180.778854	14.979319	2707.944092	0.224904	0.854756	1.078673	0.133517	0.99347	0.887321	0.870015	2.601973	1.286037
153	153	0	khosla_radius_s3_153	955.979858	19.07194	182.323898	13.879687	2530.598633	0.234146	0.609789	1.416159	0.144095	0.611441	1.323563	2.05005	2.202603	1.326245
154	154	0	khosla_radius_s3_154	1786.619507	28.472814	508.700836	12.241877	6227.452637	0.254866	0.475123	1.688914	0.163374	0.410415	1.742803	3.677187	1.683247	1.334188
155	155	0	khosla_radius_s3_155	1129.789429	15.867598	179.270447	15.108849	2708.570068	0.225393	0.65883	1.379955	0.132373	0.70186	1.198706	1.567887	2.54942	1.22119
156	156	0	khosla_radius_s3_156	943.369263	23.636922	222.983459	13.556121	3022.790771	0.235291	0.50772	1.640674	0.147535	0.476636	1.602125	3.025579	2.002334	1.332487
157	157	0	khosla_radius_s3_157	1525.394165	21.512422	328.149231	13.455081	4415.274414	0.240235	0.564533	1.525489	0.148643	0.54232	1.447257	2.387518	2.145716	1.30599
158	158	0	khosla_radius_s3_158	1967.982056	15.920198	313.306641	13.67618	4284.837891	0.240677	0.799418	1.163463	0.14624	0.77234	1.088637	1.35608	2.324603	1.36945
159	159	0	khosla_radius_s3_159	1126.83252	21.120793	237.995956	13.229304	3148.520996	0.239711	0.611881	1.398565	0.15118	0.564606	1.397067	2.366458	1.992354	1.306809
160	160	0	khosla_radius_s3_160	1581.961182	15.199941	240.457169	14.551414	3498.991699	0.226012	0.758526	1.17755	0.137444	0.766795	1.105903	1.543836	2.257256	1.273017
161	161	0	khosla_radius_s3_161	999.871338	15.094885	150.929428	15.993255	2413.852783	0.218046	0.607736	1.459432	0.125053	0.703392	1.207082	1.279373	2.614469	1.253168
162	162	0	khosla_radius_s3_162	1362.49231	11.606259	158.134384	17.899647	2830.549561	0.199315	0.675458	1.359511	0.111734	0.850971	1.03874	0.797624	2.754267	1.172011
163	163	0	khosla_radius_s3_163	1035.59082	14.275429	147.835022	15.427373	2280.706055	0.217136	0.711288	1.267254	0.12964	0.778492	1.101162	1.3091	2.44024	1.268288
164	164	0	khosla_radius_s3_164	1381.167847	16.229993	224.163452	14.328417	3211.907471	0.224693	0.707789	1.23619	0.139583	0.720447	1.162751	1.639397	2.160712	1.414192
165	165	1	khosla_radius_s3_165	1252.765991	9.628122	120.617836	17.526718	2114.034912	0.204752	0.788112	1.175282	0.114111	1.071078	0.843747	0.464792	2.873253	1.239102
166	166	1	khosla_radius_s3_166	1111.914062	17.709245	196.911591	14.391848	2833.921631	0.23432	0.624531	1.419017	0.138968	0.64575	1.274344	1.793365	2.442692	1.226523
167	167	0	khosla_radius_s3_167	1560.043213	21.486364	335.196564	12.776846	4282.754883	0.246532	0.61531	1.398798	0.156533	0.57199	1.37264	2.16174	1.974056	1.325757
168	168	1	khosla_radius_s3_168	1250.998291	12.741819	159.399933	14.970847	2386.352051	0.224989	0.808703	1.093161	0.133593	0.914868	0.953779	1.143969	2.463762	1.34363
169	169	0	khosla_radius_s3_169	863.450378	28.997022	250.374893	10.842577	2714.708984	0.262938	0.535849	1.471866	0.184458	0.451669	1.572012	2.785122	1.295815	1.57356
170	170	1	khosla_radius_s3_170	892.397583	24.648204	219.959976	12.702335	2794.005371	0.250374	0.521591	1.604147	0.157451	0.481343	1.565449	3.007834	1.970524	1.255085
171	171	1	khosla_radius_s3_171	1563.303589	14.27009	223.084824	16.634928	3711	0.212376	0.622802	1.438167	0.120229	0.722295	1.18691	1.221089	2.62897	1.213574
172	172	1	khosla_radius_s3_172	1120.86792	19.090223	213.976196	13.879885	2969.964844	0.237509	0.61816	1.405539	0.144093	0.610709	1.32485	2.052656	2.232511	1.269372
173	173	1	khosla_radius_s3_173	1464.462036	16.689622	244.413177	14.392172	3517.636475	0.230709	0.672861	1.323075	0.138964	0.693675	1.200999	1.495144	2.354181	1.293971
174	174	0	khosla_radius_s3_174	1473.395264	13.958943	205.670395	15.0463	3094.578369	0.223014	0.734539	1.222123	0.132923	0.81932	1.050152	1.175326	2.466335	1.269947
175	175	0	khosla_radius_s3_175	2691.132568	14.762013	397.26535	14.897672	5918.328613	0.223378	0.740253	1.208503	0.134249	0.775174	1.099598	1.323918	2.338101	1.30012
176	176	0	khosla_radius_s3_176	1882.046143	20.816794	391.781677	13.982468	5478.074707	0.242271	0.539387	1.581236	0.143036	0.544083	1.455351	2.244399	2.32759	1.30865
177	177	0	khosla_radius_s3_177	2044.495361	23.498395	480.423584	13.394402	6434.986328	0.240798	0.527522	1.592833	0.149316	0.486115	1.573735	2.927027	1.993657	1.315445
178	178	1	khosla_radius_s3_178	1349.343506	7.500891	101.212776	17.086481	1729.370117	0.210431	1.133736	0.861783	0.117052	1.443451	0.640819	0.37266	2.97164	1.181827
179	179	1	khosla_radius_s3_179	1704.515625	13.45897	229.410248	15.196339	3486.195801	0.223119	0.769026	1.189854	0.131611	0.846255	1.022635	1.128182	2.503897	1.194165
180	180	0	khosla_radius_s3_180	1740.159058	27.622283	480.671631	11.96046	5749.053711	0.248381	0.553434	1.531186	0.167218	0.438155	1.651876	3.608726	1.454543	1.469008
181	181	1	khosla_radius_s3_181	1740.028442	15.926491	277.125458	14.300843	3963.127686	0.226957	0.720788	1.212752	0.139852	0.738257	1.138811	1.58382	2.232426	1.312174
182	182	1	khosla_radius_s3_182	1617.602295	15.399316	249.099686	15.39061	3833.796143	0.218609	0.674144	1.334108	0.129949	0.713915	1.185024	1.570636	2.412913	1.277777
183	183	1	khosla_radius_s3_183	1507.438354	9.364749	141.167816	14.776673	2085.990723	0.225928	1.732456	0.577868	0.135348	1.309949	0.691899	0.77545	2.4571	1.247208
184	184	1	khosla_radius_s3_184	1446.349487	9.17201	132.659317	14.713489	1951.881348	0.230092	1.179017	0.822874	0.13593	1.346076	0.674761	0.648021	2.764784	1.358625
185	185	0	khosla_radius_s3_185	1399.680664	32.435986	454.000214	11.456417	5201.21582	0.269921	0.42876	1.799186	0.174575	0.363638	1.858001	4.551739	1.505638	1.263517
186	186	0	khosla_radius_s3_186	1241.851685	6.480324	80.476006	18.588474	1495.926147	0.196085	1.09549	0.89519	0.107594	1.552718	0.602297	0.323774	3.081758	1.176262
187	187	0	khosla_radius_s3_187	1091.996948	8.675194	94.732849	14.393885	1363.57373	0.226277	1.349046	0.717638	0.138948	1.462721	0.624349	0.588881	2.523015	1.298494
188	188	1	khosla_radius_s3_188	1623.088989	13.719477	222.679306	13.75186	3062.254639	0.249617	0.908285	1.065876	0.145435	0.914627	0.943342	1.12812	2.663265	1.250767
189	189	1	khosla_radius_s3_189	1325.996338	11.545669	153.095154	16.709831	2558.194092	0.212969	0.73254	1.249171	0.11969	0.916976	0.964631	0.789286	2.778555	1.243286
190	190	0	khosla_radius_s3_190	1261.141357	22.947401	289.39917	11.523202	3334.805176	0.259699	0.679877	1.277855	0.173563	0.582788	1.322138	2.179024	1.693461	1.439422
191	191	0	khosla_radius_s3_191	1081.841187	15.864378	171.62738	14.418266	2474.569336	0.228069	0.704692	1.26457	0.138713	0.735654	1.143684	1.503856	2.348185	1.274215
192	192	1	khosla_radius_s3_192	856.859009	21.661298	185.606781	13.481139	2502.190918	0.241555	0.557312	1.519752	0.148355	0.536532	1.460095	2.404121	2.094008	1.265647
193	193	1	khosla_radius_s3_193	1497.350342	12.825991	192.050018	15.382361	2954.182861	0.221959	0.779859	1.16735	0.130019	0.883696	0.98647	0.935743	2.52931	1.309802
194	194	1	khosla_radius_s3_194	1464.69458	12.440666	182.217758	15.551542	2833.76709	0.219961	0.80844	1.148994	0.128605	0.905139	0.967358	1.084698	2.557932	1.251639
195	195	0	khosla_radius_s3_195	1036.86084	19.873951	206.065216	12.675962	2612.074951	0.248081	0.667532	1.307763	0.157779	0.636119	1.259607	1.786483	2.089518	1.392809
196	196	0	khosla_radius_s3_196	1416.427368	17.374276	246.093994	14.952045	3679.608643	0.225825	0.613824	1.442635	0.133761	0.636118	1.298905	1.730827	2.403475	1.177515
197	197	0	khosla_radius_s3_197	1514.751343	23.653755	358.295563	13.091392	4690.587402	0.243805	0.521625	1.580888	0.152772	0.493096	1.548303	2.849633	2.005482	1.320402
198	198	0	khosla_radius_s3_198	1489.048462	24.512833	365.007965	12.978745	4737.345215	0.245577	0.52407	1.587035	0.154098	0.474544	1.590729	2.98568	1.910489	1.338867
199	199	0	khosla_radius_s3_199	2062.63623	21.243085	438.167572	13.720155	6011.727051	0.232725	0.570647	1.48351	0.145771	0.540433	1.457292	2.640162	2.02359	1.332318
200	200	0	khosla_radius_s3_200	1344.647217	15.708919	211.229538	14.654385	3095.438965	0.227165	0.712508	1.275927	0.136478	0.732315	1.151023	1.522058	2.370178	1.271005
201	201	0	khosla_radius_s3_201	1512.57959	17.14216	259.288818	14.976461	3883.229004	0.221463	0.621953	1.406673	0.133543	0.645489	1.283645	1.929986	2.307556	1.316309
202	202	1	khosla_radius_s3_202	1484.853149	22.810179	338.697662	13.329811	4514.775879	0.247338	0.531759	1.601811	0.15004	0.507735	1.520277	2.689928	2.185208	1.22494
203	203	1	khosla_radius_s3_203	1363.913086	17.470364	238.280594	11.623939	2769.759033	0.280941	0.821665	1.131432	0.172059	0.812802	1.015372	1.193604	2.40763	1.322453
204	300	0	khosla_radius_s3add_300	268.672943	11.905426	31.986658	15.242304	487.550354	0.20915	0.813914	1.124268	0.131214	0.97092	0.907331	1.087456	2.475934	1.44727
205	301	0	khosla_radius_s3add_301	194.556839	19.500662	37.939873	13.568912	514.802795	0.228398	0.589645	1.461759	0.147396	0.608454	1.323014	1.959285	2.107333	1.430514
206	302	0	khosla_radius_s3add_302	178.628296	12.476613	22.28676	14.540361	324.057556	0.22485	0.775562	1.161377	0.137548	0.9649	0.907072	0.933408	2.494284	1.287706
207	303	0	khosla_radius_s3add_303	196.264313	24.090244	47.280552	13.415959	634.313965	0.235568	0.48816	1.691852	0.149076	0.469748	1.615969	2.996789	2.004101	1.376157
208	304	0	khosla_radius_s3add_304	136.256897	21.890791	29.827713	13.211622	394.072479	0.233348	0.522716	1.609018	0.151382	0.54015	1.446064	2.396001	2.103573	1.402073
209	305	0	khosla_radius_s3add_305	166.226227	17.11656	28.452211	15.102198	429.690918	0.216211	0.572384	1.534366	0.132431	0.64127	1.292488	1.590125	2.427832	1.493199
210	306	0	khosla_radius_s3add_306	237.431244	21.540658	51.144253	15.112215	772.902954	0.21902	0.469297	1.795533	0.132343	0.482045	1.627635	2.973026	2.232496	1.320356
211	307	0	khosla_radius_s3add_307	293.692017	18.883654	55.459785	14.374155	797.187561	0.224804	0.578781	1.510942	0.139139	0.597682	1.357183	2.064327	2.244189	1.330534
212	308	0	khosla_radius_s3add_308	154.700089	24.607383	38.067642	12.438707	473.512268	0.246514	0.516418	1.618721	0.160788	0.492627	1.53042	2.851547	1.908431	1.371345
