# Supplementary material for: Virtual supersampling as post-processing step preserves the trabecular bone morphometry in human peripheral quantitative computed tomography scans
Source: PLoS One. 2019 Feb 13;14(2):e0212280. doi: 10.1371/journal.pone.0212280 (PMC6373954; doi:10.1371/journal.pone.0212280)
Supplement: S1 File. Data — (ZIP) [file pone.0212280.s001.zip › Evaluation/UpSampleMayo/doc/csv/old/eval_tri_thtri.csv]

Sample:	TV	BV	MV	BMC (1.789)	BS	BV/TV	MV/TV	BS/TV	BS/BV	SMI	TBPf	dS/dr	DA	|H1|	|H2|	|H3|	P.H11	P.H12	P.H13	P.H21	P.H22	P.H23	P.H31	P.H32	P.H33	P.Theta	P.Phi	Tb.Th(pl)	Tb.Sp(pl)	Tb.N(pl)
	[mm�]	[mm�]	[mm�]	[mg]	[mm�]	[%]	[%]	[1/mm]	[1/mm]	[1]	[1/mm]	[mm]	[1]	[1]	[1]	[1]	[1]	[1]	[1]	[1]	[1]	[1]	[1]	[1]	[1]	[rad]	[rad]	[mm]	[mm]	[1/mm]
khosla_radius_s3add_304	136.256897	29.827713	106.429184	53.361779	394.072479	21.890791	78.109211	2.892129	13.211622	2.103573	4.631935	1825.317993	1.402073	0.820155	0.755139	0.584959	0.085168	-0.093042	0.810397	-0.750602	0.017171	0.080852	-0.020247	-0.581032	-0.064569	0.154408	-0.829551	0.151382	0.540150	1.446064
khosla_radius_s3add_302	178.628296	22.286760	156.341537	39.871014	324.057556	12.476613	87.523389	1.814145	14.540361	2.494284	6.044631	1958.808350	1.287706	1.284071	1.117553	0.997177	0.049565	-0.175553	1.271048	-1.079751	0.276780	0.080332	-0.254262	-0.956444	-0.122184	0.142543	-1.295621	0.137548	0.964900	0.907072
khosla_radius_s3add_303	196.264313	47.280552	148.983765	84.584907	634.313965	24.090244	75.909758	3.231937	13.415959	2.004101	4.481156	2842.459961	1.376157	0.788399	0.574708	0.572899	-0.176207	-0.057086	0.766332	-0.088389	0.567446	0.021948	0.551354	0.081044	0.132868	0.237153	-2.828294	0.149076	0.469748	1.615969
khosla_radius_s3add_301	194.556839	37.939873	156.616974	67.874432	514.802795	19.500662	80.499339	2.646028	13.568912	2.107333	4.765702	2453.396484	1.430514	0.917812	0.805302	0.641596	0.054807	0.047836	0.914925	-0.694874	0.406506	0.020373	-0.322008	-0.552842	0.048194	0.079344	0.717582	0.147396	0.608454	1.323014
khosla_radius_s3add_305	166.226227	28.452211	137.774017	50.901006	429.690918	17.116560	82.883441	2.584977	15.102198	2.427832	6.110932	2625.812012	1.493199	1.006766	0.757889	0.674235	0.251445	0.039389	-0.974065	-0.726903	-0.096534	-0.191545	0.089756	-0.668222	-0.003852	2.886019	0.155386	0.132431	0.641270	1.292488
khosla_radius_s3add_300	268.672943	31.986658	236.686279	57.224131	487.550354	11.905426	88.094574	1.814661	15.242304	2.475934	6.289823	3066.605469	1.447270	1.358991	1.154051	0.939003	0.268902	-0.118455	1.326845	-0.966440	0.580088	0.247639	0.478390	0.807622	-0.024850	0.217937	-0.414937	0.131214	0.970920	0.907331
khosla_radius_s3add_306	237.431244	51.144253	186.286987	91.497068	772.902954	21.540658	78.459340	3.255271	15.112215	2.232496	5.622993	4346.027344	1.320356	0.736123	0.607032	0.557518	-0.240722	-0.004598	0.695635	-0.030369	0.606237	-0.006515	0.526130	0.028259	0.182252	0.333204	-3.122494	0.132343	0.482045	1.627635
khosla_radius_s3add_307	293.692017	55.459785	238.232239	99.217556	797.187561	18.883654	81.116349	2.714366	14.374155	2.244189	5.376388	4285.989258	1.330534	0.863417	0.768361	0.648926	0.143418	-0.006802	0.851396	-0.613250	0.450411	0.106918	0.375811	0.525715	-0.059109	0.167068	-0.047389	0.139139	0.597682	1.357183
khosla_radius_s3add_308	154.700089	38.067642	116.632446	68.103012	473.512268	24.607383	75.392616	3.060840	12.438707	1.908431	3.956402	1873.404785	1.371345	0.767068	0.707371	0.559354	0.033177	-0.044901	0.765034	-0.698775	0.103739	0.036417	-0.083501	-0.552335	-0.028822	0.072847	-0.934445	0.160788	0.492627	1.530420
khosla_radius_s3_002	999.460876	163.533035	835.927856	292.560600	2388.788330	16.362125	83.637875	2.390077	14.607375	2.410961	5.869635	14021.314453	1.222199	0.964793	0.815537	0.789391	-0.069155	-0.134407	0.952879	-0.755131	-0.292484	-0.096597	0.292926	-0.728485	-0.081504	0.157319	-2.045992	0.136917	0.699876	1.195038
khosla_radius_s3_003	970.710754	177.962555	792.748169	318.375011	2332.456299	18.333222	81.666774	2.402833	13.106444	2.337554	5.106171	11909.920898	1.252618	0.948015	0.853902	0.756827	0.253230	-0.031114	0.913038	-0.795557	0.210555	0.227825	0.186360	0.733037	-0.026707	0.272484	-0.122254	0.152597	0.679754	1.201417
khosla_radius_s3_001	2246.677979	157.704987	2088.972900	282.134221	2887.823975	7.019474	92.980522	1.285375	18.311558	2.970465	9.065641	26179.976562	1.235292	1.808395	1.511563	1.463941	0.454526	0.031114	-1.750066	-1.306961	-0.673193	-0.351410	0.636737	-1.310536	0.142076	2.886918	0.068348	0.109221	1.446745	0.642688
khosla_radius_s3_005	1245.321533	164.162354	1081.159180	293.686450	2388.235107	13.182327	86.817676	1.917766	14.548007	2.346493	5.689465	13587.780273	1.330319	1.255084	1.030973	0.943446	0.105464	-0.053103	1.249517	-0.914049	0.466931	0.096927	0.429114	0.840209	-0.000493	0.094220	-0.466453	0.137476	0.905404	0.958883
khosla_radius_s3_004	1129.951660	338.487518	791.464111	605.554170	4044.054688	29.955930	70.044070	3.578963	11.947427	1.598403	3.182799	12871.415039	1.391499	0.695094	0.547239	0.499529	0.106304	-0.143290	0.671806	-0.465127	0.258033	0.128632	-0.251849	-0.428310	-0.051500	0.259586	-0.932509	0.167400	0.391421	1.789481
khosla_radius_s3_007	1579.781982	272.601593	1307.180420	487.684250	3944.274170	17.255646	82.744354	2.496721	14.469007	2.182735	5.263668	20761.347656	1.326778	0.968553	0.782608	0.730004	0.195568	-0.001454	0.948602	-0.760976	-0.093930	0.156741	0.085428	-0.724746	-0.018733	0.203322	-0.007432	0.138226	0.662824	1.248360
khosla_radius_s3_008	1580.968750	244.591064	1336.377686	437.573414	3843.953125	15.470961	84.529036	2.431391	15.715837	2.385413	6.248126	24017.503906	1.339899	1.013960	0.785078	0.756744	0.225035	-0.096251	0.983977	0.665208	-0.371933	-0.188446	0.365271	0.662486	-0.018728	0.243793	-0.404170	0.127260	0.695314	1.215696
khosla_radius_s3_006	1827.249146	539.519775	1287.729370	965.200878	6239.115234	29.526338	70.473659	3.414485	11.564201	1.502013	2.894931	18061.808594	1.416410	0.746357	0.560601	0.526935	0.179255	0.047249	0.722968	-0.522569	0.164556	0.118812	-0.142748	-0.502622	0.068230	0.251004	0.257724	0.172948	0.412792	1.707243
khosla_radius_s3_009	1422.841431	304.512421	1118.328979	544.772721	4291.796875	21.401712	78.598285	3.016356	14.093996	2.191415	5.147632	22092.591797	1.323955	0.799293	0.649865	0.603716	0.156373	-0.012483	0.783748	-0.596532	0.226791	0.122633	0.208373	0.565679	-0.032564	0.197544	-0.079662	0.141904	0.521147	1.508178
khosla_radius_s3_010	1487.536987	246.376053	1241.160889	440.766759	3686.719971	16.562684	83.437312	2.478405	14.963792	2.400078	5.985710	22067.636719	1.306267	0.953982	0.808019	0.730312	-0.092732	0.096313	0.944567	-0.674023	-0.445148	-0.020781	0.396469	-0.605016	0.100615	0.140612	2.337252	0.133656	0.673314	1.239203
khosla_radius_s3_011	1603.233032	241.144531	1362.088501	431.407566	3564.492676	15.041140	84.958857	2.223315	14.781561	2.437053	6.003909	21400.890625	1.228331	1.038374	0.879475	0.845354	-0.182421	0.002401	1.022222	-0.668372	-0.559321	-0.117961	0.528994	-0.652369	0.095934	0.176611	3.128433	0.135304	0.764254	1.111658
khosla_radius_s3_012	1300.011475	270.289703	1029.721802	483.548279	3790.473389	20.791332	79.208672	2.915723	14.023744	2.163831	5.057501	19170.322266	1.307957	0.810993	0.687737	0.620046	0.091741	-0.037064	0.804935	-0.582385	0.356301	0.082826	0.322265	0.529575	-0.012356	0.122310	-0.383957	0.142615	0.543321	1.457862
khosla_radius_s3_013	1490.301514	269.384308	1220.917236	481.928527	3805.151611	18.075825	81.924176	2.553276	14.125364	2.010506	4.733188	18010.498047	1.358378	0.951538	0.779432	0.700496	0.199758	-0.045719	0.929210	-0.698814	0.303152	0.165141	0.273201	0.644458	-0.027021	0.217061	-0.224996	0.141589	0.641718	1.276638
khosla_radius_s3_015	1088.908936	153.481186	935.427734	274.577842	2155.178223	14.094952	85.905045	1.979209	14.041970	2.377993	5.565285	11994.181641	1.309025	1.206184	0.995925	0.921436	0.160966	-0.118124	1.189544	-0.966187	0.189675	0.149577	-0.186620	-0.900059	-0.064125	0.166294	-0.633081	0.142430	0.868075	0.989604
khosla_radius_s3_014	1907.468018	372.527069	1534.940918	666.450927	5642.415527	19.529925	80.470073	2.958066	15.146323	2.295904	5.795752	32702.039062	1.249854	0.790872	0.657312	0.632772	0.138644	-0.043116	0.777430	0.080349	-0.650435	-0.050374	0.618155	0.084517	-0.105552	0.184634	-0.301505	0.132045	0.544072	1.479033
khosla_radius_s3_016	1430.128784	175.920685	1254.208130	314.722105	2894.235596	12.301038	87.698966	2.023759	16.451935	2.618039	7.178636	20776.662109	1.315349	1.210335	0.935428	0.920162	0.215322	-0.000181	1.191027	-0.912232	-0.125160	0.164903	0.122193	-0.911742	-0.022215	0.178855	-0.000842	0.121566	0.866694	1.011879
khosla_radius_s3_017	1511.184570	331.164581	1180.020020	592.453436	4208.932129	21.914238	78.085762	2.785187	12.709488	2.095287	4.438338	18680.664062	1.396968	0.878061	0.730118	0.628547	0.056772	0.023813	-0.875900	-0.587867	-0.430118	-0.049831	0.370537	-0.507612	0.010226	3.071422	0.397162	0.157363	0.560722	1.392594
khosla_radius_s3_019	1181.247925	239.040863	942.207031	427.644104	3504.915283	20.236298	79.763699	2.967129	14.662411	2.282691	5.578291	19551.439453	1.243184	0.782459	0.660669	0.629400	0.158620	-0.048829	0.764655	0.642414	-0.069595	-0.137642	-0.072966	-0.624666	-0.024753	0.213732	-0.298632	0.136403	0.537649	1.483565
khosla_radius_s3_021	1099.313232	262.385071	836.928162	469.406892	3197.954346	23.868090	76.131910	2.909047	12.188020	1.653390	3.358591	10740.621094	1.555894	0.908572	0.688859	0.583955	0.051388	-0.014047	0.907009	-0.524226	0.445393	0.036584	0.377395	0.445384	-0.014478	0.058668	-0.266841	0.164096	0.523415	1.454524
khosla_radius_s3_018	1919.386108	292.240234	1627.145874	522.817779	4501.084473	15.225714	84.774286	2.345065	15.402001	2.533707	6.504025	29275.167969	1.227552	0.983533	0.834729	0.801215	-0.070697	-0.131671	0.972112	0.599553	0.568134	0.120556	0.554510	-0.577089	-0.037842	0.152543	-2.063539	0.129853	0.723002	1.172532
khosla_radius_s3_020	1559.791626	397.937958	1161.853638	711.911006	5206.791016	25.512251	74.487746	3.338132	13.084429	1.911530	4.168546	21704.746094	1.316037	0.713953	0.595957	0.542502	0.122755	-0.020305	0.703028	-0.580167	0.088259	0.103833	-0.081801	-0.536298	-0.001208	0.175167	-0.163926	0.152853	0.446284	1.669066
khosla_radius_s3_022	1185.448730	281.743591	903.705139	504.039285	3427.946045	23.766831	76.233166	2.891686	12.166900	1.574375	3.192543	10943.864258	1.359777	0.842744	0.685072	0.619766	0.184674	-0.032022	0.821637	-0.646452	0.168412	0.151856	0.153741	0.600291	-0.011161	0.224279	-0.171691	0.164380	0.527258	1.445843
khosla_radius_s3_023	1396.800293	306.542175	1090.258057	548.403952	4033.707764	21.946028	78.053969	2.887820	13.158736	2.104348	4.615093	18615.937500	1.281834	0.813709	0.686542	0.634801	0.176107	-0.062764	0.791941	-0.655908	0.129431	0.156115	-0.127610	-0.621492	-0.020878	0.231831	-0.342364	0.151990	0.540574	1.443910
khosla_radius_s3_024	688.504028	141.006561	547.497437	252.260738	1814.593628	20.480137	79.519862	2.635560	12.868859	1.970652	4.226673	7669.693848	1.538121	0.983958	0.777358	0.639715	-0.235327	-0.133483	0.946032	-0.742124	-0.114928	-0.200820	0.113352	-0.626704	-0.060230	0.278547	-2.625623	0.155414	0.603438	1.317780
khosla_radius_s3_025	933.779846	225.612717	708.167114	403.621150	2665.746338	24.161232	75.838768	2.854791	11.815585	1.653681	3.256535	8681.096680	1.494835	0.900377	0.703553	0.602325	0.146395	-0.034338	0.887732	-0.686371	0.100854	0.117090	-0.088954	-0.595661	-0.008371	0.167792	-0.230393	0.169268	0.531309	1.427395
khosla_radius_s3_026	892.870239	180.685989	712.184265	323.247235	2564.402588	20.236534	79.763466	2.872089	14.192593	2.303083	5.447786	13970.316406	1.293562	0.828931	0.680624	0.640813	-0.154290	-0.112279	0.806669	-0.613067	-0.253254	-0.152513	0.251488	-0.588432	-0.033801	0.232282	-2.512507	0.140919	0.555439	1.436044
khosla_radius_s3_027	1250.432739	243.255905	1007.176819	435.184814	3302.807129	19.453737	80.546260	2.641331	13.577500	2.265996	5.127759	16935.998047	1.368126	0.938991	0.731533	0.686334	0.138736	0.059149	-0.926800	-0.574156	-0.438750	-0.113947	0.413034	-0.547480	0.026886	2.980276	0.403011	0.147303	0.609891	1.320666
khosla_radius_s3_028	1178.232300	319.745056	858.487244	572.023905	3756.220703	27.137694	72.862309	3.188014	11.747549	1.581931	3.097303	11634.152344	1.339759	0.767018	0.607329	0.572504	0.113212	-0.056070	0.756542	-0.418492	0.429867	0.094487	0.406196	0.402251	-0.030974	0.165465	-0.459856	0.170248	0.457102	1.594007
khosla_radius_s3_029	1368.632202	307.296265	1061.335938	549.753017	3932.088867	22.452801	77.547199	2.873006	12.795759	1.791129	3.819810	15019.833008	1.461683	0.886751	0.691465	0.606665	0.194078	-0.076762	0.861840	-0.667205	0.089100	0.158184	-0.087991	-0.599310	-0.033564	0.237591	-0.376641	0.156302	0.539833	1.436503
khosla_radius_s3_030	1476.272461	270.470947	1205.801514	483.872525	3466.986572	18.321209	81.678790	2.348473	12.818333	1.883286	4.023430	13949.177734	1.394696	1.051077	0.848529	0.753624	0.144162	0.116877	-1.034562	-0.695871	-0.462074	-0.149174	0.418678	-0.626501	-0.012435	2.964092	0.681255	0.156027	0.695591	1.174237
khosla_radius_s3_031	1417.767578	140.874191	1276.893433	252.023928	2296.661865	9.936339	90.063667	1.619914	16.302929	2.738048	7.439701	17086.476562	1.310155	1.484360	1.201977	1.132965	-0.108778	-0.053640	1.479397	-1.060139	-0.557867	-0.098178	0.527415	-1.002715	0.002424	0.081800	-2.683469	0.122677	1.111956	0.809957
khosla_radius_s3_032	1866.281982	351.334106	1514.947876	628.536716	4929.025879	18.825349	81.174648	2.641094	14.029454	2.211131	5.170161	25483.859375	1.356712	0.928258	0.739960	0.684197	-0.117447	0.015127	0.920674	-0.449495	-0.585849	-0.047714	0.536544	-0.417821	0.075310	0.127917	3.013499	0.142557	0.614705	1.320547
khosla_radius_s3_033	1467.511230	268.142761	1199.368408	479.707400	3402.806641	18.271939	81.728059	2.318760	12.690280	1.826567	3.863275	13145.978516	1.482475	1.105799	0.861294	0.745914	0.166046	-0.054321	1.091911	-0.841998	0.121986	0.134110	-0.110023	-0.737485	-0.019958	0.158655	-0.316169	0.157601	0.704929	1.159380
khosla_radius_s3_034	836.793091	139.349091	697.443970	249.295523	1946.313232	16.652754	83.347243	2.325919	13.967175	2.595385	6.041698	11759.037109	1.231785	0.987518	0.851288	0.801697	-0.054075	-0.194864	0.966590	0.478655	0.684425	0.164751	0.661514	-0.449710	-0.053651	0.206243	-1.841484	0.143193	0.716682	1.162960
khosla_radius_s3_035	1759.191040	136.405670	1622.785400	244.029744	2328.548584	7.753886	92.246115	1.323647	17.070761	2.866143	8.154540	18988.242188	1.223326	1.722265	1.505982	1.407855	0.297757	-0.153138	1.689404	-0.694285	1.314391	0.241506	1.225381	0.675692	-0.154716	0.195658	-0.475025	0.117159	1.393817	0.661824
khosla_radius_s3_036	943.987610	144.835587	799.152039	259.110864	2030.053589	15.342954	84.657049	2.150509	14.016262	2.548506	5.953421	12085.763672	1.297293	1.113745	0.901973	0.858514	-0.312749	-0.077208	1.066140	-0.834204	0.258011	-0.226028	0.220197	0.820471	0.124043	0.293431	-2.899562	0.142691	0.787321	1.075254
khosla_radius_s3_037	1012.663269	90.461868	922.201416	161.836282	1610.707520	8.933065	91.066939	1.590566	17.805376	2.897050	8.597178	13847.538086	1.230454	1.418831	1.287127	1.153095	0.076306	-0.142406	1.409603	-1.112655	0.634982	0.124474	-0.576361	-0.996296	-0.069511	0.114116	-1.078894	0.112326	1.145089	0.795283
khosla_radius_s3_039	1693.372559	141.390701	1551.981812	252.947965	2360.471924	8.349651	91.650349	1.393947	16.694675	2.739941	7.623738	17995.619141	1.326524	1.757726	1.369400	1.325062	-0.299570	-0.249422	1.713957	-0.997401	-0.887859	-0.303570	0.879366	-0.991168	0.009461	0.223630	-2.447288	0.119799	1.314976	0.696974
khosla_radius_s3_038	1797.332642	309.313080	1488.019531	553.361100	4200.933105	17.209563	82.790434	2.337315	13.581492	2.304344	5.216072	21912.367188	1.306955	1.014833	0.852011	0.776486	-0.165125	0.052034	0.999956	-0.797908	-0.274715	-0.117464	0.241202	-0.733938	0.078022	0.171437	2.836325	0.147259	0.708423	1.168658
khosla_radius_s3_040	1544.626343	189.449432	1355.176880	338.925035	3055.972900	12.265065	87.734932	1.978454	16.130810	2.730490	7.340837	22433.398438	1.223094	1.162102	0.991250	0.950133	0.293033	0.018595	1.124396	-0.955366	0.092883	0.247437	-0.081919	-0.945894	0.036425	0.255434	0.063370	0.123986	0.886904	0.989227
khosla_radius_s3_041	1316.503296	248.886398	1067.616943	445.257767	3571.895996	18.905111	81.094891	2.713169	14.351511	2.380490	5.693939	20338.158203	1.257690	0.868532	0.712105	0.690577	0.119346	-0.112907	0.852852	0.609237	-0.344641	-0.130945	-0.344731	-0.597582	-0.030873	0.190306	-0.757684	0.139358	0.597787	1.356585
khosla_radius_s3_042	1838.011230	331.231628	1506.779541	592.573383	4850.734375	18.021198	81.978798	2.639121	14.644539	2.333862	5.696388	27631.664062	1.280178	0.895541	0.742167	0.699544	0.127466	-0.136960	0.875778	-0.629735	0.363578	0.148514	-0.356543	-0.600395	-0.042001	0.210473	-0.821286	0.136570	0.621258	1.319561
khosla_radius_s3_043	1589.200195	321.154968	1268.045166	574.546238	4539.673340	20.208591	79.791403	2.856577	14.135461	2.163870	5.097882	23142.718750	1.330248	0.861512	0.665107	0.647632	0.171698	-0.092891	0.839103	0.539360	-0.359065	-0.150102	0.356318	0.540643	-0.013058	0.228581	-0.495920	0.141488	0.558650	1.428289
khosla_radius_s3_044	1530.348389	188.782227	1341.566162	337.731403	3011.833008	12.335899	87.664104	1.968070	15.954007	2.598095	6.908338	20806.759766	1.257406	1.159025	1.044573	0.921759	-0.161872	0.017688	1.147530	-0.992003	-0.297904	-0.135339	0.258445	-0.883368	0.050073	0.140960	3.032755	0.125360	0.890864	0.984035
khosla_radius_s3_045	1128.105591	192.345505	935.760071	344.106108	2943.431396	17.050311	82.949686	2.609181	15.302835	2.437302	6.216271	18297.167969	1.260810	0.883342	0.773978	0.700615	0.171048	-0.004925	0.866609	-0.641345	0.413629	0.128960	0.367996	0.592149	-0.069273	0.194950	-0.028786	0.130695	0.635829	1.304590
khosla_radius_s3_046	1231.763062	198.600006	1033.163086	355.295411	3072.405273	16.123231	83.876771	2.494315	15.470318	2.516984	6.489757	19939.164062	1.224147	0.920487	0.789023	0.751941	0.128032	0.031304	-0.911001	-0.705473	-0.335581	-0.110683	0.320153	-0.680037	0.021625	2.997910	0.239800	0.129280	0.672543	1.247158
khosla_radius_s3_047	1649.024048	455.701447	1193.322632	815.249888	5488.838867	27.634615	72.365385	3.328538	12.044813	1.550657	3.112896	17086.185547	1.400712	0.760984	0.574066	0.543284	0.182650	-0.001577	0.738737	-0.509544	0.232206	0.126478	0.213558	0.496863	-0.051742	0.242393	-0.008632	0.166047	0.434818	1.664269
khosla_radius_s3_048	1644.495239	355.244965	1289.250244	635.533242	4569.561035	21.602067	78.397930	2.778701	12.863127	1.683828	3.609882	16495.576172	1.402638	0.902865	0.700466	0.643691	0.180269	0.051544	-0.883183	-0.661297	-0.179395	-0.145455	0.168892	-0.621136	-0.001777	2.932405	0.278498	0.155483	0.564278	1.389351
khosla_radius_s3_049	1018.882324	199.495239	819.387085	356.896983	2472.712402	19.579811	80.420190	2.426887	12.394844	1.679643	3.469819	8579.865234	1.516173	1.061965	0.838630	0.700424	0.205545	-0.081587	1.038684	-0.810889	0.129049	0.170604	-0.116366	-0.689987	-0.031170	0.209777	-0.377856	0.161357	0.662744	1.213444
khosla_radius_s3_050	1344.290527	107.647949	1236.642578	192.582181	1654.216064	8.007789	91.992211	1.230550	15.366907	2.594829	6.645750	10993.505859	1.377812	2.017435	1.579820	1.464232	-0.386520	-0.333601	1.951758	-1.486275	-0.394818	-0.361852	0.409486	-1.396937	-0.157677	0.255864	-2.429549	0.130150	1.495140	0.615275
khosla_radius_s3_051	1201.540527	198.252045	1003.288452	354.672908	2792.201660	16.499822	83.500177	2.323851	14.084100	2.446415	5.742594	16034.479492	1.307540	1.042220	0.825431	0.797084	0.114661	-0.102439	1.030815	0.584288	-0.570199	-0.121727	0.556114	0.571012	-0.005115	0.148068	-0.729158	0.142004	0.718636	1.161926
khosla_radius_s3_052	1329.400024	158.490646	1170.909424	283.539766	2354.792480	11.921968	88.078034	1.771320	14.857612	2.359048	5.841636	13755.840820	1.242679	1.275185	1.167492	1.026158	0.005151	-0.035764	1.274673	-1.123613	0.316780	0.013479	-0.278652	-0.987240	-0.026630	0.028339	-1.427758	0.134611	0.994491	0.885660
khosla_radius_s3_054	1093.921997	187.681366	906.240601	335.761964	2489.017578	17.156741	82.843256	2.275316	13.261932	2.216745	4.899721	12195.491211	1.383003	1.099129	0.846919	0.794741	0.115181	-0.129937	1.085327	-0.673316	0.496763	0.130929	-0.474831	-0.636774	-0.025844	0.158642	-0.845525	0.150808	0.728191	1.137658
khosla_radius_s3_053	1537.301514	166.895554	1370.406006	298.576145	3019.827881	10.856397	89.143604	1.964369	18.094118	2.826447	8.523678	25740.041016	1.210338	1.159349	1.004865	0.957872	-0.186486	-0.116215	1.138335	-0.791637	-0.589094	-0.189820	0.569288	-0.770205	0.014640	0.190686	-2.584301	0.110533	0.907605	0.982185
khosla_radius_s3_056	1181.513916	160.763855	1020.750061	287.606537	2380.484375	13.606599	86.393404	2.014775	14.807336	2.533873	6.253317	14885.923828	1.357363	1.180651	1.029611	0.869812	0.190147	0.028648	-1.164886	-0.951188	-0.358379	-0.164026	0.302070	-0.815151	0.029256	2.977993	0.149535	0.135068	0.857599	1.007387
khosla_radius_s3_055	1654.027466	230.980591	1423.046875	413.224277	3469.735107	13.964738	86.035264	2.097749	15.021761	2.445442	6.122474	21243.363281	1.251269	1.114881	0.928519	0.891000	-0.112345	-0.032656	1.108725	-0.921155	-0.067346	-0.095322	0.066947	-0.888270	-0.019379	0.105133	-2.858712	0.133140	0.820263	1.048875
khosla_radius_s3_058	1330.876709	131.678299	1199.198364	235.572477	2188.904541	9.894102	90.105897	1.644709	16.623123	2.717751	7.529585	16481.542969	1.256258	1.413713	1.202250	1.125336	0.229734	-0.066181	1.393351	1.185999	-0.015318	-0.196406	-0.022749	-1.124011	-0.049638	0.169929	-0.280483	0.120314	1.095706	0.822354
khosla_radius_s3_057	1342.063232	260.979340	1081.083862	466.892039	3291.870117	19.446129	80.553871	2.452843	12.613527	2.446775	5.143744	16932.539062	1.183089	0.924612	0.791724	0.781523	-0.061792	-0.132268	0.913013	-0.368430	-0.689639	-0.124434	0.689240	-0.368350	-0.006699	0.158557	-2.007840	0.158560	0.656820	1.226421
khosla_radius_s3_060	1358.287842	232.664032	1125.623779	416.235953	3435.468018	17.129214	82.870781	2.529263	14.765789	2.300422	5.661257	19449.068359	1.324764	0.956171	0.771153	0.721767	0.135114	-0.017210	0.946420	-0.744753	0.167509	0.109366	0.156990	0.704422	-0.009604	0.142936	-0.126695	0.135448	0.655296	1.264632
khosla_radius_s3_061	1121.643311	215.512619	906.130676	385.552075	2988.281982	19.214007	80.785990	2.664200	13.865926	2.158638	4.988586	14907.301758	1.316567	0.908970	0.725405	0.690409	-0.040476	-0.177258	0.890599	0.640545	0.327163	0.094226	0.322590	-0.601308	-0.105018	0.201388	-1.795290	0.144238	0.606456	1.332100
khosla_radius_s3_059	1229.098267	373.575348	855.522949	668.326297	4381.877441	30.394262	69.605738	3.565116	11.729568	1.620815	3.168577	13884.316406	1.276510	0.667119	0.541493	0.522612	0.142349	0.000649	0.651755	-0.529016	0.002408	0.115543	-0.009498	-0.522426	0.010181	0.215034	0.004557	0.170509	0.390482	1.782558
khosla_radius_s3_062	1166.404907	161.054504	1005.350403	288.126508	2612.803467	13.807769	86.192232	2.240048	16.223101	2.502129	6.765380	17676.609375	1.303982	1.066059	0.875637	0.817541	0.224573	-0.143713	1.032180	0.839284	-0.145590	-0.202842	-0.157133	-0.798595	-0.077002	0.252782	-0.569271	0.123281	0.769557	1.120024
khosla_radius_s3_063	1133.291748	117.962257	1015.329468	211.034478	1754.459473	10.408816	89.591181	1.548109	14.873057	2.713121	6.725400	11799.442383	1.340803	1.549888	1.296621	1.155940	-0.078406	-0.107316	1.544179	-1.291312	-0.092506	-0.071995	0.086609	-1.150213	-0.075539	0.085858	-2.201768	0.134471	1.157427	0.774055
khosla_radius_s3_064	1199.408569	299.029938	900.378662	534.964559	3566.323730	24.931449	75.068551	2.973402	11.926310	1.641070	3.261986	11633.296875	1.347473	0.828108	0.647281	0.614563	0.109810	-0.028494	0.820300	-0.636087	-0.087311	0.082116	-0.079375	0.608594	0.031642	0.137428	-0.253883	0.167696	0.504934	1.486701
khosla_radius_s3_066	1509.317993	155.044724	1354.273315	277.375010	2255.096191	10.272502	89.727503	1.494116	14.544811	2.548363	6.177576	13931.027344	1.236002	1.527920	1.346102	1.236179	0.198221	-0.014016	1.514943	-1.149693	0.682372	0.156734	0.622623	1.065529	-0.071608	0.130426	-0.070590	0.137506	1.201078	0.747058
khosla_radius_s3_065	1565.770630	247.217834	1318.552734	442.272706	3598.215332	15.788892	84.211105	2.298048	14.554837	2.233057	5.416965	19491.404297	1.385355	1.074038	0.860366	0.775280	-0.221044	-0.149909	1.040300	-0.791516	-0.266556	-0.206593	0.258633	-0.729148	-0.050116	0.251309	-2.545660	0.137411	0.732893	1.149024
khosla_radius_s3_067	1202.466675	240.500000	961.966675	430.254500	3192.409912	20.000555	79.999447	2.654884	13.274054	1.996687	4.417356	14102.010742	1.310969	0.902313	0.738864	0.688279	0.178818	0.070310	0.881617	-0.703065	0.187974	0.127612	-0.161834	-0.663464	0.085756	0.214590	0.374626	0.150670	0.602659	1.327442
khosla_radius_s3_068	1226.117920	215.950195	1010.167725	386.334899	2877.349609	17.612514	82.387483	2.346715	13.324135	2.097897	4.658776	13404.927734	1.367463	1.047381	0.836400	0.765930	0.210905	0.042239	-1.025057	-0.636779	-0.520411	-0.152480	0.472062	-0.598795	0.072458	2.934758	0.197661	0.150104	0.702152	1.173358
khosla_radius_s3_069	1409.531860	124.318398	1285.213501	222.405613	2048.808350	8.819836	91.180170	1.453538	16.480331	2.716431	7.461281	15286.734375	1.230159	1.585083	1.352374	1.288519	0.136823	-0.216789	1.564215	-1.231562	0.528597	0.180985	-0.520586	-1.172850	-0.117015	0.162444	-1.007797	0.121357	1.254596	0.726769
khosla_radius_s3_070	1104.096680	196.134537	907.962158	350.884686	2535.089600	17.764254	82.235748	2.296076	12.925259	1.993315	4.294018	10885.719727	1.363128	1.035429	0.909419	0.759597	-0.172839	-0.016459	1.020769	-0.896338	0.026812	-0.151338	-0.020068	-0.759171	-0.015639	0.168476	-3.046649	0.154736	0.716316	1.148038
khosla_radius_s3_071	1833.797241	503.903015	1329.894287	901.482494	6280.755371	27.478665	72.521335	3.425000	12.464214	1.654901	3.437841	21592.240234	1.394315	0.744098	0.549456	0.533666	-0.124677	0.017238	0.733376	-0.435300	-0.328668	-0.066280	0.313226	-0.427403	0.063366	0.169966	3.004206	0.160459	0.423482	1.712500
khosla_radius_s3_072	1993.482544	422.572906	1570.909668	755.982930	5571.318359	21.197723	78.802276	2.794767	13.184278	2.061400	4.529677	25236.275391	1.278434	0.852246	0.690082	0.666632	-0.175214	-0.165989	0.817356	-0.671613	-0.042973	-0.152650	0.068493	-0.652551	-0.117836	0.287128	-2.383226	0.151696	0.563927	1.397383
khosla_radius_s3_074	1119.491333	141.379120	978.112183	252.927245	2198.859619	12.628871	87.371129	1.964160	15.552931	2.519880	6.531919	14362.773438	1.279775	1.207829	0.990030	0.943782	0.308014	-0.195034	1.151495	0.878883	-0.348268	-0.293996	-0.361733	-0.870236	-0.050632	0.306621	-0.564472	0.128593	0.889654	0.982080
khosla_radius_s3_073	1305.921875	277.338287	1028.583618	496.158196	3703.753418	21.236974	78.763026	2.836122	13.354642	2.039434	4.539318	16812.513672	1.375225	0.882551	0.674137	0.641750	0.160923	-0.038339	0.866908	-0.622584	0.226018	0.125567	0.216594	0.603944	-0.013495	0.188557	-0.233884	0.149761	0.555428	1.418061
khosla_radius_s3_075	1404.974121	227.612396	1177.361694	407.198577	3422.540771	16.200469	83.799529	2.436017	15.036706	2.426800	6.081848	20815.371094	1.236360	0.940317	0.820430	0.760553	0.178835	-0.116295	0.915799	-0.715711	0.355886	0.184954	-0.342512	-0.678788	-0.019313	0.228855	-0.576578	0.133008	0.688004	1.218009
khosla_radius_s3_077	1031.875488	167.566269	864.309204	299.776055	2451.859375	16.239001	83.761001	2.376119	14.632177	2.451137	5.977579	14656.183594	1.232903	0.970721	0.827590	0.787346	0.171255	0.003542	0.955488	-0.813804	0.037306	0.145727	0.036034	0.786466	-0.009292	0.177387	0.020677	0.136685	0.705023	1.188060
khosla_radius_s3_076	1226.709839	345.805206	880.904663	618.645514	4250.976562	28.189650	71.810353	3.465348	12.292980	1.610353	3.299340	14025.416992	1.415075	0.740778	0.545078	0.523490	0.132735	-0.017732	0.728573	-0.535226	-0.036133	0.096631	-0.031935	0.522186	0.018554	0.181775	-0.132803	0.162694	0.414448	1.732674
khosla_radius_s3_078	1537.735596	207.249939	1330.485596	370.770141	3397.434814	13.477606	86.522388	2.209375	16.392935	2.577398	7.041852	23924.232422	1.271978	1.063344	0.890079	0.835976	-0.076496	-0.138665	1.051485	0.678730	0.562413	0.123526	0.537493	-0.638688	-0.045111	0.149488	-2.074914	0.122004	0.783230	1.104688
khosla_radius_s3_080	1655.143188	153.694809	1501.448364	274.960013	2416.668213	9.285892	90.714109	1.460096	15.723811	2.744536	7.192428	17381.710938	1.259575	1.614406	1.324680	1.281707	0.329979	-0.227149	1.563913	1.154729	-0.561734	-0.325321	-0.570857	-1.146634	-0.046096	0.250762	-0.602880	0.127196	1.242577	0.730048
khosla_radius_s3_079	1341.573730	215.727127	1125.846558	385.935830	3530.998047	16.080154	83.919841	2.631982	16.367891	2.480180	6.765886	23890.332031	1.342515	0.912552	0.762358	0.679733	0.153936	-0.086109	0.895344	-0.679297	0.313300	0.146927	-0.286438	-0.616352	-0.010029	0.194510	-0.510017	0.122190	0.637693	1.315991
khosla_radius_s3_081	1381.831665	243.717026	1138.114624	436.009759	3535.077881	17.637244	82.362753	2.558255	14.504846	2.116687	5.117036	18089.121094	1.350714	0.954620	0.765344	0.706752	0.253050	-0.082877	0.916732	-0.714384	0.173466	0.212877	-0.170895	-0.685620	-0.014811	0.282684	-0.316505	0.137885	0.643898	1.279128
khosla_radius_s3_082	1190.808472	259.247864	931.560608	463.794428	3205.627197	21.770744	78.229254	2.691975	12.365106	1.783404	3.675331	11781.740234	1.326321	0.908797	0.710826	0.685201	0.170934	-0.048909	0.891236	0.397483	-0.579305	-0.108101	0.553192	0.395420	-0.084397	0.196906	-0.278682	0.161745	0.581203	1.345988
khosla_radius_s3_083	1156.858521	195.854538	961.003967	350.383768	2940.166016	16.929860	83.070135	2.541509	15.011989	2.293820	5.739133	16874.003906	1.338443	0.960313	0.763452	0.717485	0.206938	-0.207521	0.914502	0.734114	-0.093856	-0.187423	-0.122064	-0.694957	-0.130080	0.310125	-0.786805	0.133227	0.653707	1.270754
khosla_radius_s3_084	1357.620605	254.185516	1103.435059	454.737889	3558.643066	18.722868	81.277132	2.621235	14.000180	2.255171	5.262134	18726.054688	1.229225	0.879165	0.749045	0.715219	0.109817	0.036271	0.871525	-0.697809	0.261136	0.077059	-0.244140	-0.669698	0.058635	0.131930	0.319001	0.142855	0.620144	1.310618
khosla_radius_s3_085	1159.320679	274.296906	885.023804	490.717164	3345.605957	23.660141	76.339865	2.885833	12.197024	1.918153	3.899294	13045.500000	1.297237	0.822745	0.682932	0.634229	0.117886	0.031461	0.813648	-0.590714	0.334929	0.072635	0.305011	0.552194	-0.065544	0.148848	0.260799	0.163974	0.529066	1.442917
khosla_radius_s3_086	1029.465942	227.637207	801.828735	407.242963	2899.383057	22.112165	77.887833	2.816395	12.736859	1.745328	3.704999	10742.211914	1.487288	0.921195	0.696379	0.619379	0.147273	-0.146005	0.897549	-0.616051	0.288953	0.148090	-0.271283	-0.554926	-0.045759	0.227068	-0.781074	0.157025	0.553103	1.408198
khosla_radius_s3_087	1107.224365	203.859619	903.364746	364.704859	2831.071533	18.411772	81.588227	2.556909	13.887358	2.265653	5.243989	14846.108398	1.300945	0.940813	0.755044	0.723177	0.225689	-0.075859	0.910187	0.645077	-0.344082	-0.188613	0.333426	0.641059	-0.029247	0.255858	-0.324258	0.144016	0.638179	1.278454
khosla_radius_s3_088	1097.802368	305.255890	792.546509	546.102787	3730.188477	27.806088	72.193915	3.397869	12.219873	1.760193	3.584889	13372.311523	1.389206	0.737659	0.567624	0.530993	0.110467	-0.027642	0.728817	-0.428575	0.363757	0.078754	0.338959	0.407148	-0.035934	0.154990	-0.245192	0.163668	0.424936	1.698934
khosla_radius_s3_089	1138.663086	95.495178	1043.167969	170.840874	1463.776611	8.386605	91.613400	1.285522	15.328278	2.828408	7.225770	10576.914062	1.337019	1.875624	1.541993	1.402840	-0.052921	-0.384812	1.834962	1.266293	0.853131	0.215436	0.799524	-1.132577	-0.214458	0.208605	-1.707464	0.130478	1.425310	0.642761
khosla_radius_s3_090	1336.163696	209.313873	1126.849854	374.462519	3288.143066	15.665287	84.334713	2.460883	15.709150	2.467710	6.460937	21244.484375	1.267874	0.944075	0.813199	0.744613	0.246911	-0.125209	0.902572	-0.719324	0.295507	0.237785	-0.287565	-0.686644	-0.016585	0.297618	-0.469314	0.127314	0.685402	1.230442
khosla_radius_s3_091	1260.440918	141.629883	1118.811035	253.375860	2392.417969	11.236535	88.763463	1.898080	16.892042	2.745389	7.729205	18491.488281	1.198897	1.184050	1.055533	0.987616	0.017606	-0.134785	1.176221	-1.050224	0.102121	0.027424	-0.097840	-0.976531	-0.110446	0.115055	-1.440906	0.118399	0.935297	0.949040
khosla_radius_s3_092	1284.438599	266.670410	1017.768188	477.073364	3619.530518	20.761631	79.238367	2.817986	13.573049	2.177630	4.926181	17830.462891	1.357341	0.856472	0.714691	0.630993	-0.100275	0.026392	0.850172	-0.709595	0.013529	-0.084114	-0.014145	-0.630580	0.017907	0.121365	2.884233	0.147351	0.562376	1.408993
khosla_radius_s3_093	1216.472900	195.548569	1020.924316	349.836389	2883.036377	16.075045	83.924955	2.369996	14.743326	2.216662	5.446828	15703.403320	1.310101	1.005160	0.835688	0.767239	0.274325	-0.013297	0.966911	-0.776356	0.214078	0.223199	0.191744	0.741576	-0.044205	0.276756	-0.048433	0.135655	0.708229	1.184998
khosla_radius_s3_094	1347.406250	187.278137	1160.128174	335.040587	2816.070801	13.899159	86.100847	2.089994	15.036837	2.587314	6.484170	18259.882812	1.274830	1.117873	0.953244	0.876880	0.228255	-0.149249	1.084097	-0.852408	0.360022	0.229037	-0.349301	-0.803451	-0.037068	0.246449	-0.579091	0.133007	0.823934	1.044997
khosla_radius_s3_095	1779.312622	230.756348	1548.556274	412.823106	3543.430420	12.968849	87.031150	1.991460	15.355722	2.395583	6.130985	21724.718750	1.266178	1.179529	0.982791	0.931567	-0.116085	-0.140028	1.165421	-0.847123	-0.477662	-0.141771	0.463300	-0.806593	-0.050767	0.154823	-2.262982	0.130245	0.874044	0.995730
khosla_radius_s3_096	1483.071655	382.766357	1100.305298	684.769013	4692.073242	25.809026	74.190974	3.163754	12.258322	1.820964	3.720327	17456.046875	1.381110	0.785681	0.614674	0.568877	-0.160378	-0.082324	0.764720	-0.550981	-0.233358	-0.140673	0.223850	-0.522900	-0.009346	0.231511	-2.667351	0.163154	0.469006	1.581877
khosla_radius_s3_097	769.978027	173.673813	596.304199	310.702451	2201.917725	22.555684	77.444315	2.859715	12.678467	1.971104	4.165096	9171.199219	1.371683	0.852122	0.700122	0.621223	0.121959	-0.107164	0.836513	-0.575126	0.376760	0.132107	-0.342918	-0.517744	-0.016325	0.191699	-0.720913	0.157748	0.541623	1.429857
khosla_radius_s3_098	1072.649170	234.184097	838.465088	418.955350	3368.158936	21.832311	78.167689	3.140038	14.382526	2.205826	5.287559	17809.339844	1.204772	0.726461	0.623603	0.602986	-0.071993	-0.095696	0.716523	-0.494129	-0.367334	-0.098911	0.363014	-0.480671	-0.027726	0.165601	-2.215775	0.139058	0.497877	1.570019
khosla_radius_s3_099	1346.444092	227.200363	1119.243774	406.461450	3249.368652	16.874103	83.125901	2.413296	14.301776	2.083646	4.966640	16138.445312	1.514106	1.087203	0.813545	0.718049	0.222261	-0.100817	1.059456	-0.670657	0.423458	0.180992	0.379030	0.609482	-0.021517	0.226411	-0.425843	0.139843	0.688899	1.206648
khosla_radius_s3_101	1103.468994	212.889908	890.579102	380.860045	2925.481201	19.292785	80.707216	2.651168	13.741756	2.203276	5.046147	14762.409180	1.347256	0.901672	0.767173	0.669265	0.209786	-0.067618	0.874317	-0.722725	0.176687	0.187096	-0.161702	-0.649337	-0.011417	0.246953	-0.311806	0.145542	0.608843	1.325584
khosla_radius_s3_100	1885.320068	301.630890	1583.689209	539.617662	4586.029785	15.998922	84.001082	2.432494	15.204112	2.583423	6.546443	30022.179688	1.176004	0.924320	0.805973	0.785984	-0.106764	-0.189732	0.898315	-0.467111	-0.629197	-0.188444	0.634089	-0.463885	-0.022618	0.237767	-2.083347	0.131543	0.690658	1.216247
khosla_radius_s3_102	1329.985107	136.514221	1193.470947	244.223942	2186.708496	10.264342	89.735663	1.644160	16.018173	2.602679	6.948359	15194.037109	1.347108	1.463708	1.220781	1.086556	-0.225333	-0.178641	1.435184	-1.045507	-0.584057	-0.236853	0.535439	-0.944872	-0.033546	0.197742	-2.471265	0.124858	1.091568	0.822080
khosla_radius_s3_103	1611.386963	399.661041	1211.725952	714.993603	5255.908203	24.802300	75.197703	3.261729	13.150914	1.924109	4.217299	22165.736328	1.317139	0.736407	0.601588	0.559096	0.159094	-0.088985	0.713489	-0.450742	0.370430	0.146701	0.350017	0.435330	-0.023753	0.250139	-0.509970	0.152081	0.461091	1.630865
khosla_radius_s3_104	1108.384277	118.165993	990.218262	211.398961	2014.262939	10.661104	89.338893	1.817297	17.046045	2.695246	7.657216	15423.645508	1.219247	1.225465	1.145287	1.005100	0.008110	-0.063673	1.223782	-0.958670	-0.626057	-0.026221	0.549863	-0.840020	-0.047350	0.052402	-1.444112	0.117329	0.983207	0.908648
khosla_radius_s3_105	1123.025391	216.269745	906.755615	386.906574	2926.844238	19.257779	80.742216	2.606214	13.533304	1.889075	4.260905	12471.004883	1.353329	0.940016	0.748597	0.694596	0.167960	0.024605	0.924562	-0.731299	0.092740	0.130382	-0.081459	-0.689007	0.033112	0.181581	0.145458	0.147784	0.619613	1.303107
khosla_radius_s3_107	1461.689087	213.882645	1247.806396	382.636051	2985.354004	14.632568	85.367429	2.042400	13.957907	2.156852	5.017522	14979.080078	1.382089	1.184529	1.003782	0.857057	-0.151168	-0.070637	1.172718	-0.972325	-0.207749	-0.137849	0.182632	-0.836941	-0.026870	0.141333	-2.704467	0.143288	0.835952	1.021200
khosla_radius_s3_106	1673.450928	332.763458	1340.687500	595.313827	4903.114746	19.884865	80.115139	2.929942	14.734535	2.241909	5.505580	26994.492188	1.337880	0.836606	0.656917	0.625322	0.193253	-0.054117	0.812179	0.237901	-0.604614	-0.096877	0.564701	0.241136	-0.118298	0.242245	-0.273040	0.135736	0.546872	1.464971
khosla_radius_s3_108	1340.390991	186.824158	1153.566895	334.228418	2887.938721	13.938035	86.061972	2.154550	15.458058	2.359725	6.079461	17557.111328	1.328073	1.109221	0.928207	0.835211	0.293151	-0.074409	1.067191	-0.895160	-0.026372	0.244053	-0.008075	0.832998	0.060224	0.276163	-0.248575	0.129382	0.798886	1.077275
khosla_radius_s3_109	975.401001	83.811127	891.589844	149.938106	1318.168213	8.592479	91.407520	1.351412	15.727842	2.673086	7.006979	9236.376953	1.212935	1.659001	1.509487	1.367758	0.548263	-0.062535	1.564539	-1.400831	0.254968	0.501214	0.235141	1.347092	-0.028534	0.339081	-0.113570	0.127163	1.352771	0.675706
khosla_radius_s3_110	1596.479004	337.180481	1259.298584	603.215880	4854.010742	21.120258	78.879744	3.040447	14.395883	2.205928	5.292713	25690.884766	1.300010	0.786967	0.640637	0.605355	0.089499	-0.089435	0.776729	-0.463511	0.430091	0.102930	-0.412168	-0.443350	-0.003557	0.161477	-0.785043	0.138929	0.518869	1.520224
khosla_radius_s3_112	1424.104004	210.123016	1213.980957	375.910076	3447.926025	14.754753	85.245246	2.421119	16.409082	2.581295	7.059448	24340.455078	1.250056	0.954880	0.821047	0.763870	0.217047	-0.095795	0.924937	-0.751616	0.260457	0.203355	-0.253704	-0.720350	-0.015070	0.251087	-0.415641	0.121884	0.704180	1.210560
khosla_radius_s3_111	1361.035522	551.419067	809.616455	986.488712	5430.533203	40.514672	59.485328	3.990001	9.848287	0.807712	1.325764	7199.605957	1.384349	0.627112	0.482903	0.453002	0.146850	-0.137812	0.593896	0.440137	-0.139706	-0.141269	-0.153246	-0.422044	-0.060042	0.326928	-0.753658	0.203081	0.298172	1.995000
khosla_radius_s3_113	898.828064	163.923080	734.904968	293.258391	2412.239502	18.237424	81.762576	2.683761	14.715679	2.267784	5.561998	13416.871094	1.291939	0.875605	0.745409	0.677745	0.238954	-0.100149	0.836395	-0.675213	0.226525	0.220022	-0.219620	-0.641022	-0.014012	0.300399	-0.396873	0.135909	0.609313	1.341880
khosla_radius_s3_114	1335.201660	31.032885	1304.168823	55.517831	587.639221	2.324210	97.675794	0.440113	18.936016	3.341859	10.546917	6197.782227	1.116703	4.820930	4.720597	4.317110	3.055199	0.765053	3.649907	-3.416287	-1.061996	3.079803	1.181983	-4.150429	-0.119577	0.711940	0.245365	0.105619	4.438672	0.220056
khosla_radius_s3_115	1391.915771	374.786865	1017.128906	670.493702	4608.556152	26.925972	73.074025	3.310945	12.296472	1.764778	3.616757	16668.027344	1.366758	0.739314	0.596976	0.540925	0.159974	-0.074237	0.717971	-0.484544	0.318949	0.140956	0.293500	0.454001	-0.018456	0.240867	-0.434480	0.162648	0.441409	1.655472
khosla_radius_s3_116	1613.142456	308.936737	1304.205688	552.687823	4445.505371	19.151238	80.848759	2.755805	14.389695	2.209210	5.298310	23553.664062	1.268172	0.864109	0.694252	0.681381	0.234663	-0.004490	0.831623	-0.467908	0.494872	0.134722	0.468450	0.477534	-0.129603	0.275072	-0.019133	0.138988	0.586752	1.377902
khosla_radius_s3_117	894.104492	124.198578	769.905884	222.191256	1767.814575	13.890834	86.109161	1.977190	14.233775	2.667409	6.327884	11186.525391	1.287188	1.209115	0.976154	0.939346	0.222550	-0.193472	1.172604	-0.731426	-0.645638	0.032294	-0.597583	0.688284	0.227004	0.246374	-0.715618	0.140511	0.871026	0.988595
khosla_radius_s3_118	980.441711	149.404221	831.037476	267.284151	2014.253540	15.238461	84.761536	2.054435	13.481905	2.702749	6.073034	12232.629883	1.214595	1.112735	0.957601	0.916137	0.042667	-0.089021	1.108347	-0.798029	0.524254	0.072851	-0.505069	-0.763189	-0.041875	0.088833	-1.123848	0.148347	0.825157	1.027217
khosla_radius_s3_119	1459.906372	129.942093	1329.964233	232.466404	1730.095337	8.900714	91.099280	1.185073	13.314357	2.413732	5.356215	9266.761719	1.328848	2.030144	1.667586	1.527748	0.171619	-0.255226	2.006712	-1.416759	0.849188	0.229166	-0.795391	-1.300722	-0.097407	0.152082	-0.978821	0.150214	1.537446	0.592536
khosla_radius_s3_120	958.501953	179.250229	779.251709	320.678659	2536.354980	18.701081	81.298918	2.646166	14.149800	2.393268	5.644043	14315.297852	1.306475	0.891901	0.759607	0.682677	0.128472	0.020519	0.882361	-0.725687	0.200451	0.101001	0.176172	0.658281	-0.040956	0.146391	0.158376	0.141345	0.614466	1.323083
khosla_radius_s3_121	1987.993408	321.603790	1666.389648	575.349181	4860.082031	16.177307	83.822697	2.444717	15.112018	2.444961	6.158048	29928.617188	1.226940	0.944600	0.798446	0.769883	-0.135691	0.022903	0.934523	-0.481348	-0.634718	-0.054333	0.604164	-0.466768	0.099164	0.146201	2.974383	0.132345	0.685745	1.222359
khosla_radius_s3_122	1010.590393	191.822235	818.768188	343.169979	2501.670410	18.981205	81.018800	2.475454	13.041608	2.187811	4.755430	11896.517578	1.332351	0.971605	0.801126	0.729241	0.278458	-0.029412	0.930383	-0.636695	0.441135	0.204507	0.390151	0.608326	-0.097540	0.292336	-0.105233	0.153355	0.654577	1.237727
khosla_radius_s3_123	1032.283936	131.537094	900.746826	235.319861	2055.499512	12.742336	87.257659	1.991215	15.626767	2.524836	6.575836	13516.627930	1.210772	1.118050	1.037175	0.923419	-0.172717	-0.197681	1.086797	-0.771660	-0.649902	-0.240624	0.600297	-0.700943	-0.032022	0.237001	-2.288899	0.127986	0.876426	0.995608
khosla_radius_s3_124	770.244202	205.960510	564.283691	368.463353	2503.256104	26.739639	73.260361	3.249951	12.154058	1.821172	3.689106	9234.776367	1.313191	0.739697	0.600858	0.563282	0.191335	-0.021062	0.714212	-0.567149	-0.132129	0.148038	-0.115590	0.549281	0.047076	0.263260	-0.109640	0.164554	0.450840	1.624976
khosla_radius_s3_125	1502.966919	255.882385	1247.084473	457.773587	3596.069336	17.025150	82.974845	2.392647	14.053602	2.198884	5.150374	18521.103516	1.371427	1.023416	0.828874	0.746242	0.209091	-0.031476	1.001334	-0.711214	0.394103	0.160899	0.351609	0.656095	-0.052797	0.208108	-0.149416	0.142312	0.693582	1.196324
khosla_radius_s3_126	916.335083	88.275444	828.059631	157.924769	1241.588135	9.633533	90.366465	1.354950	14.064932	2.599779	6.094287	7566.594238	1.216932	1.667045	1.488879	1.369875	-0.131259	-0.051889	1.661059	-1.190233	0.892034	-0.066188	0.815891	1.095964	0.098709	0.084768	-2.765132	0.142198	1.333872	0.677475
khosla_radius_s3_127	2005.427856	195.061752	1810.366089	348.965475	3263.735840	9.726690	90.273309	1.627451	16.731808	2.720790	7.587288	24762.904297	1.304452	1.470081	1.201637	1.126972	0.167871	-0.023596	1.460274	-0.670706	0.992681	0.093115	0.926138	0.634887	-0.096187	0.115571	-0.139645	0.119533	1.109383	0.813726
khosla_radius_s3_128	1596.213501	352.071320	1244.142212	629.855591	4694.535156	22.056656	77.943349	2.941045	13.334046	2.000831	4.446528	20874.384766	1.347402	0.828123	0.667301	0.614607	-0.082884	-0.071807	0.820830	-0.653237	-0.113215	-0.075865	0.109416	-0.603348	-0.041733	0.132813	-2.427677	0.149992	0.530039	1.470522
khosla_radius_s3_129	1112.467163	209.894196	902.572998	375.500716	2896.135010	18.867451	81.132549	2.603344	13.798071	2.038212	4.687232	13574.855469	1.381656	0.959354	0.741060	0.694351	0.196073	-0.231470	0.910130	0.436264	-0.551359	-0.234194	0.543049	0.432634	-0.006961	0.321727	-0.868000	0.144948	0.623295	1.301672
khosla_radius_s3_130	1551.783325	360.696136	1191.087158	645.285388	5139.064453	23.243976	76.756024	3.311715	14.247628	2.163079	5.136456	26396.580078	1.214375	0.680569	0.610285	0.560428	0.160459	0.039376	-0.660210	-0.578777	-0.124652	-0.148078	0.118911	-0.547654	-0.003765	2.896376	0.240642	0.140374	0.463542	1.655858
khosla_radius_s3_131	1329.056396	219.768005	1109.288330	393.164962	3407.086914	16.535641	83.464354	2.563538	15.503107	2.344522	6.057897	20639.781250	1.297309	0.932194	0.759817	0.718560	0.190476	-0.078985	0.909102	-0.560065	0.487985	0.159747	0.462868	0.547393	-0.049423	0.223047	-0.393092	0.129006	0.651165	1.281769
khosla_radius_s3_132	1370.018066	270.752869	1099.265137	484.376882	3947.906738	19.762723	80.237275	2.881646	14.581219	2.264741	5.503780	21728.410156	1.271276	0.825487	0.666856	0.649337	-0.165263	-0.085796	0.804211	-0.506382	-0.408043	-0.147560	0.402054	-0.509107	0.028306	0.227530	-2.662743	0.137163	0.556885	1.440823
khosla_radius_s3_133	1496.188477	247.025558	1249.162964	441.928724	3631.332031	16.510324	83.489680	2.427055	14.700228	2.425027	5.941408	21575.226562	1.185877	0.936346	0.799107	0.789581	0.219595	-0.058197	0.908370	-0.729681	-0.284816	0.158171	-0.264585	0.735515	0.111583	0.245065	-0.259062	0.136052	0.687992	1.213528
khosla_radius_s3_134	1579.537842	209.486649	1370.051147	374.771614	3059.595703	13.262528	86.737472	1.937020	14.605206	2.549126	6.205086	18985.054688	1.245724	1.201076	1.010490	0.964159	0.215984	-0.067612	1.179560	-0.881111	0.457762	0.187586	0.439034	0.857833	-0.031222	0.189564	-0.303378	0.136937	0.895577	0.968510
khosla_radius_s3_135	1006.628906	135.177948	871.450928	241.833349	2258.046631	13.428776	86.571223	2.243177	16.704252	2.634340	7.334115	16560.773438	1.153989	0.984195	0.886686	0.852864	0.259026	-0.199232	0.928360	0.814205	-0.219147	-0.274329	-0.252292	-0.808150	-0.103046	0.338457	-0.655649	0.119730	0.771863	1.121588
khosla_radius_s3_137	1157.311523	205.859680	951.451843	368.282968	2715.433594	17.787750	82.212251	2.346329	13.190701	1.932814	4.249195	11538.405273	1.421991	1.056788	0.862393	0.743175	-0.146629	-0.089824	1.042704	-0.837604	-0.157739	-0.131377	0.143744	-0.727902	-0.042491	0.163441	-2.591967	0.151622	0.700773	1.173164
khosla_radius_s3_136	1984.101196	403.366333	1580.734863	721.622370	5426.726074	20.329927	79.670072	2.735106	13.453592	2.075020	4.652745	25249.173828	1.347528	0.896197	0.709243	0.665067	0.230126	0.044555	0.865000	0.683701	0.041459	-0.184008	0.046100	-0.663106	0.021891	0.264627	0.191245	0.148659	0.582574	1.367553
khosla_radius_s3_138	660.140015	176.643799	483.496216	316.015756	1898.658813	26.758537	73.241466	2.876146	10.748517	1.519343	2.721780	5167.730957	1.457676	0.868480	0.715663	0.595798	0.145172	-0.125131	0.847069	-0.701451	0.059225	0.128965	-0.063559	-0.587516	-0.075896	0.222514	-0.711389	0.186072	0.509303	1.438073
khosla_radius_s3_139	710.999756	82.967110	628.032654	148.428159	1179.271729	11.669077	88.330925	1.658611	14.213726	2.484228	5.885024	6940.041992	1.327850	1.407296	1.265261	1.059830	0.130460	-0.189206	1.388403	-1.211390	0.329018	0.158638	-0.289761	-1.013405	-0.110854	0.164043	-0.967144	0.140709	1.065120	0.829305
khosla_radius_s3_140	1191.373169	151.531815	1039.841309	271.090416	2437.655273	12.719089	87.280905	2.046089	16.086756	2.711710	7.270435	17722.814453	1.272509	1.135382	0.982349	0.892239	0.340837	-0.102127	1.078190	-0.934599	0.042827	0.299502	-0.061408	-0.887770	-0.064678	0.318752	-0.291123	0.124326	0.853149	1.023044
khosla_radius_s3_141	1277.248535	120.114975	1157.133545	214.885690	1696.110474	9.404197	90.595800	1.327941	14.120725	2.745108	6.460485	10957.696289	1.317235	1.803359	1.486198	1.369049	0.240691	-0.326902	1.757073	-1.268377	0.711538	0.306134	-0.689751	-1.176046	-0.124323	0.227055	-0.936135	0.141636	1.364455	0.663970
khosla_radius_s3_142	1188.886230	314.774750	874.111450	563.132027	4256.253906	26.476440	73.523557	3.580035	13.521586	1.874721	4.224868	17982.109375	1.284062	0.659440	0.550036	0.513557	0.185049	-0.015438	0.632755	-0.470733	0.245589	0.143653	0.223138	0.459379	-0.054050	0.285450	-0.083235	0.147912	0.410742	1.790017
khosla_radius_s3_143	1098.281494	248.234818	850.046692	444.092089	3356.317139	22.602113	77.397889	3.055972	13.520735	1.998244	4.502955	15113.344727	1.355344	0.818383	0.616953	0.603820	0.116740	-0.176299	0.790596	0.235504	-0.548198	-0.156998	0.551423	0.244557	-0.026888	0.261335	-0.985913	0.147921	0.506535	1.527986
khosla_radius_s3_144	808.108765	132.029709	676.079041	236.201149	1931.606812	16.338111	83.661884	2.390281	14.630093	2.445147	5.962121	11516.472656	1.330815	1.011193	0.821073	0.759830	0.206628	-0.180263	0.973304	-0.371154	0.701998	0.208815	0.659742	0.370090	-0.071521	0.274611	-0.717357	0.136705	0.700017	1.195140
khosla_radius_s3_145	785.600830	145.779694	639.821167	260.799872	2084.973389	18.556459	81.443542	2.653986	14.302221	2.286022	5.449200	11361.436523	1.295692	0.888021	0.752060	0.685364	0.209816	-0.178319	0.844251	-0.652037	0.299473	0.225296	-0.300690	-0.613435	-0.054837	0.315275	-0.704427	0.139838	0.613745	1.326993
khosla_radius_s3_146	1782.862671	181.741455	1601.121216	325.135463	3089.792480	10.193800	89.806199	1.733051	17.001034	2.779870	7.876777	24337.605469	1.234488	1.334184	1.131178	1.080759	0.003451	-0.022554	1.333989	0.730138	0.863887	0.012717	0.825396	-0.697545	-0.013928	0.017102	-1.418967	0.117640	1.036394	0.866526
khosla_radius_s3_147	896.600403	149.352234	747.248169	267.191146	2222.428711	16.657613	83.342385	2.478728	14.880452	2.441379	6.054803	13456.369141	1.234784	0.931145	0.793709	0.754095	0.120543	-0.000484	0.923309	-0.430637	0.664323	0.056582	0.625903	0.412628	-0.081509	0.129822	-0.004011	0.134405	0.672461	1.239364
khosla_radius_s3_148	788.141602	160.979141	627.162476	287.991684	2074.581055	20.425154	79.574847	2.632244	12.887266	1.838395	3.948647	8191.789062	1.425097	0.928270	0.794332	0.651373	-0.031371	-0.066920	0.925323	-0.789853	-0.077757	-0.032397	0.065475	-0.646542	-0.044525	0.079703	-2.009163	0.155192	0.604616	1.316122
khosla_radius_s3_150	1539.068481	231.806732	1307.261719	414.702244	3462.116455	15.061496	84.938502	2.249488	14.935358	2.424988	6.036343	20898.523438	1.344190	1.087770	0.862705	0.809239	0.208213	-0.026824	1.067320	-0.715903	0.457058	0.151129	0.424133	0.686068	-0.065494	0.194213	-0.128123	0.133910	0.755181	1.124744
khosla_radius_s3_149	1838.011230	331.226654	1506.784546	592.564484	4850.724609	18.020926	81.979072	2.639116	14.644729	2.333948	5.696673	27632.992188	1.280189	0.895544	0.742173	0.699541	0.127535	-0.136944	0.875774	-0.629852	0.363375	0.148544	-0.356352	-0.600505	-0.042006	0.210512	-0.820960	0.136568	0.621262	1.319558
khosla_radius_s3_151	1344.278809	213.227707	1131.051147	381.464368	3108.187012	15.861866	84.138137	2.312160	14.576844	2.339167	5.682946	17663.660156	1.329021	1.033518	0.865931	0.777653	0.197692	-0.093401	1.010125	-0.842272	0.100466	0.174131	-0.102314	-0.769198	-0.051099	0.213166	-0.441369	0.137204	0.727788	1.156080
khosla_radius_s3_152	1525.909790	180.778854	1345.130981	323.413370	2707.944092	11.847283	88.152719	1.774642	14.979319	2.601973	6.495964	17590.707031	1.286037	1.317467	1.132425	1.024440	0.464464	-0.113960	1.227602	-0.927885	0.512352	0.398637	0.463078	0.909281	-0.090797	0.371485	-0.240605	0.133517	0.993470	0.887321
khosla_radius_s3_153	955.979858	182.323898	773.655945	326.177454	2530.598633	19.071940	80.928057	2.647125	13.879687	2.202603	5.095240	12894.007812	1.326245	0.905581	0.750024	0.682816	0.174694	-0.056684	0.886762	-0.640264	0.361028	0.149189	0.330319	0.596995	-0.026909	0.204226	-0.313755	0.144095	0.611441	1.323563
khosla_radius_s3_154	1786.619507	508.700836	1277.918701	910.065796	6227.452637	28.472814	71.527189	3.485606	12.241877	1.683247	3.434349	21387.248047	1.334188	0.705215	0.547876	0.528572	0.184681	-0.014759	0.680443	0.522290	-0.082352	-0.143523	0.079723	0.522424	-0.010299	0.265834	-0.079749	0.163374	0.410415	1.742803
khosla_radius_s3_155	1129.789429	179.270447	950.518982	320.714829	2708.570068	15.867598	84.132403	2.397411	15.108849	2.549420	6.419801	17388.480469	1.221190	0.954865	0.823292	0.781914	0.256529	-0.166152	0.904629	0.788394	-0.047247	-0.232404	-0.080975	-0.768671	-0.118224	0.325818	-0.574753	0.132373	0.701860	1.198706
khosla_radius_s3_156	943.369263	222.983459	720.385803	398.917409	3022.790771	23.636922	76.363075	3.204250	13.556121	2.002334	4.523980	13675.043945	1.332487	0.757935	0.608013	0.568812	0.129893	-0.161249	0.729104	0.530332	-0.256105	-0.151125	-0.260558	-0.501495	-0.064492	0.276706	-0.892685	0.147535	0.476636	1.602125
khosla_radius_s3_157	1525.394165	328.149231	1197.244873	587.058974	4415.274414	21.512422	78.487575	2.894514	13.455081	2.145716	4.811798	21245.406250	1.305990	0.814017	0.696389	0.623295	0.167535	-0.121191	0.787317	-0.600041	0.307078	0.174962	-0.289148	-0.551672	-0.023395	0.256830	-0.626241	0.148643	0.542320	1.447257
khosla_radius_s3_158	1967.982056	313.306641	1654.675415	560.505580	4284.837891	15.920198	84.079802	2.177275	13.676180	2.324603	5.298615	22703.705078	1.369450	1.150915	0.872670	0.840421	0.140894	-0.148274	1.132594	0.325860	-0.796478	-0.144882	0.772792	0.325947	-0.053465	0.178668	-0.810913	0.146240	0.772340	1.088637
khosla_radius_s3_161	999.871338	150.929428	848.941895	270.012747	2413.852783	15.094885	84.905112	2.414163	15.993255	2.614469	6.968978	16822.087891	1.253168	0.947931	0.842376	0.756428	0.155199	0.044807	0.934065	-0.650884	0.528290	0.082805	0.463934	0.588099	-0.105296	0.171247	0.281066	0.125053	0.703392	1.207082
khosla_radius_s3_159	1126.832520	237.995956	888.836548	425.774766	3148.520996	21.120793	78.879207	2.794134	13.229304	1.992354	4.392909	13831.166016	1.306809	0.854052	0.704517	0.653540	0.207540	-0.082100	0.824373	-0.599561	0.321547	0.182972	0.304245	0.578090	-0.019023	0.264399	-0.376695	0.151180	0.564606	1.397067
khosla_radius_s3_160	1581.961182	240.457169	1341.504028	430.177875	3498.991699	15.199941	84.800059	2.211806	14.551414	2.257256	5.474377	19154.798828	1.273017	1.062314	0.889607	0.834485	0.184952	0.015342	1.045977	-0.689048	0.551066	0.113754	0.507402	0.655013	-0.099329	0.175602	0.082761	0.137444	0.766795	1.105903
khosla_radius_s3_162	1362.492310	158.134384	1204.357910	282.902413	2830.549561	11.606259	88.393742	2.077479	17.899647	2.754267	8.216735	23257.875000	1.172011	1.081419	0.941756	0.922704	0.358820	-0.243271	0.990724	0.768127	-0.395220	-0.375082	-0.437252	-0.811493	-0.040883	0.412470	-0.595790	0.111734	0.850971	1.038740
khosla_radius_s3_163	1035.590820	147.835022	887.755798	264.476854	2280.706055	14.275429	85.724574	2.202323	15.427373	2.440240	6.274417	14310.100586	1.268288	1.068996	0.886662	0.842866	-0.207556	-0.119254	1.041850	-0.789150	-0.352682	-0.197554	0.347691	-0.767586	-0.018594	0.225841	-2.620086	0.129640	0.778492	1.101162
khosla_radius_s3_164	1381.167847	224.163452	1157.004395	401.028416	3211.907471	16.229993	83.770007	2.325501	14.328417	2.160712	5.159930	16573.218750	1.414192	1.077701	0.846602	0.762061	0.220741	0.044021	1.053933	-0.766398	0.328356	0.146804	0.283658	0.701715	-0.088719	0.210408	0.196839	0.139583	0.720447	1.162751
khosla_radius_s3_165	1252.765991	120.617836	1132.148193	215.785309	2114.034912	9.628122	90.371883	1.687494	17.526718	2.873253	8.393115	17743.337891	1.239102	1.375980	1.157381	1.110466	-0.088060	-0.192129	1.359652	0.798409	0.820939	0.167723	0.800710	-0.767331	-0.056571	0.154209	-2.000563	0.114111	1.071078	0.843747
khosla_radius_s3_166	1111.914062	196.911591	915.002441	352.274836	2833.921631	17.709245	82.290751	2.548688	14.391848	2.442692	5.859142	16604.349609	1.226523	0.910046	0.759601	0.741972	0.096539	-0.141455	0.893786	0.527808	-0.527825	-0.140760	-0.527921	-0.520747	-0.025402	0.189315	-0.971933	0.138968	0.645750	1.274344
khosla_radius_s3_168	1250.998291	159.399933	1091.598389	285.166480	2386.352051	12.741819	87.258184	1.907558	14.970847	2.463762	6.147433	14669.939453	1.343630	1.252561	1.063681	0.932222	0.226976	-0.024363	1.231583	-0.990675	0.337868	0.189276	0.294390	0.883753	-0.036774	0.183275	-0.106927	0.133593	0.914868	0.953779
khosla_radius_s3_169	863.450378	250.374893	613.075500	447.920684	2714.708984	28.997022	71.002978	3.144024	10.842577	1.295815	2.341663	6356.932617	1.573560	0.844888	0.640418	0.536928	0.124992	-0.110247	0.828286	-0.619416	0.120298	0.109485	-0.110854	-0.522695	-0.052844	0.198566	-0.722799	0.184458	0.451669	1.572012
khosla_radius_s3_167	1560.043213	335.196564	1224.846680	599.666652	4282.754883	21.486364	78.513640	2.745280	12.776846	1.974056	4.203701	18003.421875	1.325757	0.885662	0.704264	0.668042	0.231067	-0.221928	0.825683	0.566550	-0.336211	-0.248940	-0.356509	-0.562614	-0.051453	0.370136	-0.765226	0.156533	0.571990	1.372640
khosla_radius_s3_170	892.397583	219.959976	672.437622	393.508397	2794.005371	24.648204	75.351799	3.130898	12.702335	1.970524	4.171710	11655.781250	1.255085	0.742226	0.631606	0.591375	0.038526	-0.107456	0.733395	-0.611661	0.147988	0.053816	-0.144209	-0.568501	-0.075725	0.154412	-1.226545	0.157451	0.481343	1.565449
khosla_radius_s3_171	1563.303589	223.084824	1340.218750	399.098749	3711.000000	14.270090	85.729909	2.373819	16.634928	2.628970	7.288789	27048.695312	1.213574	0.951560	0.847103	0.784098	0.101838	0.041164	-0.945199	0.462468	0.705135	0.080567	0.651547	-0.433195	0.051356	3.025900	0.384130	0.120229	0.722295	1.186910
khosla_radius_s3_172	1120.867920	213.976196	906.891724	382.803415	2969.964844	19.090223	80.909777	2.649701	13.879885	2.232511	5.164499	15338.380859	1.269372	0.886310	0.741007	0.698227	-0.086751	-0.082081	0.878226	-0.670399	-0.301245	-0.094377	0.289502	-0.634638	-0.030718	0.135158	-2.383845	0.144093	0.610709	1.324850
khosla_radius_s3_173	1464.462036	244.413177	1220.048828	437.255175	3517.636475	16.689622	83.310378	2.401999	14.392172	2.354181	5.646964	19863.964844	1.293971	0.997061	0.805464	0.770543	0.232377	-0.065179	0.967410	0.538626	-0.574810	-0.168071	0.544077	0.537392	-0.094483	0.244485	-0.273461	0.138964	0.693675	1.200999
khosla_radius_s3_174	1473.395264	205.670395	1267.724854	367.944336	3094.578369	13.958943	86.041057	2.100304	15.046300	2.466335	6.184869	19139.562500	1.269947	1.127921	0.920616	0.888163	0.126909	-0.128841	1.113328	0.479455	-0.772624	-0.143910	0.751646	0.472121	-0.031042	0.161032	-0.792950	0.132923	0.819320	1.050152
khosla_radius_s3_175	2691.132568	397.265350	2293.867188	710.707712	5918.328613	14.762013	85.237986	2.199196	14.897672	2.338101	5.805377	34358.132812	1.300120	1.087602	0.886348	0.836539	0.188048	-0.151176	1.060501	0.492695	-0.712166	-0.188902	0.680173	0.484254	-0.051578	0.223707	-0.677127	0.134249	0.775174	1.099598
khosla_radius_s3_176	1882.046143	391.781677	1490.264404	700.897421	5478.074707	20.816794	79.183203	2.910702	13.982468	2.327590	5.424242	29714.406250	1.308650	0.830919	0.661185	0.634943	0.159273	-0.058591	0.813403	0.540185	-0.357893	-0.131448	0.345460	0.531931	-0.029324	0.205689	-0.352500	0.143036	0.544083	1.455351
khosla_radius_s3_178	1349.343506	101.212776	1248.130737	181.069657	1729.370117	7.500891	92.499113	1.281638	17.086481	2.971640	8.462479	14634.757812	1.181827	1.741913	1.558628	1.473915	0.096325	-0.108621	1.735853	-1.273089	-0.899087	0.014381	0.846401	-1.200469	-0.122091	0.083442	-0.845323	0.117052	1.443451	0.640819
khosla_radius_s3_177	2044.495361	480.423584	1564.071777	859.477792	6434.986328	23.498395	76.501608	3.147469	13.394402	1.993657	4.450641	28639.812500	1.315445	0.764816	0.620051	0.581412	0.176894	0.025228	0.743650	-0.545990	0.267899	0.120786	0.240500	0.524001	-0.074986	0.235809	0.141663	0.149316	0.486115	1.573735
khosla_radius_s3_179	1704.515625	229.410248	1475.105347	410.414933	3486.195801	13.458970	86.541027	2.045271	15.196339	2.503897	6.341677	22108.328125	1.194165	1.113266	0.951782	0.932256	0.186827	-0.010528	-1.097427	-0.908343	0.237016	-0.156923	0.230268	0.902853	0.030543	2.972706	-0.056292	0.131611	0.846255	1.022635
khosla_radius_s3_180	1740.159058	480.671631	1259.487427	859.921548	5749.053711	27.622283	72.377717	3.303752	11.960460	1.454543	2.899502	16669.390625	1.469008	0.794961	0.572798	0.541155	0.207891	-0.030564	0.766687	0.526075	-0.170321	-0.149444	0.160598	0.516264	-0.022967	0.267501	-0.145973	0.167218	0.438155	1.651876
khosla_radius_s3_181	1740.028442	277.125458	1462.902954	495.777444	3963.127686	15.926491	84.073508	2.277622	14.300843	2.232426	5.320928	21087.517578	1.312174	1.067973	0.838936	0.813896	-0.209316	-0.152069	1.036161	-0.699080	-0.417247	-0.202500	0.420740	-0.696497	-0.017226	0.244692	-2.513300	0.139852	0.738257	1.138811
khosla_radius_s3_182	1617.602295	249.099686	1368.502563	445.639338	3833.796143	15.399316	84.600681	2.370049	15.390610	2.412913	6.189368	23728.775391	1.277777	1.000486	0.819842	0.782989	0.142470	-0.000691	0.990290	-0.040148	-0.818842	0.005210	0.774066	-0.038546	-0.111390	0.142889	-0.004849	0.129949	0.713915	1.185024
khosla_radius_s3_183	1507.438354	141.167816	1366.270508	252.549223	2085.990723	9.364749	90.635252	1.383798	14.776673	2.457100	6.051295	12622.945312	1.247208	1.687871	1.405993	1.353320	0.362832	-0.321231	1.616810	1.341520	-0.236673	-0.348033	-0.281943	-1.308915	-0.196784	0.291205	-0.724658	0.135348	1.309949	0.691899
khosla_radius_s3_184	1446.349487	132.659317	1313.690186	237.327518	1951.881348	9.172010	90.827990	1.349523	14.713489	2.764784	6.779936	13233.629883	1.358625	1.777812	1.512147	1.308537	-0.221163	0.010527	1.763970	-1.386035	-0.580075	-0.170317	0.497189	-1.208402	0.069548	0.124867	3.094029	0.135930	1.346076	0.674761
khosla_radius_s3_185	1399.680664	454.000214	945.680420	812.206382	5201.215820	32.435986	67.564011	3.716002	11.456417	1.505638	2.874869	14952.813477	1.263517	0.634789	0.521492	0.502399	0.102169	-0.071997	0.622363	0.360053	-0.363420	-0.101197	0.354292	0.355799	-0.017003	0.198192	-0.613866	0.174575	0.363638	1.858001
khosla_radius_s3_186	1241.851685	80.476006	1161.375732	143.971574	1495.926147	6.480324	93.519682	1.204593	18.588474	3.081758	9.547530	14282.399414	1.176262	1.850673	1.654388	1.573351	0.375225	-0.135245	1.807182	-0.719073	1.467247	0.259075	1.380603	0.717721	-0.232907	0.217223	-0.345942	0.107594	1.552718	0.602297
khosla_radius_s3_187	1091.996948	94.732849	997.264099	169.477067	1363.573730	8.675194	91.324806	1.248697	14.393885	2.523015	6.052666	8253.255859	1.298494	1.866428	1.638544	1.437379	0.261083	-0.286858	1.825678	-1.501355	0.580645	0.305957	-0.539493	-1.325819	-0.131185	0.209346	-0.832403	0.138948	1.462721	0.624349
khosla_radius_s3_188	1623.088989	222.679306	1400.409668	398.373278	3062.254639	13.719477	86.280525	1.886683	13.751860	2.663265	6.104140	18692.431641	1.250767	1.243741	1.025800	0.994383	0.311902	0.019803	1.203834	-0.334154	0.967271	0.070666	0.906478	0.330684	-0.240299	0.254005	0.063406	0.145435	0.914627	0.943342
khosla_radius_s3_189	1325.996338	153.095154	1172.901123	273.887230	2558.194092	11.545669	88.454324	1.929262	16.709831	2.778555	7.738198	19795.812500	1.243286	1.203323	1.016358	0.967857	-0.187649	-0.169047	1.176520	-0.350967	-0.934691	-0.190152	0.895717	-0.354966	0.091857	0.211462	-2.408298	0.119690	0.916976	0.964631
khosla_radius_s3_190	1261.141357	289.399170	971.742188	517.735115	3334.805176	22.947401	77.052599	2.644275	11.523202	1.693461	3.252350	10845.952148	1.439422	0.970987	0.727433	0.674567	0.206148	0.034338	0.948230	-0.649967	0.299468	0.130461	0.266931	0.614284	-0.080276	0.216930	0.165056	0.173563	0.582788	1.322138
khosla_radius_s3_191	1081.841187	171.627380	910.213806	307.041383	2474.569336	15.864378	84.135622	2.287368	14.418266	2.348185	5.642793	13963.482422	1.274215	1.030771	0.855811	0.808946	0.177388	-0.074641	1.012646	-0.805030	0.243062	0.158935	-0.236590	-0.773419	-0.015564	0.187809	-0.398291	0.138713	0.735654	1.143684
khosla_radius_s3_192	856.859009	185.606781	671.252197	332.050531	2502.190918	21.661298	78.338701	2.920190	13.481139	2.094008	4.704937	11772.649414	1.265647	0.795305	0.684378	0.628378	-0.120365	0.054243	0.784270	-0.676346	-0.021469	-0.102317	0.013041	-0.626601	0.045387	0.166775	2.718192	0.148355	0.536532	1.460095
khosla_radius_s3_193	1497.350342	192.050018	1305.300293	343.577483	2954.182861	12.825991	87.174004	1.972940	15.382361	2.529310	6.484461	19156.283203	1.309802	1.208914	1.001414	0.922975	0.182909	-0.133100	1.187561	-0.725632	0.664532	0.186242	0.620557	0.682956	-0.019034	0.188228	-0.629065	0.130019	0.883696	0.986470
khosla_radius_s3_194	1464.694580	182.217758	1282.476807	325.987569	2833.767090	12.440666	87.559330	1.934715	15.551542	2.557932	6.629965	18787.777344	1.251639	1.187722	1.041097	0.948933	0.203969	0.001763	1.170075	-1.007009	0.197752	0.175245	0.177320	0.931659	-0.032315	0.172593	0.008641	0.128605	0.905139	0.967358
khosla_radius_s3_195	1036.860840	206.065216	830.795654	368.650672	2612.074951	19.873951	80.126053	2.519215	12.675962	2.089518	4.414443	11530.854492	1.392809	0.992944	0.770490	0.712908	0.179884	-0.006707	0.976491	-0.756518	0.042815	0.139652	0.039700	0.711797	-0.002432	0.182296	-0.037268	0.157779	0.636119	1.259607
khosla_radius_s3_196	1416.427368	246.093994	1170.333374	440.262156	3679.608643	17.374276	82.625723	2.597810	14.952045	2.403475	5.989478	22038.933594	1.177515	0.868366	0.751124	0.737456	0.244475	-0.065876	0.830633	0.714912	-0.078537	-0.216610	-0.089876	-0.731279	-0.031543	0.295875	-0.263205	0.133761	0.636118	1.298905
khosla_radius_s3_197	1514.751343	358.295563	1156.455811	640.990762	4690.587402	23.653755	76.346248	3.096606	13.091392	2.005482	4.375759	20524.880859	1.320402	0.781999	0.626101	0.592243	0.106843	-0.028133	0.774155	-0.611198	0.103329	0.088108	-0.099760	-0.583733	-0.007445	0.141759	-0.257468	0.152772	0.493096	1.548303
khosla_radius_s3_198	1489.048462	365.007965	1124.040527	652.999250	4737.345215	24.512833	75.487167	3.181458	12.978745	1.910489	4.132625	19577.671875	1.338867	0.768606	0.608082	0.574072	0.124118	-0.057864	0.756308	-0.387641	0.458003	0.098649	0.432456	0.375172	-0.042262	0.179128	-0.436244	0.154098	0.474544	1.590729
khosla_radius_s3_199	2062.636230	438.167572	1624.468628	783.881786	6011.727051	21.243085	78.756911	2.914584	13.720155	2.023590	4.627327	27818.228516	1.332318	0.843475	0.654144	0.633088	0.140757	-0.081559	0.827638	0.602809	-0.221478	-0.124392	-0.221989	-0.592533	-0.020638	0.194084	-0.525158	0.145771	0.540433	1.457292
khosla_radius_s3_200	1344.647217	211.229538	1133.417725	377.889643	3095.438965	15.708919	84.291083	2.302045	14.654385	2.370178	5.788918	17919.240234	1.271005	1.033563	0.834305	0.813186	0.148666	-0.001798	1.022814	-0.778852	-0.277036	0.112718	0.266920	-0.767081	-0.040148	0.144349	-0.012096	0.136478	0.732315	1.151023
khosla_radius_s3_201	1512.579590	259.288818	1253.290771	463.867696	3883.229004	17.142160	82.857841	2.567289	14.976461	2.307556	5.759837	22366.765625	1.316309	0.936354	0.762672	0.711348	0.153136	-0.118735	0.916085	-0.677588	0.314363	0.154012	-0.305076	-0.641801	-0.032187	0.208452	-0.659532	0.133543	0.645489	1.283645
khosla_radius_s3_202	1484.853149	338.697662	1146.155518	605.930118	4514.775879	22.810179	77.189821	3.040554	13.329811	2.185208	4.854734	21918.037109	1.224940	0.754968	0.647922	0.616330	0.189841	-0.107733	0.722724	0.617342	-0.088928	-0.175454	-0.104807	-0.604127	-0.062525	0.293312	-0.516171	0.150040	0.507735	1.520277
khosla_radius_s3_203	1363.913086	238.280594	1125.632446	426.283982	2769.759033	17.470364	82.529634	2.030745	11.623939	2.407630	4.664357	12919.144531	1.322453	1.184039	0.968961	0.895335	-0.065275	-0.095581	1.178368	0.544120	0.796146	0.094719	0.739203	-0.505177	-0.000029	0.097910	-2.169970	0.172059	0.812802	1.015372
