# Supplementary material for: Virtual supersampling as post-processing step preserves the trabecular bone morphometry in human peripheral quantitative computed tomography scans
Source: PLoS One. 2019 Feb 13;14(2):e0212280. doi: 10.1371/journal.pone.0212280 (PMC6373954; doi:10.1371/journal.pone.0212280)
Supplement: S1 File. Data — (ZIP) [file pone.0212280.s001.zip › Evaluation/UpSampleMayo/doc/csv/plot_mayo_means_for_excel.csv]

	c..mean.control....sd.control....mean.frac....sd.frac..	BV.TV	BS.BV	Tb.Th	Tb.Sp	Tb.N	SMI	DA	Conn.D	upBV.TV	upBS.BV	upTb.Th	upTb.Sp	upTb.N	upSMI	upDA	upConn.D
1	mean-control	18.282355847619	14.2471836761905	0.225879228571429	0.717954685714286	1.46233393333333	2.04566681904762	1.29166859047619	2.4352247047619	18.8955350666667	13.8238504952381	0.234462561904762	0.719222771428571	1.31421671428571	2.10257867619048	1.33126812380952	2.0440862
2	sd-control	5.65391419729773	1.55821141609363	0.0176879768656876	0.312687517869933	0.326576588610816	0.31011881256804	0.0784128055592147	1.05377053010344	5.66127167883651	1.37374680415112	0.0153321156845335	0.308495551940731	0.266734313503651	0.333311591974372	0.0814296039758712	0.884987505596509
3	mean-frac	15.14515323	14.96839689	0.21975661	0.81313699	1.29685725	2.22256016	1.27067261	1.81698734	15.75356836	14.39481534	0.23099795	0.8258939	1.16666707	2.27954839	1.30675869	1.53289331
4	sd-frac	5.30918311338891	1.55497091007175	0.0175593124378721	0.26869642879439	0.310913608062419	0.283789058215184	0.070186768915846	1.00567389570816	5.37818972366998	1.4184147247552	0.0158946762406617	0.268850826444497	0.25057315642872	0.307029177132507	0.0716902293049187	0.849055120058366
