# Supplementary material for: Virtual supersampling as post-processing step preserves the trabecular bone morphometry in human peripheral quantitative computed tomography scans
Source: PLoS One. 2019 Feb 13;14(2):e0212280. doi: 10.1371/journal.pone.0212280 (PMC6373954; doi:10.1371/journal.pone.0212280)
Supplement: S1 File. Data — (ZIP) [file pone.0212280.s001.zip › Evaluation/UpSampleMayo/doc/csv/plot_mayo_upsampled_graph_for_excel.csv]

	Sample	Case	BV.TV	upBV.TV	Tb.Th	upTb.Th	Tb.N	upTb.N	Conn.D	upConn.D
1	khosla_radius_s3_001	1	6.442946	6.755912	0.189952	0.20416	0.775975	0.745031	0.247414	0.228536
2	khosla_radius_s3_002	1	15.771925	16.226175	0.222621	0.231593	1.391062	1.250906	1.878453	1.545636
3	khosla_radius_s3_003	1	17.146567	18.179876	0.241496	0.25089	1.347533	1.229954	1.972064	1.729401
4	khosla_radius_s3_004	0	28.891972	29.909936	0.252389	0.257334	1.973379	1.705279	4.620362	3.892356
5	khosla_radius_s3_005	0	12.396481	13.10173	0.212518	0.225153	1.14704	1.033646	1.295453	1.185862
6	khosla_radius_s3_006	1	28.809613	29.486325	0.261028	0.264852	1.785039	1.56416	4.110347	3.58462
7	khosla_radius_s3_007	0	16.875368	17.153692	0.214549	0.225879	1.414145	1.242616	2.285992	1.923051
8	khosla_radius_s3_008	0	14.904687	15.357241	0.201228	0.214405	1.469791	1.302956	1.941339	1.556503
9	khosla_radius_s3_009	0	20.7275	21.308412	0.226205	0.235155	1.761126	1.542178	3.143924	2.51142
10	khosla_radius_s3_010	1	15.707864	16.439332	0.214776	0.226042	1.472598	1.315394	1.990147	1.587485
11	khosla_radius_s3_011	1	14.247812	14.892176	0.216349	0.228083	1.303664	1.178247	1.631206	1.35104
12	khosla_radius_s3_012	0	20.185514	20.707665	0.226373	0.234673	1.678653	1.469938	2.888834	2.341076
13	khosla_radius_s3_013	1	17.443229	18.044278	0.212949	0.22474	1.431837	1.251884	2.614584	2.317375
14	khosla_radius_s3_014	0	19.076501	19.38263	0.212789	0.222655	1.689837	1.496016	3.33267	2.604781
15	khosla_radius_s3_015	1	13.267083	13.986471	0.224137	0.235233	1.146706	1.052762	1.346255	1.119472
16	khosla_radius_s3_016	1	11.571027	12.148944	0.197061	0.211544	1.270304	1.148252	1.096996	0.921744
17	khosla_radius_s3_017	0	21.406586	21.82827	0.249369	0.256188	1.570355	1.385012	2.531547	2.111129
18	khosla_radius_s3_018	1	14.57264	15.048344	0.213873	0.226292	1.254482	1.147346	1.94589	1.521152
19	khosla_radius_s3_019	0	19.292331	20.129034	0.216624	0.227397	1.78763	1.559214	2.936882	2.31555
20	khosla_radius_s3_020	0	24.717982	25.446445	0.237268	0.244662	1.897618	1.641371	4.001647	3.334502
21	khosla_radius_s3_021	0	22.918445	23.838978	0.238149	0.245895	1.541595	1.346354	2.769571	2.56485
22	khosla_radius_s3_022	0	22.86752	23.727094	0.240299	0.246808	1.486178	1.30421	3.05044	2.866132
23	khosla_radius_s3_023	0	21.170378	21.852307	0.239897	0.247466	1.645869	1.44692	2.785569	2.374765
24	khosla_radius_s3_024	1	19.510058	20.41261	0.232929	0.240793	1.470027	1.29271	2.194125	2.039067
25	khosla_radius_s3_025	1	23.355693	24.096709	0.2505	0.255623	1.532362	1.346294	2.709231	2.334514
26	khosla_radius_s3_026	0	19.106472	20.115615	0.224356	0.234119	1.712148	1.505324	2.839464	2.365201
27	khosla_radius_s3_027	1	18.685861	19.350025	0.233493	0.244242	1.549133	1.366931	2.172344	1.785586
28	khosla_radius_s3_028	0	26.413542	27.087256	0.257021	0.260376	1.653924	1.459288	3.586064	3.061265
29	khosla_radius_s3_029	0	21.446365	22.428697	0.232181	0.240943	1.559482	1.364342	2.861478	2.637334
30	khosla_radius_s3_030	1	17.754456	18.280624	0.234954	0.243652	1.283378	1.132082	2.061475	1.885469
31	khosla_radius_s3_031	1	9.103405	9.759478	0.201761	0.214826	1.011419	0.943844	0.651338	0.592484
32	khosla_radius_s3_032	1	18.410277	18.715537	0.226141	0.23533	1.512081	1.331155	2.356469	1.907101
33	khosla_radius_s3_033	0	17.5696	18.243782	0.231237	0.240852	1.22926	1.088472	1.982906	1.820386
34	khosla_radius_s3_034	1	15.247728	16.484408	0.231015	0.245353	1.41702	1.281638	1.626595	1.342608
35	khosla_radius_s3_035	1	7.170675	7.549823	0.197355	0.212313	0.785988	0.74906	0.438993	0.419717
36	khosla_radius_s3_036	1	14.742804	15.185054	0.235968	0.248033	1.266832	1.150241	1.512809	1.263813
37	khosla_radius_s3_037	1	8.340037	8.676394	0.191046	0.203816	1.067267	0.978934	0.527988	0.4395
38	khosla_radius_s3_038	1	16.2774	17.07661	0.232186	0.24392	1.302891	1.178771	1.843517	1.582692
39	khosla_radius_s3_039	1	7.588405	8.189987	0.195249	0.2104	0.858217	0.805543	0.564361	0.52931
40	khosla_radius_s3_040	1	11.402161	12.053674	0.20667	0.221467	1.195091	1.096363	1.091584	0.921329
41	khosla_radius_s3_041	0	18.053502	18.789615	0.223878	0.235738	1.61609	1.429208	2.415431	1.934406
42	khosla_radius_s3_044	1	11.764756	12.176429	0.204784	0.217422	1.233812	1.119946	1.153996	0.916894
43	khosla_radius_s3_046	1	15.346482	15.95504	0.21095	0.223311	1.490492	1.342922	1.95623	1.564555
44	khosla_radius_s3_048	1	20.6028	21.575969	0.22701	0.236332	1.458637	1.295946	3.044142	2.779258
45	khosla_radius_s3_049	0	18.978834	19.54764	0.233202	0.241287	1.268037	1.111923	2.203135	2.004561
46	khosla_radius_s3_050	1	7.497085	7.904439	0.207457	0.219611	0.699058	0.67639	0.548052	0.461146
47	khosla_radius_s3_052	0	11.587977	11.833556	0.212524	0.224643	0.997528	0.917353	1.209567	1.055488
48	khosla_radius_s3_053	1	10.338483	10.618367	0.188869	0.201767	1.350006	1.223563	0.721772	0.569269
49	khosla_radius_s3_054	0	15.680152	17.009474	0.235147	0.244179	0.916557	0.883424	2.03266	1.823094
50	khosla_radius_s3_055	1	13.181838	13.871345	0.2097	0.224066	1.284006	1.147121	1.496844	1.271162
51	khosla_radius_s3_056	1	12.949207	13.453212	0.217915	0.230837	1.226394	1.106045	1.178082	0.968753
52	khosla_radius_s3_057	1	18.421003	19.282854	0.257351	0.269836	1.260369	1.177546	2.25838	1.906065
53	khosla_radius_s3_058	1	9.357954	9.734651	0.195565	0.211127	1.088286	0.99976	0.688206	0.56076
54	khosla_radius_s3_059	1	29.655036	30.343875	0.261618	0.266418	1.966378	1.688098	4.691776	3.962698
55	khosla_radius_s3_060	1	16.506205	17.044564	0.211551	0.225002	1.488819	1.310723	2.178988	1.792306
56	khosla_radius_s3_061	1	18.582149	19.118844	0.223429	0.233906	1.521143	1.340792	2.569177	2.154553
57	khosla_radius_s3_062	1	12.953041	13.655321	0.19967	0.211034	1.309351	1.197264	1.640082	1.313917
58	khosla_radius_s3_063	1	9.608057	10.274451	0.221411	0.234905	0.928012	0.866953	0.581883	0.539465
59	khosla_radius_s3_065	1	15.013587	15.703425	0.209553	0.223099	1.336249	1.194304	1.917974	1.614393
60	khosla_radius_s3_066	1	9.414895	10.161906	0.217354	0.231431	0.794967	0.762975	0.765477	0.706698
61	khosla_radius_s3_067	0	19.323236	19.925913	0.228916	0.237692	1.440774	1.284261	2.515744	2.106956
62	khosla_radius_s3_068	1	16.674833	17.519543	0.230764	0.239854	1.219183	1.114353	1.940097	1.766599
63	khosla_radius_s3_069	1	7.989737	8.674065	0.195208	0.211025	0.912286	0.862526	0.519375	0.508646
64	khosla_radius_s3_070	0	17.24152	17.71273	0.23506	0.243859	1.285362	1.133566	1.976577	1.777154
65	khosla_radius_s3_071	1	26.758879	27.452776	0.241646	0.248111	1.859729	1.593563	4.10902	3.620906
66	khosla_radius_s3_072	1	20.25582	21.109289	0.238305	0.247221	1.446958	1.303753	3.037753	2.598632
67	khosla_radius_s3_073	0	20.649931	21.167529	0.232523	0.23941	1.596896	1.399097	2.701663	2.162572
68	khosla_radius_s3_074	0	12.055329	12.488994	0.206675	0.218629	1.204313	1.087682	1.296112	1.084019
69	khosla_radius_s3_075	0	15.799694	16.057326	0.216687	0.225954	1.445893	1.289154	1.94335	1.548748
70	khosla_radius_s3_076	0	27.108392	28.15561	0.244397	0.25036	1.936748	1.666007	4.254527	3.701645
71	khosla_radius_s3_077	0	15.754189	16.095552	0.220787	0.231894	1.423892	1.260335	1.830615	1.439728
72	khosla_radius_s3_078	1	12.895919	13.286339	0.199595	0.211984	1.289901	1.183882	1.571115	1.225512
73	khosla_radius_s3_079	0	15.474913	15.947655	0.197538	0.210659	1.663124	1.463088	2.082763	1.560268
74	khosla_radius_s3_080	1	8.365204	9.119707	0.206261	0.219661	0.863281	0.820067	0.630208	0.604971
75	khosla_radius_s3_081	0	16.892983	17.591558	0.209077	0.221624	1.482836	1.295988	2.530868	2.285812
76	khosla_radius_s3_082	0	21.233158	21.71644	0.243703	0.248538	1.440181	1.263281	2.553511	2.248679
77	khosla_radius_s3_083	0	16.02058	16.851823	0.20489	0.2192	1.523014	1.347866	2.165701	1.78082
78	khosla_radius_s3_084	0	18.065402	18.596177	0.226583	0.23554	1.492518	1.329883	2.369436	1.91438
79	khosla_radius_s3_085	0	22.431462	23.566286	0.250807	0.256916	1.546566	1.37868	2.916006	2.51538
80	khosla_radius_s3_086	1	21.128881	22.077659	0.231148	0.238507	1.508639	1.321754	2.869217	2.595668
81	khosla_radius_s3_087	0	17.15243	18.340504	0.22223	0.235343	1.49207	1.318888	2.257069	2.016512
82	khosla_radius_s3_088	1	27.103049	27.76109	0.251611	0.257625	1.897112	1.637653	4.09674	3.46312
83	khosla_radius_s3_089	1	7.633457	8.206085	0.215074	0.228342	0.695932	0.670428	0.474145	0.411806
84	khosla_radius_s3_090	1	15.189314	15.512958	0.208076	0.218598	1.43021	1.2795	1.894629	1.470352
85	khosla_radius_s3_091	1	11.003346	11.024736	0.200774	0.211998	1.23782	1.122943	0.81434	0.614928
86	khosla_radius_s3_092	0	19.984202	20.659123	0.230632	0.24168	1.646236	1.44253	2.761846	2.225849
87	khosla_radius_s3_093	1	15.835433	16.014738	0.212891	0.223677	1.385243	1.214722	2.132183	1.710119
88	khosla_radius_s3_094	1	13.131061	13.734522	0.217817	0.229765	1.2653	1.141851	1.311208	1.077862
89	khosla_radius_s3_095	0	12.550814	12.875742	0.207841	0.219005	1.112768	1.022704	1.459026	1.208837
90	khosla_radius_s3_096	1	25.175563	25.745305	0.251149	0.256929	1.763497	1.532894	3.366827	2.845614
91	khosla_radius_s3_097	0	21.41213	22.444747	0.237734	0.246018	1.606572	1.414923	2.744195	2.35483
92	khosla_radius_s3_098	1	21.17084	21.738747	0.221502	0.231218	1.86044	1.604742	3.697165	2.893637
93	khosla_radius_s3_099	0	16.21531	16.805398	0.212703	0.222486	1.338964	1.198581	2.078833	1.685785
94	khosla_radius_s3_100	1	15.519106	15.802592	0.221963	0.232314	1.469714	1.31542	1.920174	1.542665
95	khosla_radius_s3_101	1	18.657613	19.181855	0.228857	0.237219	1.522518	1.350888	2.193597	1.788571
96	khosla_radius_s3_102	1	9.834789	10.130754	0.201339	0.215382	1.02103	0.938277	0.838029	0.644583
97	khosla_radius_s3_103	1	24.306418	24.742229	0.236775	0.243956	1.84177	1.587796	3.74038	3.060923
98	khosla_radius_s3_104	1	10.029041	10.493429	0.192171	0.206595	1.17026	1.076759	0.801126	0.650266
99	khosla_radius_s3_105	1	18.994434	19.224371	0.221859	0.231764	1.429456	1.239976	2.60022	2.339193
100	khosla_radius_s3_106	0	19.213596	19.781122	0.215371	0.225623	1.717216	1.511125	2.824469	2.249572
101	khosla_radius_s3_107	1	13.911606	14.579585	0.216666	0.229528	1.151936	1.041825	1.584249	1.444978
102	khosla_radius_s3_108	1	13.706675	13.853419	0.205915	0.217394	1.315905	1.166263	1.611078	1.308077
103	khosla_radius_s3_109	1	8.255859	8.447094	0.211573	0.220764	0.710048	0.677262	0.655597	0.497293
104	khosla_radius_s3_110	0	20.335816	21.0301	0.220032	0.230202	1.804554	1.571217	3.133065	2.496992
105	khosla_radius_s3_111	0	39.364088	40.500787	0.289229	0.293504	2.187159	1.86321	6.050065	5.321522
106	khosla_radius_s3_112	0	13.917431	14.555243	0.199656	0.212367	1.458743	1.319312	1.729301	1.388205
107	khosla_radius_s3_113	0	17.200223	18.153851	0.209714	0.22299	1.605748	1.412904	2.647377	2.106213
108	khosla_radius_s3_114	0	1.601635	2.145518	0.176267	0.200335	0.365137	0.359187	0.000787	0.022204
109	khosla_radius_s3_115	0	25.840175	26.859742	0.246797	0.254197	1.831835	1.594651	4.014085	3.399333
110	khosla_radius_s3_116	0	18.650085	19.05054	0.220705	0.230014	1.600812	1.404563	2.5873	2.098746
111	khosla_radius_s3_117	1	12.413573	13.725851	0.227059	0.241437	1.162418	1.07933	1.0236	0.94437
112	khosla_radius_s3_118	1	13.546206	15.065274	0.243261	0.262142	1.22228	1.119215	1.188961	1.33345
113	khosla_radius_s3_119	0	7.797129	8.83432	0.230112	0.243675	0.563468	0.546667	0.609178	0.604608
114	khosla_radius_s3_120	1	17.594169	18.578093	0.22407	0.235914	1.595625	1.415276	2.211802	1.852857
115	khosla_radius_s3_121	1	15.71829	16.00038	0.216487	0.227173	1.376419	1.24379	2.080673	1.643677
116	khosla_radius_s3_122	0	17.905574	18.860322	0.234995	0.24579	1.401266	1.236519	1.986395	1.73585
117	khosla_radius_s3_123	1	12.250271	12.609702	0.205711	0.217236	1.259316	1.134889	1.13697	0.939116
118	khosla_radius_s3_124	1	25.417233	26.67926	0.250713	0.257866	1.833354	1.590659	3.756317	3.281291
119	khosla_radius_s3_125	0	16.323948	16.919944	0.222583	0.231638	1.348413	1.213482	2.130255	1.768253
120	khosla_radius_s3_126	0	8.493519	9.501216	0.223286	0.235221	0.684149	0.651338	0.725855	0.726474
121	khosla_radius_s3_127	1	9.156954	9.504523	0.19971	0.212083	0.867512	0.823655	0.765293	0.671444
122	khosla_radius_s3_128	1	21.552886	21.972799	0.234337	0.240787	1.631237	1.433797	3.040549	2.444888
123	khosla_radius_s3_129	1	18.201081	18.78338	0.220644	0.228517	1.431467	1.284304	2.379038	1.982621
124	khosla_radius_s3_130	0	23.021986	23.172966	0.228209	0.236813	1.97209	1.675558	3.977389	3.101525
125	khosla_radius_s3_131	0	15.948103	16.430722	0.205611	0.216814	1.542198	1.373305	2.172382	1.727631
126	khosla_radius_s3_132	1	18.976428	19.640051	0.216728	0.227586	1.693985	1.489183	2.905835	2.288028
127	khosla_radius_s3_133	0	15.85955	16.358268	0.220179	0.230641	1.444495	1.29215	1.899058	1.501282
128	khosla_radius_s3_134	0	12.495698	13.085668	0.224852	0.23546	0.946514	0.893248	1.292505	1.118406
129	khosla_radius_s3_135	0	13.062735	13.206859	0.199669	0.211705	1.374198	1.241999	1.566924	1.170037
130	khosla_radius_s3_136	0	19.818276	20.238058	0.232834	0.240334	1.509854	1.348534	2.580442	2.158818
131	khosla_radius_s3_137	1	16.865101	17.727903	0.226384	0.235411	1.249259	1.127199	2.100012	1.826146
132	khosla_radius_s3_138	0	25.949365	26.707017	0.269781	0.274339	1.52858	1.354522	2.729713	2.370817
133	khosla_radius_s3_139	0	11.216063	11.506302	0.224507	0.233277	0.885497	0.827782	1.112759	0.910284
134	khosla_radius_s3_140	0	11.612288	12.499911	0.203371	0.218635	1.225144	1.132898	1.157399	1.033518
135	khosla_radius_s3_141	1	7.989322	9.240399	0.22605	0.240781	0.621071	0.61613	0.58013	0.574214
136	khosla_radius_s3_142	0	25.685447	26.41789	0.228823	0.236468	2.03226	1.743182	5.035354	4.036047
137	khosla_radius_s3_143	1	21.938628	22.540189	0.228199	0.23646	1.720811	1.504456	3.263943	2.676255
138	khosla_radius_s3_144	1	14.770161	16.159374	0.216114	0.227424	1.210892	1.140744	2.129039	1.880051
139	khosla_radius_s3_145	1	18.088442	18.40875	0.222836	0.23073	1.533723	1.359396	2.395349	1.852747
140	khosla_radius_s3_146	1	9.702901	9.951464	0.197973	0.211854	1.023008	0.955742	0.724808	0.588898
141	khosla_radius_s3_147	0	15.583764	16.49899	0.213791	0.225407	1.461632	1.307335	2.009188	1.701209
142	khosla_radius_s3_148	1	19.274509	20.373628	0.225901	0.23639	1.416382	1.24876	2.642194	2.38109
143	khosla_radius_s3_150	0	14.706849	14.938729	0.217842	0.228853	1.305201	1.172369	1.578606	1.276635
144	khosla_radius_s3_151	0	15.405509	15.721576	0.218616	0.227664	1.330908	1.195687	1.796867	1.418981
145	khosla_radius_s3_152	0	10.760635	11.711092	0.211582	0.226566	1.091557	1.006272	0.973162	0.865487
146	khosla_radius_s3_153	0	18.106398	18.972203	0.225069	0.234938	1.536053	1.35911	2.401881	2.053144
147	khosla_radius_s3_154	0	27.829698	28.428596	0.250322	0.255306	1.914495	1.654645	4.397195	3.6794
148	khosla_radius_s3_155	0	14.779264	15.689516	0.212791	0.227027	1.374917	1.252424	1.934588	1.564395
149	khosla_radius_s3_156	0	22.54135	23.557037	0.227154	0.235948	1.817716	1.590204	3.663428	3.007813
150	khosla_radius_s3_157	0	20.675921	21.381	0.232405	0.241309	1.622317	1.43581	2.923362	2.374571
151	khosla_radius_s3_158	0	15.305987	15.78127	0.233574	0.241982	1.162874	1.066331	1.566409	1.337497
152	khosla_radius_s3_159	0	20.346946	21.043018	0.232596	0.240482	1.516115	1.345527	2.773714	2.363832
153	khosla_radius_s3_160	0	14.760901	15.119079	0.215858	0.22697	1.245884	1.12286	1.755827	1.54446
154	khosla_radius_s3_161	0	14.232726	14.928485	0.205061	0.219634	1.528894	1.366255	1.60715	1.268522
155	khosla_radius_s3_162	0	11.025446	11.347003	0.189068	0.201558	1.364368	1.238584	1.020431	0.783122
156	khosla_radius_s3_163	0	13.608918	14.132841	0.207163	0.218273	1.308955	1.183829	1.592731	1.296714
157	khosla_radius_s3_164	0	15.649229	16.161954	0.214155	0.225312	1.35033	1.198623	1.925981	1.627957
158	khosla_radius_s3_165	1	9.0639	9.346037	0.193786	0.207954	1.054198	0.990378	0.624139	0.463216
159	khosla_radius_s3_166	1	16.772977	17.567971	0.222792	0.235392	1.48477	1.326017	2.110976	1.798684
160	khosla_radius_s3_167	0	21.119435	21.396413	0.241117	0.24725	1.511722	1.339785	2.583354	2.143394
161	khosla_radius_s3_168	1	12.188403	12.661575	0.211688	0.225703	1.163609	1.038329	1.298775	1.130557
162	khosla_radius_s3_169	0	28.049228	28.941345	0.258668	0.263375	1.635028	1.427813	3.117309	2.778284
163	khosla_radius_s3_170	1	23.698364	24.544816	0.244338	0.251122	1.743315	1.528094	3.532042	2.978032
164	khosla_radius_s3_171	1	13.947737	14.077398	0.202919	0.214099	1.483783	1.325275	1.635266	1.214765
165	khosla_radius_s3_172	1	18.257089	18.986528	0.228892	0.23839	1.51777	1.342497	2.428959	2.048257
166	khosla_radius_s3_173	1	16.173558	16.555814	0.221505	0.231837	1.38465	1.242725	1.867094	1.498515
167	khosla_radius_s3_174	0	13.415311	13.820812	0.211955	0.224211	1.267433	1.146695	1.41063	1.177338
168	khosla_radius_s3_175	0	14.435685	14.656818	0.213243	0.224435	1.285816	1.153986	1.646851	1.315092
169	khosla_radius_s3_176	0	20.132409	20.706274	0.232467	0.243293	1.722514	1.51118	2.778705	2.220768
170	khosla_radius_s3_177	0	23.142534	23.417854	0.234968	0.241523	1.770933	1.540159	3.64304	2.919776
171	khosla_radius_s3_178	1	6.578975	7.255626	0.198416	0.214291	0.688919	0.665124	0.410125	0.370463
172	khosla_radius_s3_179	1	13.004814	13.29035	0.214606	0.224893	1.185855	1.07872	1.401273	1.119481
173	khosla_radius_s3_180	0	26.533303	27.558282	0.242551	0.248785	1.623506	1.450027	4.026852	3.592261
174	khosla_radius_s3_181	1	15.373237	15.861955	0.216667	0.22769	1.31357	1.169335	1.806897	1.58382
175	khosla_radius_s3_182	1	14.744988	15.250374	0.208586	0.219839	1.386973	1.249281	1.930425	1.569414
176	khosla_radius_s3_183	1	8.74489	9.289278	0.21524	0.226887	0.560648	0.523973	0.909034	0.782654
177	khosla_radius_s3_184	1	7.973509	8.986158	0.217634	0.23304	0.70628	0.679273	0.595462	0.654166
178	khosla_radius_s3_185	0	31.501156	32.410502	0.26396	0.270216	2.09022	1.777957	5.363276	4.554556
179	khosla_radius_s3_186	0	5.54163	6.128808	0.18768	0.201532	0.590178	0.575759	0.329058	0.322183
180	khosla_radius_s3_187	0	7.803594	8.576333	0.215316	0.227913	0.676757	0.646141	0.621835	0.590688
181	khosla_radius_s3_188	1	12.38965	13.510765	0.238054	0.252141	0.932903	0.886346	1.303316	1.14029
182	khosla_radius_s3_189	1	10.875517	11.331107	0.200816	0.215279	1.253483	1.134307	0.949181	0.780351
183	khosla_radius_s3_190	0	21.842848	22.885656	0.255317	0.260449	1.334227	1.210544	2.363511	2.155577
184	khosla_radius_s3_191	0	15.252042	15.737572	0.218947	0.229184	1.326577	1.185682	1.854879	1.478351
185	khosla_radius_s3_192	1	21.124032	21.582608	0.235066	0.242265	1.679998	1.467135	2.946609	2.394927
186	khosla_radius_s3_193	1	12.488008	12.678801	0.212979	0.223475	1.186922	1.076327	1.148661	0.929804
187	khosla_radius_s3_194	1	11.691054	12.278966	0.210107	0.221731	1.128294	1.043906	1.294118	1.084698
188	khosla_radius_s3_195	0	19.138388	19.764273	0.242448	0.249152	1.371425	1.235631	2.067949	1.776024
189	khosla_radius_s3_196	0	16.786151	17.223822	0.217046	0.226912	1.521009	1.354644	2.168193	1.728038
190	khosla_radius_s3_197	0	22.659053	23.580176	0.23434	0.24456	1.771775	1.534846	3.401977	2.862654
191	khosla_radius_s3_198	0	23.928677	24.429205	0.239412	0.246048	1.760373	1.538585	3.571929	2.983027
192	khosla_radius_s3_199	0	20.656952	21.173657	0.223335	0.233193	1.636356	1.428596	3.034538	2.632492
193	khosla_radius_s3_200	0	14.912601	15.569718	0.217898	0.228279	1.316945	1.194322	1.88793	1.508101
194	khosla_radius_s3_201	0	16.716905	17.01474	0.211996	0.222511	1.511217	1.337791	2.387159	1.926721
195	khosla_radius_s3_202	1	21.978882	22.687301	0.239997	0.248296	1.7293	1.518435	3.363167	2.675302
196	khosla_radius_s3_203	1	16.700463	17.306043	0.272761	0.282948	1.116673	1.027758	1.434984	1.194328
197	khosla_radius_s3add_300	0	10.660325	11.905426	0.217427	0.20915	0.938519	1.124268	1.051671	1.087456
198	khosla_radius_s3add_301	0	20.638458	19.500662	0.239159	0.228398	1.448589	1.461759	2.569872	1.959285
199	khosla_radius_s3add_302	0	8.770354	12.476613	0.215509	0.22485	0.821882	1.161377	0.614515	0.933408
200	khosla_radius_s3add_303	0	22.106765	24.090244	0.233088	0.235568	1.672552	1.691852	3.309839	2.996789
201	khosla_radius_s3add_304	0	21.60342	21.890791	0.238421	0.233348	1.63874	1.609018	2.85872	2.396001
202	khosla_radius_s3add_305	0	22.616038	17.11656	0.239212	0.216211	1.660532	1.534366	2.889877	1.590125
203	khosla_radius_s3add_306	0	22.271705	21.540658	0.225133	0.21902	1.887935	1.795533	3.750412	2.973026
204	khosla_radius_s3add_307	0	16.538677	18.883654	0.214981	0.224804	1.48954	1.510942	2.129016	2.064327
205	khosla_radius_s3add_308	0	24.608065	24.607383	0.252109	0.246514	1.606248	1.618721	3.230343	2.851547
