# Supplementary material for: Virtual supersampling as post-processing step preserves the trabecular bone morphometry in human peripheral quantitative computed tomography scans
Source: PLoS One. 2019 Feb 13;14(2):e0212280. doi: 10.1371/journal.pone.0212280 (PMC6373954; doi:10.1371/journal.pone.0212280)
Supplement: S1 File. Data — (ZIP) [file pone.0212280.s001.zip › Evaluation/UpSampleMayo/mainMayo_frac_vs_control.R]

#----------------------------------------------------------#
# Statistical Analysis of the Mayo Study with Upsampling:  
# Comparison between fractured cases and controls: 
# - means and standard deviations (fractured/controls)
# - absolute errors in % between groups (fractured/controls)
# - significances between groups (fractured/controls)
#-----------------------------------------------------------#
rm(list=ls(all=TRUE))   # clean up
source("H:/fag/workspace/R/martin_r_functions.r")
source("H:/fag/Evaluation/common/friederike_r_functions.r")
source("H:/fag/Evaluation/common/dat_plot.R")
require(Hmisc)


#------------------------------------------------------------#
# Functions                                                               #
#------------------------------------------------------------#

#------------------------------------------------------------#
# Environmental setting                                                    #
#-------------------------------------------------------------#
env.dir.base        <- "H:/fag/Evaluation/UpSampleMayo/"
env.dir.doc         <- file.path(env.dir.base, "doc")
env.dir.csv         <- file.path(env.dir.doc, "csv")
env.dir.stat        <- file.path(env.dir.doc, "stat")
env.dir.img         <- file.path(env.dir.stat, "img")

if(!file.exists(env.dir.csv)) sprintf("EE  No such directory: %s", env.dir.csv)
if(!file.exists(env.dir.doc)) dir.create(env.dir.doc)
if(!file.exists(env.dir.stat)) dir.create(env.dir.stat)
if(!file.exists(env.dir.img)) dir.create(env.dir.img)

filename <- file.path(env.dir.csv,"eval_mayo_original.csv") #eval_mayo_upsampled.csv
d.data <- read.csv(filename,head=TRUE,sep=";") 
d.data <- sort.data(d.data)

print("case0: non-fractured")
means0  <- c(mean(d.data$BV.TV[d.data$Case == 0]), 
		mean(d.data$BS.BV[d.data$Case == 0]),
		mean(d.data$Tb.Th[d.data$Case == 0]),
		mean(d.data$Tb.Sp[d.data$Case == 0]),
		mean(d.data$Tb.N[d.data$Case == 0]),
		mean(d.data$SMI[d.data$Case == 0]),
		mean(d.data$DA[d.data$Case == 0]),
		mean(d.data$Conn.D[d.data$Case == 0]))
print(means0,digits=2)
sds0  <- c(sd(d.data$BV.TV[d.data$Case == 0]), 
		sd(d.data$BS.BV[d.data$Case == 0]),
		sd(d.data$Tb.Th[d.data$Case == 0]),
		sd(d.data$Tb.Sp[d.data$Case == 0]),
		sd(d.data$Tb.N[d.data$Case == 0]),
		sd(d.data$SMI[d.data$Case == 0]),
		sd(d.data$DA[d.data$Case == 0]),
		sd(d.data$Conn.D[d.data$Case == 0]))
print(sds0,digits=2)

print("case1: fractured")
means1  <- c(mean(d.data$BV.TV[d.data$Case == 1]), 
		mean(d.data$BS.BV[d.data$Case == 1]),
		mean(d.data$Tb.Th[d.data$Case == 1]),
		mean(d.data$Tb.Sp[d.data$Case == 1]),
		mean(d.data$Tb.N[d.data$Case == 1]),
		mean(d.data$SMI[d.data$Case == 1]),
		mean(d.data$DA[d.data$Case == 1]),
		mean(d.data$Conn.D[d.data$Case == 1]))
print(means1,digits=2)
sds1  <- c(sd(d.data$BV.TV[d.data$Case == 1]), 
		sd(d.data$BS.BV[d.data$Case == 1]),
		sd(d.data$Tb.Th[d.data$Case == 1]),
		sd(d.data$Tb.Sp[d.data$Case == 1]),
		sd(d.data$Tb.N[d.data$Case == 1]),
		sd(d.data$SMI[d.data$Case == 1]),
		sd(d.data$DA[d.data$Case == 1]),
		sd(d.data$Conn.D[d.data$Case == 1]))
print(sds1,digits=2)
print("differences in %")
print((mean(d.data$BV.TV[d.data$Case == 0])-mean(d.data$BV.TV[d.data$Case == 1]))*100/mean(d.data$BV.TV[d.data$Case == 0]))
print((mean(d.data$BS.BV[d.data$Case == 0])-mean(d.data$BS.BV[d.data$Case == 1]))*100/mean(d.data$BS.BV[d.data$Case == 0]))
print((mean(d.data$Tb.Th[d.data$Case == 0])-mean(d.data$Tb.Th[d.data$Case == 1]))*100/mean(d.data$Tb.Th[d.data$Case == 0]))
print((mean(d.data$Tb.Sp[d.data$Case == 0])-mean(d.data$Tb.Sp[d.data$Case == 1]))*100/mean(d.data$Tb.Sp[d.data$Case == 0]))
print((mean(d.data$Tb.N[d.data$Case == 0])-mean(d.data$Tb.N[d.data$Case == 1]))*100/mean(d.data$Tb.N[d.data$Case == 0]))
print((mean(d.data$SMI[d.data$Case == 0])-mean(d.data$SMI[d.data$Case == 1]))*100/mean(d.data$SMI[d.data$Case == 0]))
print((mean(d.data$DA[d.data$Case == 0])-mean(d.data$DA[d.data$Case == 1]))*100/mean(d.data$DA[d.data$Case == 0]))
print((mean(d.data$Conn.D[d.data$Case == 0])-mean(d.data$Conn.D[d.data$Case == 1]))*100/mean(d.data$Conn.D[d.data$Case == 0]))


#export means and sds to table
# create final table with output 'mean', 'PE(SD)', 'PE(%CV)', CI(95%)PE(%CV)', ICC,  `CI(95%)ICC(%CV)'
d.meanabbrevs <-c("BV.TV", "BS.BV", "Tb.Th", "Tb.Sp", "Tb.N", "SMI", "DA", "Conn.D")
d.exporttable <- data.frame(Parameter=d.meanabbrevs)
# fill export table
d.exporttable$Mean0 <- means0
d.exporttable$Sds0 <- sds0
d.exporttable$Mean1 <- means1
d.exporttable$Sds1 <- sds1


# write new table to csv-file
write.csv(d.exporttable, file.path(env.dir.csv,"exporttable_mayo.csv"))


d.data  <- d.data[-d.data$X[d.data$Case == 2],]

#---------------------------------------
# Images
#---------------------------------------
# Test for significant differences

jpeg(paste(env.dir.img, "/BV.TV_", ".jpg", sep=""), width=400, height=400)
    f.sig.ttestboxplot(d.data$BV.TV, as.factor(d.data$Case))
dev.off()

jpeg(paste(env.dir.img, "/BS.BV_", ".jpg", sep=""), width=400, height=400)
    f.sig.ttestboxplot(d.data$BS.BV, as.factor(d.data$Case))
dev.off()

jpeg(paste(env.dir.img, "/Tb.Th_", ".jpg", sep=""), width=400, height=400)
    f.sig.ttestboxplot(d.data$Tb.Th, as.factor(d.data$Case))
dev.off()

jpeg(paste(env.dir.img, "/Tb.Sp_", ".jpg", sep=""), width=400, height=400)
    f.sig.ttestboxplot(d.data$Tb.Sp, as.factor(d.data$Case))
dev.off()

jpeg(paste(env.dir.img, "/Tb.N_", ".jpg", sep=""), width=400, height=400)
    f.sig.ttestboxplot(d.data$Tb.N, as.factor(d.data$Case))
dev.off()

jpeg(paste(env.dir.img, "/SMI_", ".jpg", sep=""), width=400, height=400)
    f.sig.ttestboxplot(d.data$SMI, as.factor(d.data$Case))
dev.off()

jpeg(paste(env.dir.img, "/DA_", ".jpg", sep=""), width=400, height=400)
    f.sig.ttestboxplot(d.data$DA, as.factor(d.data$Case))
dev.off()

jpeg(paste(env.dir.img, "/Conn.D_", ".jpg", sep=""), width=400, height=400)
    f.sig.ttestboxplot(d.data$Conn.D, as.factor(d.data$Case))
dev.off()
