# Supplementary material for: Virtual supersampling as post-processing step preserves the trabecular bone morphometry in human peripheral quantitative computed tomography scans
Source: PLoS One. 2019 Feb 13;14(2):e0212280. doi: 10.1371/journal.pone.0212280 (PMC6373954; doi:10.1371/journal.pone.0212280)
Supplement: S1 File. Data — (ZIP) [file pone.0212280.s001.zip › Evaluation/UpSampleMayo/mainMayo_orig_vs_upsamp.R]

#----------------------------------------------------------#
# Statistical Analysis of the Mayo Study with Upsampling: 
# Comparison between 82 micron resolution and 41 micron resolution: 
# - means and standard deviations (original/upsampled)
# - absolute errors in % between resolutions (original/upsampled)
# - significances between resolutions (original/upsampled) 
#-----------------------------------------------------------#
rm(list=ls(all=TRUE))   # clean up
source("H:/fag/workspace/R/martin_r_functions.r")
source("H:/fag/Evaluation/common/friederike_r_functions.r")
source("H:/fag/Evaluation/common/dat_plot.R")
require(Hmisc)


#------------------------------------------------------------#
# Functions                                                               #
#------------------------------------------------------------#

#------------------------------------------------------------#
# Environmental setting                                                    #
#-------------------------------------------------------------#
env.dir.base        <- "H:/fag/Evaluation/UpSampleMayo/"
env.dir.doc         <- file.path(env.dir.base, "doc")
env.dir.csv         <- file.path(env.dir.doc, "csv")
env.dir.stat        <- file.path(env.dir.doc, "stat")
env.dir.img         <- file.path(env.dir.stat, "img")

if(!file.exists(env.dir.csv)) sprintf("EE  No such directory: %s", env.dir.csv)
if(!file.exists(env.dir.doc)) dir.create(env.dir.doc)
if(!file.exists(env.dir.stat)) dir.create(env.dir.stat)
if(!file.exists(env.dir.img)) dir.create(env.dir.img)

filename <- file.path(env.dir.csv,"eval_mayo_original.csv")
d.data <- read.csv(filename,head=TRUE,sep=";") 
d.data <- sort.data(d.data)
d.data  <- d.data[-d.data$X[d.data$Case == 2],] #fracture case 2 is irrelevant for current study

filename <- file.path(env.dir.csv,"eval_mayo_upsampled.csv")
d.updata <- read.csv(filename,head=TRUE,sep=";") 
d.updata <- sort.data(d.updata)
d.updata  <- d.updata[-d.updata$X[d.updata$Case == 2],]

group <- as.factor(c(rep("orig",length(d.data$BV.TV)), rep("up",length(d.updata$BV.TV))))


#---------------------------------------
# Images
#---------------------------------------
ax_lab <- c("82 microm resolution","41 microm resolution")

# pairwise BV/TV significant differences between original and supersampled resolution
testdata <- c(d.data$BV.TV,d.updata$BV.TV)
jpeg(paste(env.dir.img, "/BVTVpairwise", ".jpg", sep=""), width=400, height=400, quality=100)
	f.sig.paired.ttestboxplot(c(d.data$BV.TV, d.updata$BV.TV), group)
dev.off()

# pairwise BS/BV significant differences between original and supersampled resolution
testdata <- c(d.data$BS.BV,d.updata$BS.BV)
jpeg(paste(env.dir.img, "/BSBVpairwise", ".jpg", sep=""), width=400, height=400, quality=100)
	f.sig.paired.ttestboxplot(c(d.data$BS.BV, d.updata$BS.BV), group)
dev.off()

# pairwise Tb.Th significant differences between original and supersampled resolution
testdata <- c(d.data$Tb.Th,d.updata$Tb.Th)
jpeg(paste(env.dir.img, "/TbThpairwise", ".jpg", sep=""), width=400, height=400, quality=100)
f.sig.paired.ttestboxplot(c(d.data$Tb.Th, d.updata$Tb.Th), group)
dev.off()

# pairwise Tb.Sp significant differences between original and supersampled resolution
testdata <- c(d.data$Tb.Sp,d.updata$Tb.Sp)
jpeg(paste(env.dir.img, "/TbSppairwise", ".jpg", sep=""), width=400, height=400, quality=100)
f.sig.paired.ttestboxplot(c(d.data$Tb.Sp, d.updata$Tb.Sp), group)
dev.off()

# pairwise Tb.N significant differences between original and supersampled resolution
testdata <- c(d.data$Tb.N,d.updata$Tb.N)
jpeg(paste(env.dir.img, "/TbNpairwise", ".jpg", sep=""), width=400, height=400, quality=100)
f.sig.paired.ttestboxplot(c(d.data$Tb.N, d.updata$Tb.N), group)
dev.off()

# pairwise SMI significant differences between original and supersampled resolution
testdata <- c(d.data$SMI,d.updata$SMI)
jpeg(paste(env.dir.img, "/SMIpairwise", ".jpg", sep=""), width=400, height=400, quality=100)
f.sig.paired.ttestboxplot(c(d.data$SMI, d.updata$SMI), group)
dev.off()

# pairwise DA significant differences between original and supersampled resolution
testdata <- c(d.data$DA,d.updata$DA)
jpeg(paste(env.dir.img, "/DApairwise", ".jpg", sep=""), width=400, height=400, quality=100)
f.sig.paired.ttestboxplot(c(d.data$DA, d.updata$DA), group)
dev.off()

# pairwise Conn.D significant differences between original and supersampled resolution
testdata <- c(d.data$Conn.D,d.updata$Conn.D)
jpeg(paste(env.dir.img, "/ConnDpairwise", ".jpg", sep=""), width=400, height=400, quality=100)
f.sig.paired.ttestboxplot(c(d.data$Conn.D, d.updata$Conn.D), group)
dev.off()


#return percent deviation values:

d.err.bvtv <- mean((d.updata$BV.TV - d.data$BV.TV)*100 / d.data$BV.TV)
d.err.bsbv <- mean((d.updata$BS.BV - d.data$BS.BV)*100 / d.data$BS.BV)
d.err.tbth <- mean((d.updata$Tb.Th - d.data$Tb.Th)*100 / d.data$Tb.Th)
d.err.tbsp <- mean((d.updata$Tb.Sp - d.data$Tb.Sp)*100 / d.data$Tb.Sp)
d.err.tbn  <- mean((d.updata$Tb.N  - d.data$Tb.N )*100 / d.data$Tb.N )
d.err.smi  <- mean((d.updata$SMI   - d.data$SMI  )*100 / d.data$SMI)
d.err.da   <- mean((d.updata$DA    - d.data$DA   )*100 / d.data$DA)
d.err.connd<- mean((d.updata$Conn.D- d.data$Conn.D)*100/ d.data$Conn.D)

print("absolute errors")
print(d.err.bvtv)
print(d.err.bsbv)
print(d.err.tbth)
print(d.err.tbsp)
print(d.err.tbn)
print(d.err.smi)
print(d.err.da)
print(d.err.connd)

d.sd.bvtv <- sd((d.updata$BV.TV - d.data$BV.TV)*100 / d.data$BV.TV)
d.sd.bsbv <- sd((d.updata$BS.BV - d.data$BS.BV)*100 / d.data$BS.BV)
d.sd.tbth <- sd((d.updata$Tb.Th - d.data$Tb.Th)*100 / d.data$Tb.Th)
d.sd.tbsp <- sd((d.updata$Tb.Sp - d.data$Tb.Sp)*100 / d.data$Tb.Sp)
d.sd.tbn  <- sd((d.updata$Tb.N  - d.data$Tb.N )*100 / d.data$Tb.N )
d.sd.smi  <- sd((d.updata$SMI   - d.data$SMI  )*100 / d.data$SMI)
d.sd.da   <- sd((d.updata$DA    - d.data$DA   )*100 / d.data$DA)
d.sd.connd<- sd((d.updata$Conn.D- d.data$Conn.D)*100/ d.data$Conn.D)

#print("standard deviation of absolute errors")
#print(d.sd.bvtv)
#print(d.sd.bsbv)
#print(d.sd.tbth)
#print(d.sd.tbsp)
#print(d.sd.tbn)
#print(d.sd.smi)
#print(d.sd.da)
#print(d.sd.connd)


#print R2-values original versus upsampled (over all 205 subjects)
# ----- Correlations -------------------------------------------------

orig <- d.data$BV.TV
upsampled <- d.updata$BV.TV


jpeg(paste(env.dir.img, "/corr_mayo_BVTV", ".jpg", sep=""), width=400, height=400) 
    f.fitted.linear.plot(orig,upsampled,xlab="BV/TV",ylab="supersampled BV/TV",show.conf=FALSE,show.pred=FALSE)
dev.off()
#-----------------------------
orig <- d.data$BS.BV
upsampled <- d.updata$BS.BV

jpeg(paste(env.dir.img, "/corr_mayo_BSBV", ".jpg", sep=""), width=400, height=400) 
    f.fitted.linear.plot(orig,upsampled,xlab="orig",ylab="upsampled",show.conf=FALSE,show.pred=FALSE)
dev.off()
#-----------------------------
orig <- d.data$Tb.Th
upsampled <- d.updata$Tb.Th

jpeg(paste(env.dir.img, "/corr_mayo_TbTh", ".jpg", sep=""), width=400, height=400) 
    f.fitted.linear.plot(orig,upsampled,xlab="orig",ylab="upsampled",show.conf=FALSE,show.pred=FALSE)
dev.off()
#-----------------------------
orig <- d.data$Tb.Sp
upsampled <- d.updata$Tb.Sp

jpeg(paste(env.dir.img, "/corr_mayo_TbSp", ".jpg", sep=""), width=400, height=400) 
    f.fitted.linear.plot(orig,upsampled,xlab="orig",ylab="upsampled",show.conf=FALSE,show.pred=FALSE)
dev.off()
#-----------------------------
orig <- d.data$Tb.N
upsampled <- d.updata$Tb.N

jpeg(paste(env.dir.img, "/corr_mayo_TbN", ".jpg", sep=""), width=400, height=400) 
    f.fitted.linear.plot(orig,upsampled,xlab="orig",ylab="upsampled",show.conf=FALSE,show.pred=FALSE)
dev.off()
#-----------------------------
orig <- d.data$SMI
upsampled <- d.updata$SMI

jpeg(paste(env.dir.img, "/corr_mayo_SMI", ".jpg", sep=""), width=400, height=400) 
    f.fitted.linear.plot(orig,upsampled,xlab="orig",ylab="upsampled",show.conf=FALSE,show.pred=FALSE)
dev.off()
#-----------------------------
orig <- d.data$DA
upsampled <- d.updata$DA

jpeg(paste(env.dir.img, "/corr_mayo_DA", ".jpg", sep=""), width=400, height=400) 
    f.fitted.linear.plot(orig,upsampled,xlab="orig",ylab="upsampled",show.conf=FALSE,show.pred=FALSE)
dev.off()
#-----------------------------
orig <- d.data$Conn.D
upsampled <- d.updata$Conn.D

jpeg(paste(env.dir.img, "/corr_mayo_ConnD", ".jpg", sep=""), width=400, height=400) 
    f.fitted.linear.plot(orig,upsampled,xlab="orig",ylab="upsampled",show.conf=FALSE,show.pred=FALSE)
dev.off()
#-----------------------------

# Export correlation-data to excel so that figure can be created in excel
d.final.table <- data.frame(Sample = d.data$Sample)
d.final.table$Sample <- d.data$Sample
d.final.table$Case <- d.data$Case
d.final.table$BV.TV <- d.data$BV.TV
d.final.table$upBV.TV <- d.updata$BV.TV
d.final.table$Tb.Th <- d.data$Tb.Th
d.final.table$upTb.Th <- d.updata$Tb.Th
d.final.table$Tb.N <- d.data$Tb.N
d.final.table$upTb.N <- d.updata$Tb.N
d.final.table$Conn.D <- d.data$Conn.D
d.final.table$upConn.D <- d.updata$Conn.D
	
write.csv(d.final.table,file.path(env.dir.csv,"plot_mayo_upsampled_graph_for_excel.csv"))


#-----------------------------

# Export correlation-data to excel so that figure can be created in excel
d.final.table <- data.frame(c("mean-control","sd-control","mean-frac","sd-frac"))


d.final.table$BV.TV <- c(mean(d.data$BV.TV[d.data$Case == 0]), sd(d.data$BV.TV[d.data$Case == 0]), mean(d.data$BV.TV[d.data$Case == 1]), sd(d.data$BV.TV[d.data$Case == 1]))
d.final.table$BS.BV <- c(mean(d.data$BS.BV[d.data$Case == 0]), sd(d.data$BS.BV[d.data$Case == 0]), mean(d.data$BS.BV[d.data$Case == 1]), sd(d.data$BS.BV[d.data$Case == 1]))
d.final.table$Tb.Th <- c(mean(d.data$Tb.Th[d.data$Case == 0]), sd(d.data$Tb.Th[d.data$Case == 0]), mean(d.data$Tb.Th[d.data$Case == 1]), sd(d.data$Tb.Th[d.data$Case == 1]))
d.final.table$Tb.Sp <- c(mean(d.data$Tb.Sp[d.data$Case == 0]), sd(d.data$Tb.Sp[d.data$Case == 0]), mean(d.data$Tb.Sp[d.data$Case == 1]), sd(d.data$Tb.Sp[d.data$Case == 1]))
d.final.table$Tb.N <- c(mean(d.data$Tb.N[d.data$Case == 0]), sd(d.data$Tb.N[d.data$Case == 0]), mean(d.data$Tb.N[d.data$Case == 1]), sd(d.data$Tb.N[d.data$Case == 1]))
d.final.table$SMI <- c(mean(d.data$SMI[d.data$Case == 0]), sd(d.data$SMI[d.data$Case == 0]), mean(d.data$SMI[d.data$Case == 1]), sd(d.data$SMI[d.data$Case == 1]))
d.final.table$DA <- c(mean(d.data$DA[d.data$Case == 0]), sd(d.data$DA[d.data$Case == 0]), mean(d.data$DA[d.data$Case == 1]), sd(d.data$DA[d.data$Case == 1]))
d.final.table$Conn.D <- c(mean(d.data$Conn.D[d.data$Case == 0]), sd(d.data$Conn.D[d.data$Case == 0]), mean(d.data$Conn.D[d.data$Case == 1]), sd(d.data$Conn.D[d.data$Case == 1]))

d.final.table$upBV.TV <- c(mean(d.updata$BV.TV[d.data$Case == 0]), sd(d.updata$BV.TV[d.data$Case == 0]), mean(d.updata$BV.TV[d.data$Case == 1]), sd(d.updata$BV.TV[d.data$Case == 1]))
d.final.table$upBS.BV <- c(mean(d.updata$BS.BV[d.data$Case == 0]), sd(d.updata$BS.BV[d.data$Case == 0]), mean(d.updata$BS.BV[d.data$Case == 1]), sd(d.updata$BS.BV[d.data$Case == 1]))
d.final.table$upTb.Th <- c(mean(d.updata$Tb.Th[d.data$Case == 0]), sd(d.updata$Tb.Th[d.data$Case == 0]), mean(d.updata$Tb.Th[d.data$Case == 1]), sd(d.updata$Tb.Th[d.data$Case == 1]))
d.final.table$upTb.Sp <- c(mean(d.updata$Tb.Sp[d.data$Case == 0]), sd(d.updata$Tb.Sp[d.data$Case == 0]), mean(d.updata$Tb.Sp[d.data$Case == 1]), sd(d.updata$Tb.Sp[d.data$Case == 1]))
d.final.table$upTb.N <- c(mean(d.updata$Tb.N[d.data$Case == 0]), sd(d.updata$Tb.N[d.data$Case == 0]), mean(d.updata$Tb.N[d.data$Case == 1]), sd(d.updata$Tb.N[d.data$Case == 1]))
d.final.table$upSMI <- c(mean(d.updata$SMI[d.data$Case == 0]), sd(d.updata$SMI[d.data$Case == 0]), mean(d.updata$SMI[d.data$Case == 1]), sd(d.updata$SMI[d.data$Case == 1]))
d.final.table$upDA <- c(mean(d.updata$DA[d.data$Case == 0]), sd(d.updata$DA[d.data$Case == 0]), mean(d.updata$DA[d.data$Case == 1]), sd(d.updata$DA[d.data$Case == 1]))
d.final.table$upConn.D <- c(mean(d.updata$Conn.D[d.data$Case == 0]), sd(d.updata$Conn.D[d.data$Case == 0]), mean(d.updata$Conn.D[d.data$Case == 1]), sd(d.updata$Conn.D[d.data$Case == 1]))


	
write.csv(d.final.table,file.path(env.dir.csv,"plot_mayo_means_for_excel.csv"))
