# Supplementary material for: Virtual supersampling as post-processing step preserves the trabecular bone morphometry in human peripheral quantitative computed tomography scans
Source: PLoS One. 2019 Feb 13;14(2):e0212280. doi: 10.1371/journal.pone.0212280 (PMC6373954; doi:10.1371/journal.pone.0212280)
Supplement: S1 File. Data — (ZIP) [file pone.0212280.s001.zip › Evaluation/UpSampleMayo/makeTable.R]

#-----------------------------------------------------------------------------------#
# Make table from raw csv tables coming from VMS                                    #
#-----------------------------------------------------------------------------------#
rm(list=ls(all=TRUE))   # clean up
source("H:/fag/workspace/R/martin_r_functions.r")
source("H:/fag/Evaluation/common/friederike_r_functions.r")
#-----------------------------------------------------------------------------------#
# Functions                                                                         #
#-----------------------------------------------------------------------------------#

#-----------------------------------------------------------------------------------#
# Environmental setting                                                             #
#-----------------------------------------------------------------------------------#
env.dir.base        <- "G:/fag/Evaluation/UpSampleMayo/"
env.dir.doc         <- file.path(env.dir.base, "doc")
env.dir.csv         <- file.path(env.dir.doc, "csv")
env.dir.stat        <- file.path(env.dir.doc, "stat")
env.dir.img         <- file.path(env.dir.stat, "img")

if(!file.exists(env.dir.csv)) sprintf("EE  No such directory: %s", env.dir.csv)
if(!file.exists(env.dir.doc)) dir.create(env.dir.doc)
	if(!file.exists(env.dir.stat)) dir.create(env.dir.stat)
	if(!file.exists(env.dir.img)) dir.create(env.dir.img)

	filename<- file.path(env.dir.csv,"eval_tri_thtri.csv")
	d.tri <- read.csv(filename,head=TRUE,sep=";")
	d.tri   <- d.tri[-c(1), ]
	d.tri <- sort.data(d.tri)
	filename<- file.path(env.dir.csv,"eval_dtb_thtri.csv")
	d.dtb <- read.csv(filename,head=TRUE,sep=";")
	d.dtb   <- d.dtb[-c(1), ]
	d.dtb <- sort.data(d.dtb)
	filename<- file.path(env.dir.csv,"eval_dto_thtri.csv")
	d.dto <- read.csv(filename,head=TRUE,sep=";")
	d.dto   <- d.dto[-c(1), ]
	d.dto <- sort.data(d.dto)
	filename<- file.path(env.dir.csv,"eval_dtn_thtri.csv")
	d.dtn <- read.csv(filename,head=TRUE,sep=";")
	d.dtn   <- d.dtn[-c(1), ]
	d.dtn <- sort.data(d.dtn)
	filename<- file.path(env.dir.csv,"eval_con_thtri.csv")
	d.con <- read.csv(filename,head=TRUE,sep=";")
	d.con   <- d.con[-c(1), ]
	d.con <- sort.data(d.con)


	d.final.table <- data.frame(Sample = d.tri$Sample)
	d.final.table$TV <- d.tri$TV
	d.final.table$BV.TV <- d.tri$BV.TV
	d.final.table$BV <- d.tri$BV
	d.final.table$BS.BV <- d.tri$BS.BV
	d.final.table$BS <- d.tri$BS
	d.final.table$Tb.Th <- d.dto$Tb.Th
	d.final.table$Tb.Sp <- d.dtb$Tb.Sp
	d.final.table$Tb.N <- d.dtn$Tb.N
	d.final.table$Tb.Th.pl <- d.tri$Tb.Th.pl.
	d.final.table$Tb.Sp.pl <- d.tri$Tb.Sp.pl.
	d.final.table$Tb.N.pl <- d.tri$Tb.N.pl.
	d.final.table$Conn.D <- d.con$Conn.D
	d.final.table$SMI <- d.tri$SMI
	d.final.table$DA <- d.tri$DA
write.csv(d.final.table,file.path(env.dir.csv,"eval_mayo_upsampled.csv"))
