# Supplementary material for: Virtual supersampling as post-processing step preserves the trabecular bone morphometry in human peripheral quantitative computed tomography scans
Source: PLoS One. 2019 Feb 13;14(2):e0212280. doi: 10.1371/journal.pone.0212280 (PMC6373954; doi:10.1371/journal.pone.0212280)
Supplement: S1 File. Data — (ZIP) [file pone.0212280.s001.zip › Evaluation/UpSampleMayo/readme.txt]

#################################################################################
#
# Project: UpSampleMayo
#
# Paper title: Virtual supersampling as post-processing step preserves the 
# trabecular bone morphometry in human peripheral quantitative computed
# tomography scans
#
# Purpose: Assessing the sensitivity of supersampling at a virtual 
# resolution of 41 micron of HR-pQCT scans (82 micron resolution) 
# 
# Data: Re-analysis of 105 distal radii of postmenopausal women 
# who experienced a Colles' fracture & 105 age matched controls. HR-pQCT 
# scans at 82 micron resolution.
# Reference of first publication: Melton LJ et al, Assessing forearm 
# fracture reisk in postmenopausal women. Osteoporos Int 2010; 21: 1161-1169 
#
# Methods: Correlations, absolute errors between resolutions, means and standard
# deviations of structural parameters. Assessed parameters: BV/TV, BS/BV, Tb.Th,
# Tb.Sp, Tb.N, SMI, DA and Conn.D
#
# Responsible persons for more details: 
# Friederike Schulte PhD:  friederike.schulte@redance.ch
# Patrik Christen PhD: patrik.christen@hest.ethz.ch
# Ralph M�ller Prof. PhD: ram@ethz.ch
# Institute for Biomechanics, ETH Zurich, Leopold-Ruzicka-Weg 4, 8093 Zurich
#
###################################################################################

CSV-Data: 
========
All CSV-Data containing raw morphometric parameters of all samples can be found in path: 
\UpSampleMayo\doc\csv
*_thres.csv: raw data 82 micron resolution
*_thtri.csv: raw data 41 micron resolution
eval_mayo_original.csv: all raw 82 micron data in one
eval_mayo_upsampled.csv: all raw 41 micron data in one
exporttable_mayo.csv: means and standard deviation for table
plot*.csv: input data for figures

R-Plots: 
========
All R-Plots can be found in path: \UpSampleMayo\doc\stat\img

R-Scripts: 
========
All R-Scripts can be found in path \UpSampleMayo\
mainmayo_frac_vs_control.R: Comparison between fractured cases and controls
mainmayo_orig_vs_upsamp.R: Comparison between 82 micron and 41 micron resolution
maketable.R: generate the all-in-one-table "eval_mayo_*.csv" from the raw *thres.csv and *thtri.csv


Note:
=====
Please note: for all R-Scripts, there are 3 additional files required (paths need to be adapted):
- source("H:/fag/workspace/R/martin_r_functions.r")
- source("H:/fag/Evaluation/common/friederike_r_functions.r")
- source("H:/fag/Evaluation/common/dat_plot.R")
