# Supplementary material for: Virtual supersampling as post-processing step preserves the trabecular bone morphometry in human peripheral quantitative computed tomography scans
Source: PLoS One. 2019 Feb 13;14(2):e0212280. doi: 10.1371/journal.pone.0212280 (PMC6373954; doi:10.1371/journal.pone.0212280)
Supplement: S1 File. Data — (ZIP) [file pone.0212280.s001.zip › Evaluation/UpSampleXRepro/doc/csv/eval_con_r1_thlow.csv]

Sample:	Conn.D
	[1/mm�]
xtremect_22090	2.609027
xtremect_22071	0.400395
xtremect_22095	1.714716
xtremect_22053	1.720954
xtremect_22086	1.342599
xtremect_22035	2.327543
xtremect_22105	0.734436
xtremect_22073	2.429476
xtremect_22007	1.470783
xtremect_22119	2.510241
xtremect_22078	1.165789
xtremect_22108	2.452277
xtremect_22124	3.102196
xtremect_22037	1.640317
