# Supplementary material for: Virtual supersampling as post-processing step preserves the trabecular bone morphometry in human peripheral quantitative computed tomography scans
Source: PLoS One. 2019 Feb 13;14(2):e0212280. doi: 10.1371/journal.pone.0212280 (PMC6373954; doi:10.1371/journal.pone.0212280)
Supplement: S1 File. Data — (ZIP) [file pone.0212280.s001.zip › Evaluation/UpSampleXRepro/doc/csv/eval_con_r1_thres.csv]

Sample:	Conn.D
	[1/mm�]
xtremect_22090	3.056190
xtremect_22053	2.195052
xtremect_22071	0.757460
xtremect_22119	2.916948
xtremect_22035	2.914882
xtremect_22073	3.068845
xtremect_22086	1.896139
xtremect_22105	1.011267
xtremect_22095	2.157396
xtremect_22007	2.055396
xtremect_22124	3.653186
xtremect_22108	3.075026
xtremect_22078	1.839627
xtremect_22037	2.155786
