# Supplementary material for: Virtual supersampling as post-processing step preserves the trabecular bone morphometry in human peripheral quantitative computed tomography scans
Source: PLoS One. 2019 Feb 13;14(2):e0212280. doi: 10.1371/journal.pone.0212280 (PMC6373954; doi:10.1371/journal.pone.0212280)
Supplement: S1 File. Data — (ZIP) [file pone.0212280.s001.zip › Evaluation/UpSampleXRepro/doc/csv/eval_con_r2_thfft.csv]

Sample:	Conn.D
	[1/mm�]
test	2.323943
xtremect_22078	0.000508
xtremect_22037	0.000334
xtremect_22071	0.691261
xtremect_22035	2.559915
xtremect_22053	1.995164
xtremect_22007	1.856826
xtremect_22073	2.620685
xtremect_22086	1.545343
xtremect_22090	2.891548
xtremect_22124	0.000430
xtremect_22095	1.898348
xtremect_22105	0.784485
xtremect_22119	2.638284
xtremect_22108	2.826621
