# Supplementary material for: Virtual supersampling as post-processing step preserves the trabecular bone morphometry in human peripheral quantitative computed tomography scans
Source: PLoS One. 2019 Feb 13;14(2):e0212280. doi: 10.1371/journal.pone.0212280 (PMC6373954; doi:10.1371/journal.pone.0212280)
Supplement: S1 File. Data — (ZIP) [file pone.0212280.s001.zip › Evaluation/UpSampleXRepro/doc/csv/eval_con_r2_thlow.csv]

Sample:	Conn.D
	[1/mm�]
xtremect_22035	2.310406
xtremect_22007	1.611386
xtremect_22037	1.413191
xtremect_22053	1.718387
xtremect_22071	0.517545
xtremect_22073	2.393177
xtremect_22086	1.306096
xtremect_22078	1.066335
xtremect_22090	2.696893
xtremect_22095	1.685382
xtremect_22105	0.652952
xtremect_22108	2.587371
xtremect_22119	2.521993
xtremect_22124	3.060091
