# Supplementary material for: Virtual supersampling as post-processing step preserves the trabecular bone morphometry in human peripheral quantitative computed tomography scans
Source: PLoS One. 2019 Feb 13;14(2):e0212280. doi: 10.1371/journal.pone.0212280 (PMC6373954; doi:10.1371/journal.pone.0212280)
Supplement: S1 File. Data — (ZIP) [file pone.0212280.s001.zip › Evaluation/UpSampleXRepro/doc/csv/eval_con_r2_thres.csv]

Sample:	Conn.D
	[1/mm�]
xtremect_22090	2.942660
xtremect_22053	2.264370
xtremect_22071	0.860568
xtremect_22035	2.775057
xtremect_22095	2.176063
xtremect_22105	0.867725
xtremect_22073	2.733558
xtremect_22086	1.788881
xtremect_22119	3.045449
xtremect_22007	2.173491
xtremect_22124	3.602931
xtremect_22108	3.036103
xtremect_22037	2.200306
xtremect_22078	1.636465
