# Supplementary material for: Virtual supersampling as post-processing step preserves the trabecular bone morphometry in human peripheral quantitative computed tomography scans
Source: PLoS One. 2019 Feb 13;14(2):e0212280. doi: 10.1371/journal.pone.0212280 (PMC6373954; doi:10.1371/journal.pone.0212280)
Supplement: S1 File. Data — (ZIP) [file pone.0212280.s001.zip › Evaluation/UpSampleXRepro/doc/csv/eval_con_r2_thtri.csv]

Sample:	Conn.D
	[1/mm�]
xtremect_22090	2.902113
xtremect_22105	0.792673
xtremect_22095	1.908996
xtremect_22071	0.691261
xtremect_22053	1.950329
xtremect_22035	2.581770
xtremect_22007	1.874786
xtremect_22108	2.821526
xtremect_22073	2.637454
xtremect_22086	1.550562
xtremect_22119	2.666845
xtremect_22078	1.279712
xtremect_22124	3.286767
xtremect_22037	1.634682
