# Supplementary material for: Virtual supersampling as post-processing step preserves the trabecular bone morphometry in human peripheral quantitative computed tomography scans
Source: PLoS One. 2019 Feb 13;14(2):e0212280. doi: 10.1371/journal.pone.0212280 (PMC6373954; doi:10.1371/journal.pone.0212280)
Supplement: S1 File. Data — (ZIP) [file pone.0212280.s001.zip › Evaluation/UpSampleXRepro/doc/csv/eval_con_r3_thfft.csv]

Sample:	Conn.D
	[1/mm�]
test	2.547970
xtremect_22078	0.000508
xtremect_22037	0.000334
xtremect_22071	0.600998
xtremect_22053	1.896687
xtremect_22035	2.214611
xtremect_22073	2.360772
xtremect_22007	1.745590
xtremect_22086	1.468479
xtremect_22090	2.342170
xtremect_22124	0.000430
xtremect_22095	1.777470
xtremect_22105	0.627383
xtremect_22119	2.533237
xtremect_22108	2.413132
