# Supplementary material for: Virtual supersampling as post-processing step preserves the trabecular bone morphometry in human peripheral quantitative computed tomography scans
Source: PLoS One. 2019 Feb 13;14(2):e0212280. doi: 10.1371/journal.pone.0212280 (PMC6373954; doi:10.1371/journal.pone.0212280)
Supplement: S1 File. Data — (ZIP) [file pone.0212280.s001.zip › Evaluation/UpSampleXRepro/doc/csv/eval_con_r3_thres.csv]

Sample:	Conn.D
	[1/mm�]
xtremect_22071	0.749436
xtremect_22053	2.058985
xtremect_22090	2.479403
xtremect_22035	2.547211
xtremect_22073	2.574034
xtremect_22095	1.935390
xtremect_22105	0.716089
xtremect_22007	2.041829
xtremect_22119	2.753447
xtremect_22086	1.684123
xtremect_22078	0.000048
xtremect_22108	2.753767
xtremect_22124	3.265185
xtremect_22037	1.938746
xtremect_22078	1.562539
