# Supplementary material for: Virtual supersampling as post-processing step preserves the trabecular bone morphometry in human peripheral quantitative computed tomography scans
Source: PLoS One. 2019 Feb 13;14(2):e0212280. doi: 10.1371/journal.pone.0212280 (PMC6373954; doi:10.1371/journal.pone.0212280)
Supplement: S1 File. Data — (ZIP) [file pone.0212280.s001.zip › Evaluation/UpSampleXRepro/doc/csv/eval_con_r3_thtri.csv]

Sample:	Conn.D
	[1/mm�]
xtremect_22035	2.232095
xtremect_22007	1.739217
xtremect_22053	1.883076
xtremect_22071	0.593476
xtremect_22037	1.678736
xtremect_22073	2.366162
xtremect_22090	2.333230
xtremect_22095	1.795007
xtremect_22086	1.480815
xtremect_22078	1.219305
xtremect_22105	0.633524
xtremect_22119	2.509032
xtremect_22108	2.435080
xtremect_22124	2.980581
