# Supplementary material for: Virtual supersampling as post-processing step preserves the trabecular bone morphometry in human peripheral quantitative computed tomography scans
Source: PLoS One. 2019 Feb 13;14(2):e0212280. doi: 10.1371/journal.pone.0212280 (PMC6373954; doi:10.1371/journal.pone.0212280)
Supplement: S1 File. Data — (ZIP) [file pone.0212280.s001.zip › Evaluation/UpSampleXRepro/doc/csv/eval_con_thtri.csv]

Sample:	Conn.D
	[1/mm�]
xtremect_22053_r1	2.009048
xtremect_22090_r1	2.741796
xtremect_22053_r2	2.128224
xtremect_22071_r2	0.828305
xtremect_22090_r2	2.809041
xtremect_22071_r1	0.748697
xtremect_22095_r1	2.071959
xtremect_22095_r2	2.037722
xtremect_22073_r1	2.672625
xtremect_22035_r1	2.606462
xtremect_22007_r1	1.832301
xtremect_22007_r2	1.912972
xtremect_22035_r2	2.602412
xtremect_22086_r1	1.658917
xtremect_22086_r2	1.695018
xtremect_22073_r2	2.623700
xtremect_22037_r2	2.065160
xtremect_22078_r1	1.571201
xtremect_22119_r2	2.669337
xtremect_22037_r1	2.054513
xtremect_22108_r2	2.813442
xtremect_22105_r1	0.928734
xtremect_22105_r2	0.883033
xtremect_22078_r2	1.538711
xtremect_22124_r1	3.248383
xtremect_22108_r1	2.680708
xtremect_22119_r1	2.680109
xtremect_22124_r2	3.289754
