# Supplementary material for: Virtual supersampling as post-processing step preserves the trabecular bone morphometry in human peripheral quantitative computed tomography scans
Source: PLoS One. 2019 Feb 13;14(2):e0212280. doi: 10.1371/journal.pone.0212280 (PMC6373954; doi:10.1371/journal.pone.0212280)
Supplement: S1 File. Data — (ZIP) [file pone.0212280.s001.zip › Evaluation/UpSampleXRepro/doc/csv/eval_dtb_r1_thfft.csv]

Sample:	Tb.Sp	Tb.Sp.SD
	[mm]	[mm]
xtremect_22078	0.000000	0.000000
xtremect_22037	0.000000	0.000000
xtremect_22053	0.739903	0.316858
xtremect_22071	1.036100	0.452587
xtremect_22035	0.677848	0.204039
xtremect_22073	0.609404	0.194724
xtremect_22007	0.726364	0.243475
xtremect_22086	0.772949	0.335144
xtremect_22090	0.568991	0.168475
xtremect_22095	0.766970	0.243086
xtremect_22124	0.000000	0.000000
xtremect_22105	1.473575	0.997143
xtremect_22119	0.658053	0.224852
xtremect_22108	0.614639	0.192377
