# Supplementary material for: Virtual supersampling as post-processing step preserves the trabecular bone morphometry in human peripheral quantitative computed tomography scans
Source: PLoS One. 2019 Feb 13;14(2):e0212280. doi: 10.1371/journal.pone.0212280 (PMC6373954; doi:10.1371/journal.pone.0212280)
Supplement: S1 File. Data — (ZIP) [file pone.0212280.s001.zip › Evaluation/UpSampleXRepro/doc/csv/eval_dtb_r1_thlow.csv]

Sample:	Tb.Sp	Tb.Sp.SD
	[mm]	[mm]
xtremect_22090	0.602077	0.176210
xtremect_22071	1.288342	0.652684
xtremect_22053	0.814840	0.417786
xtremect_22095	0.835189	0.268998
xtremect_22086	0.975688	0.569149
xtremect_22105	2.224301	1.933002
xtremect_22035	0.723771	0.203739
xtremect_22073	0.655257	0.213777
xtremect_22007	0.811256	0.283613
xtremect_22078	0.906347	0.442679
xtremect_22119	0.706234	0.264044
xtremect_22108	0.695055	0.240433
xtremect_22124	0.606504	0.178697
xtremect_22037	0.948337	0.479430
