# Supplementary material for: Virtual supersampling as post-processing step preserves the trabecular bone morphometry in human peripheral quantitative computed tomography scans
Source: PLoS One. 2019 Feb 13;14(2):e0212280. doi: 10.1371/journal.pone.0212280 (PMC6373954; doi:10.1371/journal.pone.0212280)
Supplement: S1 File. Data — (ZIP) [file pone.0212280.s001.zip › Evaluation/UpSampleXRepro/doc/csv/eval_dtb_r1_thres.csv]

Sample:	Tb.Sp	Tb.Sp.SD
	[mm]	[mm]
xtremect_22090	0.574500	0.169247
xtremect_22053	0.761442	0.373795
xtremect_22071	1.139380	0.568430
xtremect_22119	0.668277	0.231561
xtremect_22035	0.681496	0.197227
xtremect_22073	0.613021	0.192978
xtremect_22105	1.996566	1.742360
xtremect_22086	0.857013	0.473249
xtremect_22095	0.786124	0.249264
xtremect_22007	0.744607	0.257338
xtremect_22124	0.573621	0.170476
xtremect_22108	0.642047	0.219158
xtremect_22078	0.804479	0.401817
xtremect_22037	0.858144	0.416603
