# Supplementary material for: Virtual supersampling as post-processing step preserves the trabecular bone morphometry in human peripheral quantitative computed tomography scans
Source: PLoS One. 2019 Feb 13;14(2):e0212280. doi: 10.1371/journal.pone.0212280 (PMC6373954; doi:10.1371/journal.pone.0212280)
Supplement: S1 File. Data — (ZIP) [file pone.0212280.s001.zip › Evaluation/UpSampleXRepro/doc/csv/eval_dtb_r1_thtri.csv]

Sample:	Tb.Sp	Tb.Sp.SD
	[mm]	[mm]
xtremect_22053	0.757334	0.365228
xtremect_22071	1.084437	0.513031
xtremect_22035	0.688051	0.212141
xtremect_22073	0.617560	0.203066
xtremect_22007	0.743091	0.257884
xtremect_22086	0.812918	0.399619
xtremect_22078	0.792520	0.389158
xtremect_22037	0.829350	0.381304
xtremect_22090	0.576495	0.176009
xtremect_22095	0.784622	0.258154
xtremect_22105	1.736176	1.399941
xtremect_22119	0.672127	0.237991
xtremect_22108	0.639199	0.219548
xtremect_22124	0.578249	0.181098
