# Supplementary material for: Virtual supersampling as post-processing step preserves the trabecular bone morphometry in human peripheral quantitative computed tomography scans
Source: PLoS One. 2019 Feb 13;14(2):e0212280. doi: 10.1371/journal.pone.0212280 (PMC6373954; doi:10.1371/journal.pone.0212280)
Supplement: S1 File. Data — (ZIP) [file pone.0212280.s001.zip › Evaluation/UpSampleXRepro/doc/csv/eval_dtb_r2_thfft.csv]

Sample:	Tb.Sp	Tb.Sp.SD
	[mm]	[mm]
test	0.594042	0.187058
xtremect_22078	0.000000	0.000000
xtremect_22037	0.000000	0.000000
xtremect_22071	1.008612	0.420657
xtremect_22053	0.768014	0.393794
xtremect_22035	0.676531	0.202524
xtremect_22007	0.721775	0.241179
xtremect_22073	0.620027	0.200376
xtremect_22086	0.781023	0.358487
xtremect_22090	0.571302	0.170550
xtremect_22095	0.766177	0.242077
xtremect_22124	0.000000	0.000000
xtremect_22105	1.623142	1.266803
xtremect_22119	0.656097	0.225228
xtremect_22108	0.608925	0.188605
