# Supplementary material for: Virtual supersampling as post-processing step preserves the trabecular bone morphometry in human peripheral quantitative computed tomography scans
Source: PLoS One. 2019 Feb 13;14(2):e0212280. doi: 10.1371/journal.pone.0212280 (PMC6373954; doi:10.1371/journal.pone.0212280)
Supplement: S1 File. Data — (ZIP) [file pone.0212280.s001.zip › Evaluation/UpSampleXRepro/doc/csv/eval_dtb_r2_thlow.csv]

Sample:	Tb.Sp	Tb.Sp.SD
	[mm]	[mm]
xtremect_22035	0.722009	0.203136
xtremect_22007	0.807459	0.295876
xtremect_22037	1.006835	0.520668
xtremect_22053	0.815923	0.423653
xtremect_22071	1.266644	0.650921
xtremect_22073	0.662437	0.218735
xtremect_22078	0.903504	0.421448
xtremect_22086	0.974895	0.563547
xtremect_22090	0.603108	0.177256
xtremect_22105	2.212342	1.905836
xtremect_22095	0.830192	0.264656
xtremect_22108	0.685229	0.232965
xtremect_22119	0.700783	0.249606
xtremect_22124	0.605534	0.181630
