# Supplementary material for: Virtual supersampling as post-processing step preserves the trabecular bone morphometry in human peripheral quantitative computed tomography scans
Source: PLoS One. 2019 Feb 13;14(2):e0212280. doi: 10.1371/journal.pone.0212280 (PMC6373954; doi:10.1371/journal.pone.0212280)
Supplement: S1 File. Data — (ZIP) [file pone.0212280.s001.zip › Evaluation/UpSampleXRepro/doc/csv/eval_dtb_r2_thres.csv]

Sample:	Tb.Sp	Tb.Sp.SD
	[mm]	[mm]
xtremect_22090	0.577586	0.171536
xtremect_22053	0.737574	0.323275
xtremect_22071	1.077335	0.514179
xtremect_22035	0.676420	0.197197
xtremect_22105	1.902179	1.653479
xtremect_22095	0.778180	0.247767
xtremect_22086	0.834712	0.455758
xtremect_22073	0.618667	0.193078
xtremect_22119	0.658231	0.226416
xtremect_22007	0.729061	0.246451
xtremect_22124	0.567989	0.171034
xtremect_22108	0.633963	0.214905
xtremect_22037	0.827908	0.395461
xtremect_22078	0.809137	0.384311
