# Supplementary material for: Virtual supersampling as post-processing step preserves the trabecular bone morphometry in human peripheral quantitative computed tomography scans
Source: PLoS One. 2019 Feb 13;14(2):e0212280. doi: 10.1371/journal.pone.0212280 (PMC6373954; doi:10.1371/journal.pone.0212280)
Supplement: S1 File. Data — (ZIP) [file pone.0212280.s001.zip › Evaluation/UpSampleXRepro/doc/csv/eval_dtb_r2_thtri.csv]

Sample:	Tb.Sp	Tb.Sp.SD
	[mm]	[mm]
xtremect_22090	0.578398	0.177630
xtremect_22105	1.829123	1.600508
xtremect_22095	0.784572	0.258911
xtremect_22071	1.057364	0.477596
xtremect_22053	0.770416	0.405432
xtremect_22035	0.685160	0.209810
xtremect_22007	0.737962	0.258056
xtremect_22073	0.626430	0.207018
xtremect_22108	0.630186	0.209219
xtremect_22086	0.814396	0.403103
xtremect_22119	0.670313	0.239779
xtremect_22078	0.804991	0.383774
xtremect_22124	0.577373	0.183736
xtremect_22037	0.894807	0.454786
