# Supplementary material for: Virtual supersampling as post-processing step preserves the trabecular bone morphometry in human peripheral quantitative computed tomography scans
Source: PLoS One. 2019 Feb 13;14(2):e0212280. doi: 10.1371/journal.pone.0212280 (PMC6373954; doi:10.1371/journal.pone.0212280)
Supplement: S1 File. Data — (ZIP) [file pone.0212280.s001.zip › Evaluation/UpSampleXRepro/doc/csv/eval_dtb_r3_thfft.csv]

Sample:	Tb.Sp	Tb.Sp.SD
	[mm]	[mm]
test	0.612443	0.205139
xtremect_22078	0.000000	0.000000
xtremect_22037	0.000000	0.000000
xtremect_22071	1.107543	0.551171
xtremect_22053	0.776307	0.387152
xtremect_22035	0.697595	0.207431
xtremect_22073	0.637031	0.209789
xtremect_22007	0.741199	0.255047
xtremect_22086	0.794871	0.346011
xtremect_22090	0.596034	0.178949
xtremect_22095	0.794592	0.249368
xtremect_22124	0.000000	0.000000
xtremect_22105	1.798481	1.468609
xtremect_22119	0.662692	0.226957
xtremect_22108	0.626052	0.189142
