# Supplementary material for: Virtual supersampling as post-processing step preserves the trabecular bone morphometry in human peripheral quantitative computed tomography scans
Source: PLoS One. 2019 Feb 13;14(2):e0212280. doi: 10.1371/journal.pone.0212280 (PMC6373954; doi:10.1371/journal.pone.0212280)
Supplement: S1 File. Data — (ZIP) [file pone.0212280.s001.zip › Evaluation/UpSampleXRepro/doc/csv/eval_dtb_r3_thlow.csv]

Sample:	Tb.Sp	Tb.Sp.SD
	[mm]	[mm]
xtremect_22035	0.743816	0.211974
xtremect_22007	0.814190	0.288054
xtremect_22053	0.822879	0.415551
xtremect_22037	0.932751	0.458176
xtremect_22071	1.303930	0.670334
xtremect_22073	0.674963	0.220224
xtremect_22078	0.889388	0.394343
xtremect_22086	0.983338	0.571729
xtremect_22090	0.623334	0.181726
xtremect_22095	0.856103	0.275236
xtremect_22105	2.367730	2.031751
xtremect_22108	0.712195	0.243780
xtremect_22119	0.716865	0.262517
xtremect_22124	0.622304	0.189020
