# Supplementary material for: Virtual supersampling as post-processing step preserves the trabecular bone morphometry in human peripheral quantitative computed tomography scans
Source: PLoS One. 2019 Feb 13;14(2):e0212280. doi: 10.1371/journal.pone.0212280 (PMC6373954; doi:10.1371/journal.pone.0212280)
Supplement: S1 File. Data — (ZIP) [file pone.0212280.s001.zip › Evaluation/UpSampleXRepro/doc/csv/eval_dtb_r3_thres.csv]

Sample:	Tb.Sp	Tb.Sp.SD
	[mm]	[mm]
xtremect_22071	1.191283	0.625199
xtremect_22053	0.785519	0.418699
xtremect_22090	0.599399	0.176061
xtremect_22035	0.705052	0.205695
xtremect_22073	0.638807	0.205965
xtremect_22095	0.812843	0.260541
xtremect_22105	2.233500	2.001009
xtremect_22007	0.756935	0.264355
xtremect_22119	0.680939	0.244045
xtremect_22078	0.000000	0.000000
xtremect_22086	0.883965	0.511384
xtremect_22108	0.656394	0.215695
xtremect_22124	0.587284	0.176369
xtremect_22037	0.854916	0.413883
xtremect_22078	0.710382	0.272500
