# Supplementary material for: Virtual supersampling as post-processing step preserves the trabecular bone morphometry in human peripheral quantitative computed tomography scans
Source: PLoS One. 2019 Feb 13;14(2):e0212280. doi: 10.1371/journal.pone.0212280 (PMC6373954; doi:10.1371/journal.pone.0212280)
Supplement: S1 File. Data — (ZIP) [file pone.0212280.s001.zip › Evaluation/UpSampleXRepro/doc/csv/eval_dtb_r3_thtri.csv]

Sample:	Tb.Sp	Tb.Sp.SD
	[mm]	[mm]
xtremect_22007	0.758356	0.270543
xtremect_22035	0.707917	0.218574
xtremect_22053	0.788038	0.416832
xtremect_22037	0.832510	0.389212
xtremect_22071	1.118344	0.565194
xtremect_22073	0.644775	0.218763
xtremect_22090	0.601540	0.184284
xtremect_22086	0.843168	0.442813
xtremect_22095	0.809824	0.259658
xtremect_22078	0.764044	0.319427
xtremect_22105	2.046116	1.819666
xtremect_22119	0.682010	0.247318
xtremect_22108	0.650644	0.212639
xtremect_22124	0.591141	0.186064
