# Supplementary material for: Virtual supersampling as post-processing step preserves the trabecular bone morphometry in human peripheral quantitative computed tomography scans
Source: PLoS One. 2019 Feb 13;14(2):e0212280. doi: 10.1371/journal.pone.0212280 (PMC6373954; doi:10.1371/journal.pone.0212280)
Supplement: S1 File. Data — (ZIP) [file pone.0212280.s001.zip › Evaluation/UpSampleXRepro/doc/csv/eval_dtb_thtri.csv]

Sample:	Tb.Sp	Tb.Sp.SD
	[mm]	[mm]
xtremect_22053_r1	0.731071	0.311934
xtremect_22071_r2	0.990091	0.429340
xtremect_22053_r2	0.748320	0.377953
xtremect_22071_r1	1.022940	0.475328
xtremect_22090_r1	0.570357	0.174825
xtremect_22090_r2	0.570663	0.177517
xtremect_22095_r1	0.771089	0.255806
xtremect_22095_r2	0.770240	0.256824
xtremect_22073_r1	0.610403	0.199149
xtremect_22007_r2	0.728131	0.255830
xtremect_22007_r1	0.732431	0.251542
xtremect_22035_r1	0.678412	0.211909
xtremect_22086_r1	0.795971	0.390326
xtremect_22035_r2	0.670516	0.208086
xtremect_22086_r2	0.791196	0.390817
xtremect_22073_r2	0.616513	0.201879
xtremect_22078_r1	0.804277	0.413445
xtremect_22037_r2	0.817138	0.399528
xtremect_22037_r1	0.794617	0.358899
xtremect_22078_r2	0.799484	0.395924
xtremect_22105_r1	1.592940	1.326521
xtremect_22119_r2	0.665659	0.239957
xtremect_22105_r2	1.665567	1.525601
xtremect_22108_r2	0.620699	0.209669
xtremect_22108_r1	0.634106	0.220045
xtremect_22119_r1	0.668229	0.238952
xtremect_22124_r1	0.574254	0.180295
xtremect_22124_r2	0.572326	0.182254
