# Supplementary material for: Virtual supersampling as post-processing step preserves the trabecular bone morphometry in human peripheral quantitative computed tomography scans
Source: PLoS One. 2019 Feb 13;14(2):e0212280. doi: 10.1371/journal.pone.0212280 (PMC6373954; doi:10.1371/journal.pone.0212280)
Supplement: S1 File. Data — (ZIP) [file pone.0212280.s001.zip › Evaluation/UpSampleXRepro/doc/csv/eval_dtn_r1_thlow.csv]

Sample:	Tb.N
	[1/mm]
xtremect_22090	1.470387
xtremect_22071	0.770037
xtremect_22095	1.151986
xtremect_22053	1.184783
xtremect_22086	1.027359
xtremect_22035	1.321955
xtremect_22105	0.467069
xtremect_22073	1.423976
xtremect_22007	1.205621
xtremect_22119	1.314213
xtremect_22078	1.097734
xtremect_22108	1.362612
xtremect_22124	1.478852
xtremect_22037	1.051777
