# Supplementary material for: Virtual supersampling as post-processing step preserves the trabecular bone morphometry in human peripheral quantitative computed tomography scans
Source: PLoS One. 2019 Feb 13;14(2):e0212280. doi: 10.1371/journal.pone.0212280 (PMC6373954; doi:10.1371/journal.pone.0212280)
Supplement: S1 File. Data — (ZIP) [file pone.0212280.s001.zip › Evaluation/UpSampleXRepro/doc/csv/eval_dtn_r1_thres.csv]

Sample:	Tb.N
	[1/mm]
xtremect_22090	1.550528
xtremect_22053	1.273471
xtremect_22071	0.879672
xtremect_22119	1.396627
xtremect_22035	1.403618
xtremect_22073	1.522373
xtremect_22086	1.168025
xtremect_22105	0.519490
xtremect_22095	1.224069
xtremect_22007	1.314637
xtremect_22124	1.578190
xtremect_22108	1.483653
xtremect_22078	1.233871
xtremect_22037	1.157266
