# Supplementary material for: Virtual supersampling as post-processing step preserves the trabecular bone morphometry in human peripheral quantitative computed tomography scans
Source: PLoS One. 2019 Feb 13;14(2):e0212280. doi: 10.1371/journal.pone.0212280 (PMC6373954; doi:10.1371/journal.pone.0212280)
Supplement: S1 File. Data — (ZIP) [file pone.0212280.s001.zip › Evaluation/UpSampleXRepro/doc/csv/eval_dtn_r2_thlow.csv]

Sample:	Tb.N
	[1/mm]
xtremect_22035	1.328548
xtremect_22007	1.212736
xtremect_22037	0.997633
xtremect_22053	1.183105
xtremect_22071	0.789247
xtremect_22073	1.412036
xtremect_22086	1.028371
xtremect_22078	1.095758
xtremect_22090	1.468768
xtremect_22095	1.156288
xtremect_22105	0.465857
xtremect_22108	1.374631
xtremect_22119	1.323511
xtremect_22124	1.480169
