# Supplementary material for: Virtual supersampling as post-processing step preserves the trabecular bone morphometry in human peripheral quantitative computed tomography scans
Source: PLoS One. 2019 Feb 13;14(2):e0212280. doi: 10.1371/journal.pone.0212280 (PMC6373954; doi:10.1371/journal.pone.0212280)
Supplement: S1 File. Data — (ZIP) [file pone.0212280.s001.zip › Evaluation/UpSampleXRepro/doc/csv/eval_dtn_r2_thtri.csv]

Sample:	Tb.N
	[1/mm]
xtremect_22090	1.376359
xtremect_22105	0.552255
xtremect_22095	1.113775
xtremect_22071	0.896713
xtremect_22053	1.135837
xtremect_22035	1.264262
xtremect_22007	1.217533
xtremect_22108	1.356488
xtremect_22073	1.345694
xtremect_22086	1.144112
xtremect_22119	1.255617
xtremect_22078	1.138153
xtremect_22124	1.405994
xtremect_22037	1.041810
