# Supplementary material for: Virtual supersampling as post-processing step preserves the trabecular bone morphometry in human peripheral quantitative computed tomography scans
Source: PLoS One. 2019 Feb 13;14(2):e0212280. doi: 10.1371/journal.pone.0212280 (PMC6373954; doi:10.1371/journal.pone.0212280)
Supplement: S1 File. Data — (ZIP) [file pone.0212280.s001.zip › Evaluation/UpSampleXRepro/doc/csv/eval_dtn_r3_thfft.csv]

Sample:	Tb.N
	[1/mm]
test	1.411194
xtremect_22078	0.000000
xtremect_22037	0.000000
xtremect_22071	0.860111
xtremect_22053	1.119865
xtremect_22035	1.241206
xtremect_22073	1.310589
xtremect_22007	1.210406
xtremect_22086	1.162379
xtremect_22090	1.333605
xtremect_22124	0.000000
xtremect_22095	1.099167
xtremect_22105	0.562482
xtremect_22119	1.272498
xtremect_22108	1.368289
