# Supplementary material for: Virtual supersampling as post-processing step preserves the trabecular bone morphometry in human peripheral quantitative computed tomography scans
Source: PLoS One. 2019 Feb 13;14(2):e0212280. doi: 10.1371/journal.pone.0212280 (PMC6373954; doi:10.1371/journal.pone.0212280)
Supplement: S1 File. Data — (ZIP) [file pone.0212280.s001.zip › Evaluation/UpSampleXRepro/doc/csv/eval_dtn_r3_thlow.csv]

Sample:	Tb.N
	[1/mm]
xtremect_22035	1.278889
xtremect_22007	1.196234
xtremect_22053	1.168967
xtremect_22037	1.063942
xtremect_22071	0.762326
xtremect_22073	1.369137
xtremect_22078	1.111990
xtremect_22086	1.014314
xtremect_22090	1.406118
xtremect_22095	1.116954
xtremect_22105	0.438010
xtremect_22108	1.321522
xtremect_22119	1.288356
xtremect_22124	1.435266
