# Supplementary material for: Virtual supersampling as post-processing step preserves the trabecular bone morphometry in human peripheral quantitative computed tomography scans
Source: PLoS One. 2019 Feb 13;14(2):e0212280. doi: 10.1371/journal.pone.0212280 (PMC6373954; doi:10.1371/journal.pone.0212280)
Supplement: S1 File. Data — (ZIP) [file pone.0212280.s001.zip › Evaluation/UpSampleXRepro/doc/csv/eval_dtn_r3_thtri.csv]

Sample:	Tb.N
	[1/mm]
xtremect_22035	1.220962
xtremect_22007	1.181126
xtremect_22053	1.102955
xtremect_22071	0.846350
xtremect_22037	1.098745
xtremect_22073	1.294105
xtremect_22090	1.315766
xtremect_22095	1.073151
xtremect_22086	1.098660
xtremect_22078	1.200220
xtremect_22105	0.492407
xtremect_22119	1.235602
xtremect_22108	1.314933
xtremect_22124	1.365001
