# Supplementary material for: Virtual supersampling as post-processing step preserves the trabecular bone morphometry in human peripheral quantitative computed tomography scans
Source: PLoS One. 2019 Feb 13;14(2):e0212280. doi: 10.1371/journal.pone.0212280 (PMC6373954; doi:10.1371/journal.pone.0212280)
Supplement: S1 File. Data — (ZIP) [file pone.0212280.s001.zip › Evaluation/UpSampleXRepro/doc/csv/eval_dtn_thtri.csv]

Sample:	Tb.N
	[1/mm]
xtremect_22053_r1	1.193199
xtremect_22090_r1	1.384948
xtremect_22071_r2	0.947440
xtremect_22053_r2	1.164822
xtremect_22071_r1	0.927206
xtremect_22090_r2	1.388510
xtremect_22095_r1	1.129991
xtremect_22095_r2	1.132764
xtremect_22073_r1	1.363389
xtremect_22007_r1	1.227209
xtremect_22035_r1	1.272115
xtremect_22007_r2	1.229760
xtremect_22035_r2	1.284964
xtremect_22086_r1	1.164992
xtremect_22086_r2	1.172348
xtremect_22073_r2	1.354605
xtremect_22037_r2	1.122161
xtremect_22078_r1	1.147161
xtremect_22119_r2	1.265396
xtremect_22037_r1	1.146788
xtremect_22108_r2	1.372282
xtremect_22105_r1	0.633907
xtremect_22078_r2	1.153286
xtremect_22105_r2	0.620822
xtremect_22124_r1	1.406309
xtremect_22108_r1	1.358767
xtremect_22119_r1	1.259652
xtremect_22124_r2	1.416725
