# Supplementary material for: Virtual supersampling as post-processing step preserves the trabecular bone morphometry in human peripheral quantitative computed tomography scans
Source: PLoS One. 2019 Feb 13;14(2):e0212280. doi: 10.1371/journal.pone.0212280 (PMC6373954; doi:10.1371/journal.pone.0212280)
Supplement: S1 File. Data — (ZIP) [file pone.0212280.s001.zip › Evaluation/UpSampleXRepro/doc/csv/eval_dto_r1_thfft.csv]

Sample:	Tb.Th	Tb.Th.SD
	[mm]	[mm]
xtremect_22078	0.000000	0.000000
xtremect_22071	0.200252	0.048566
xtremect_22037	0.000000	0.000000
xtremect_22053	0.229867	0.051586
xtremect_22035	0.229501	0.054087
xtremect_22073	0.242487	0.055608
xtremect_22007	0.216344	0.053311
xtremect_22086	0.213568	0.052616
xtremect_22090	0.257303	0.055003
xtremect_22095	0.226637	0.051165
xtremect_22105	0.222553	0.057047
xtremect_22119	0.253377	0.054752
xtremect_22108	0.245992	0.059918
xtremect_22124	0.000000	0.000000
