# Supplementary material for: Virtual supersampling as post-processing step preserves the trabecular bone morphometry in human peripheral quantitative computed tomography scans
Source: PLoS One. 2019 Feb 13;14(2):e0212280. doi: 10.1371/journal.pone.0212280 (PMC6373954; doi:10.1371/journal.pone.0212280)
Supplement: S1 File. Data — (ZIP) [file pone.0212280.s001.zip › Evaluation/UpSampleXRepro/doc/csv/eval_dto_r1_thlow.csv]

Sample:	Tb.Th	Tb.Th.SD
	[mm]	[mm]
xtremect_22071	0.193412	0.049036
xtremect_22053	0.226250	0.057074
xtremect_22090	0.260808	0.059088
xtremect_22105	0.220329	0.060506
xtremect_22095	0.222020	0.057919
xtremect_22035	0.227913	0.059003
xtremect_22086	0.210802	0.055401
xtremect_22007	0.212832	0.057601
xtremect_22078	0.197319	0.052109
xtremect_22073	0.244588	0.061046
xtremect_22119	0.256971	0.059340
xtremect_22108	0.249205	0.064159
xtremect_22037	0.209853	0.054749
xtremect_22124	0.262581	0.060553
