# Supplementary material for: Virtual supersampling as post-processing step preserves the trabecular bone morphometry in human peripheral quantitative computed tomography scans
Source: PLoS One. 2019 Feb 13;14(2):e0212280. doi: 10.1371/journal.pone.0212280 (PMC6373954; doi:10.1371/journal.pone.0212280)
Supplement: S1 File. Data — (ZIP) [file pone.0212280.s001.zip › Evaluation/UpSampleXRepro/doc/csv/eval_dto_r1_thres.csv]

Sample:	Tb.Th	Tb.Th.SD
	[mm]	[mm]
xtremect_22071	0.189400	0.047014
xtremect_22053	0.221249	0.055371
xtremect_22105	0.212169	0.056834
xtremect_22090	0.252066	0.056820
xtremect_22035	0.221370	0.055958
xtremect_22095	0.215880	0.055465
xtremect_22119	0.247104	0.056552
xtremect_22073	0.235897	0.058282
xtremect_22007	0.206220	0.053938
xtremect_22086	0.204943	0.052268
xtremect_22078	0.192764	0.048992
xtremect_22124	0.252603	0.058335
xtremect_22108	0.238883	0.061113
xtremect_22037	0.204818	0.051162
