# Supplementary material for: Virtual supersampling as post-processing step preserves the trabecular bone morphometry in human peripheral quantitative computed tomography scans
Source: PLoS One. 2019 Feb 13;14(2):e0212280. doi: 10.1371/journal.pone.0212280 (PMC6373954; doi:10.1371/journal.pone.0212280)
Supplement: S1 File. Data — (ZIP) [file pone.0212280.s001.zip › Evaluation/UpSampleXRepro/doc/csv/eval_dto_r1_thtri.csv]

Sample:	Tb.Th	Tb.Th.SD
	[mm]	[mm]
xtremect_22071	0.200360	0.048175
xtremect_22053	0.230018	0.051607
xtremect_22035	0.229680	0.054057
xtremect_22073	0.242466	0.055408
xtremect_22007	0.216486	0.053239
xtremect_22086	0.213790	0.052521
xtremect_22078	0.201591	0.050379
xtremect_22037	0.213665	0.050742
xtremect_22090	0.257397	0.055067
xtremect_22095	0.226522	0.051000
xtremect_22105	0.222785	0.056820
xtremect_22119	0.253378	0.054568
xtremect_22108	0.246251	0.059820
xtremect_22124	0.259039	0.057690
