# Supplementary material for: Virtual supersampling as post-processing step preserves the trabecular bone morphometry in human peripheral quantitative computed tomography scans
Source: PLoS One. 2019 Feb 13;14(2):e0212280. doi: 10.1371/journal.pone.0212280 (PMC6373954; doi:10.1371/journal.pone.0212280)
Supplement: S1 File. Data — (ZIP) [file pone.0212280.s001.zip › Evaluation/UpSampleXRepro/doc/csv/eval_dto_r2_thfft.csv]

Sample:	Tb.Th	Tb.Th.SD
	[mm]	[mm]
test	0.237203	0.055415
xtremect_22078	0.000000	0.000000
xtremect_22071	0.200224	0.047731
xtremect_22037	0.000000	0.000000
xtremect_22053	0.228610	0.050689
xtremect_22035	0.229431	0.053230
xtremect_22007	0.215218	0.052207
xtremect_22073	0.239540	0.054745
xtremect_22086	0.213909	0.052894
xtremect_22090	0.257453	0.055322
xtremect_22095	0.227098	0.051463
xtremect_22105	0.222525	0.057406
xtremect_22124	0.000000	0.000000
xtremect_22119	0.255471	0.055781
xtremect_22108	0.244186	0.058202
