# Supplementary material for: Virtual supersampling as post-processing step preserves the trabecular bone morphometry in human peripheral quantitative computed tomography scans
Source: PLoS One. 2019 Feb 13;14(2):e0212280. doi: 10.1371/journal.pone.0212280 (PMC6373954; doi:10.1371/journal.pone.0212280)
Supplement: S1 File. Data — (ZIP) [file pone.0212280.s001.zip › Evaluation/UpSampleXRepro/doc/csv/eval_dto_r2_thlow.csv]

Sample:	Tb.Th	Tb.Th.SD
	[mm]	[mm]
xtremect_22035	0.229005	0.059179
xtremect_22007	0.210196	0.055513
xtremect_22037	0.220023	0.078526
xtremect_22053	0.226722	0.057044
xtremect_22071	0.192963	0.049882
xtremect_22073	0.240549	0.061220
xtremect_22078	0.250743	0.118545
xtremect_22086	0.210828	0.055626
xtremect_22090	0.261996	0.059364
xtremect_22095	0.222524	0.057524
xtremect_22105	0.219697	0.061076
xtremect_22108	0.246683	0.063198
xtremect_22119	0.260003	0.060420
xtremect_22124	0.265345	0.060837
