# Supplementary material for: Virtual supersampling as post-processing step preserves the trabecular bone morphometry in human peripheral quantitative computed tomography scans
Source: PLoS One. 2019 Feb 13;14(2):e0212280. doi: 10.1371/journal.pone.0212280 (PMC6373954; doi:10.1371/journal.pone.0212280)
Supplement: S1 File. Data — (ZIP) [file pone.0212280.s001.zip › Evaluation/UpSampleXRepro/doc/csv/eval_dto_r2_thres.csv]

Sample:	Tb.Th	Tb.Th.SD
	[mm]	[mm]
xtremect_22071	0.188636	0.045319
xtremect_22105	0.216149	0.058751
xtremect_22053	0.219473	0.054408
xtremect_22090	0.251552	0.057596
xtremect_22035	0.220133	0.056313
xtremect_22095	0.214554	0.054537
xtremect_22007	0.204286	0.053403
xtremect_22086	0.204078	0.053500
xtremect_22119	0.247411	0.057585
xtremect_22073	0.231305	0.058332
xtremect_22124	0.252876	0.059473
xtremect_22108	0.237973	0.060709
xtremect_22037	0.202736	0.050571
xtremect_22078	0.239418	0.110180
