# Supplementary material for: Virtual supersampling as post-processing step preserves the trabecular bone morphometry in human peripheral quantitative computed tomography scans
Source: PLoS One. 2019 Feb 13;14(2):e0212280. doi: 10.1371/journal.pone.0212280 (PMC6373954; doi:10.1371/journal.pone.0212280)
Supplement: S1 File. Data — (ZIP) [file pone.0212280.s001.zip › Evaluation/UpSampleXRepro/doc/csv/eval_dto_r2_thtri.csv]

Sample:	Tb.Th	Tb.Th.SD
	[mm]	[mm]
xtremect_22105	0.222471	0.056774
xtremect_22090	0.257715	0.055225
xtremect_22095	0.227267	0.051069
xtremect_22071	0.200423	0.047261
xtremect_22053	0.230084	0.050000
xtremect_22035	0.229719	0.053311
xtremect_22108	0.243923	0.057703
xtremect_22007	0.215150	0.051984
xtremect_22073	0.239709	0.054697
xtremect_22078	0.253960	0.119665
xtremect_22086	0.213821	0.052575
xtremect_22119	0.254997	0.055528
xtremect_22037	0.224695	0.077622
xtremect_22124	0.260723	0.057725
