# Supplementary material for: Virtual supersampling as post-processing step preserves the trabecular bone morphometry in human peripheral quantitative computed tomography scans
Source: PLoS One. 2019 Feb 13;14(2):e0212280. doi: 10.1371/journal.pone.0212280 (PMC6373954; doi:10.1371/journal.pone.0212280)
Supplement: S1 File. Data — (ZIP) [file pone.0212280.s001.zip › Evaluation/UpSampleXRepro/doc/csv/eval_dto_r3_thfft.csv]

Sample:	Tb.Th	Tb.Th.SD
	[mm]	[mm]
test	0.239354	0.055664
xtremect_22071	0.202450	0.047589
xtremect_22037	0.000000	0.000000
xtremect_22078	0.000000	0.000000
xtremect_22053	0.232670	0.049696
xtremect_22035	0.232401	0.054877
xtremect_22073	0.245347	0.055226
xtremect_22007	0.218812	0.054414
xtremect_22086	0.215148	0.053102
xtremect_22090	0.260213	0.055126
xtremect_22095	0.228671	0.051055
xtremect_22105	0.230155	0.059512
xtremect_22108	0.249356	0.059412
xtremect_22124	0.000000	0.000000
xtremect_22119	0.258227	0.057031
