# Supplementary material for: Virtual supersampling as post-processing step preserves the trabecular bone morphometry in human peripheral quantitative computed tomography scans
Source: PLoS One. 2019 Feb 13;14(2):e0212280. doi: 10.1371/journal.pone.0212280 (PMC6373954; doi:10.1371/journal.pone.0212280)
Supplement: S1 File. Data — (ZIP) [file pone.0212280.s001.zip › Evaluation/UpSampleXRepro/doc/csv/eval_dto_r3_thlow.csv]

Sample:	Tb.Th	Tb.Th.SD
	[mm]	[mm]
xtremect_22035	0.233305	0.061235
xtremect_22007	0.217555	0.059465
xtremect_22037	0.215503	0.057389
xtremect_22053	0.231688	0.057589
xtremect_22071	0.196076	0.050818
xtremect_22073	0.248908	0.061451
xtremect_22078	0.199947	0.053076
xtremect_22086	0.214503	0.057745
xtremect_22095	0.225906	0.057855
xtremect_22090	0.265825	0.058171
xtremect_22105	0.231144	0.064454
xtremect_22108	0.253473	0.064206
xtremect_22119	0.264298	0.060240
xtremect_22124	0.269980	0.060629
