# Supplementary material for: Virtual supersampling as post-processing step preserves the trabecular bone morphometry in human peripheral quantitative computed tomography scans
Source: PLoS One. 2019 Feb 13;14(2):e0212280. doi: 10.1371/journal.pone.0212280 (PMC6373954; doi:10.1371/journal.pone.0212280)
Supplement: S1 File. Data — (ZIP) [file pone.0212280.s001.zip › Evaluation/UpSampleXRepro/doc/csv/eval_dto_r3_thres.csv]

Sample:	Tb.Th	Tb.Th.SD
	[mm]	[mm]
xtremect_22071	0.192121	0.047304
xtremect_22053	0.225406	0.055099
xtremect_22078	0.000000	0.000000
xtremect_22105	0.221397	0.060332
xtremect_22090	0.257731	0.057036
xtremect_22035	0.225494	0.057955
xtremect_22007	0.210304	0.054792
xtremect_22095	0.219589	0.055084
xtremect_22073	0.241245	0.059330
xtremect_22086	0.207403	0.053878
xtremect_22119	0.255545	0.059320
xtremect_22124	0.259219	0.059461
xtremect_22108	0.242714	0.061534
xtremect_22037	0.209687	0.054388
xtremect_22078	0.193830	0.050279
