# Supplementary material for: Virtual supersampling as post-processing step preserves the trabecular bone morphometry in human peripheral quantitative computed tomography scans
Source: PLoS One. 2019 Feb 13;14(2):e0212280. doi: 10.1371/journal.pone.0212280 (PMC6373954; doi:10.1371/journal.pone.0212280)
Supplement: S1 File. Data — (ZIP) [file pone.0212280.s001.zip › Evaluation/UpSampleXRepro/doc/csv/eval_dto_r3_thtri.csv]

Sample:	Tb.Th	Tb.Th.SD
	[mm]	[mm]
xtremect_22007	0.221000	0.054604
xtremect_22035	0.234186	0.054978
xtremect_22037	0.219689	0.052322
xtremect_22053	0.234653	0.049437
xtremect_22071	0.203616	0.047776
xtremect_22073	0.247392	0.055244
xtremect_22078	0.205270	0.051136
xtremect_22090	0.261871	0.054822
xtremect_22086	0.216972	0.052985
xtremect_22095	0.230245	0.051189
xtremect_22105	0.232260	0.059577
xtremect_22119	0.259884	0.056722
xtremect_22108	0.250119	0.059040
xtremect_22124	0.265815	0.057590
