# Supplementary material for: Virtual supersampling as post-processing step preserves the trabecular bone morphometry in human peripheral quantitative computed tomography scans
Source: PLoS One. 2019 Feb 13;14(2):e0212280. doi: 10.1371/journal.pone.0212280 (PMC6373954; doi:10.1371/journal.pone.0212280)
Supplement: S1 File. Data — (ZIP) [file pone.0212280.s001.zip › Evaluation/UpSampleXRepro/doc/csv/eval_dto_thtri.csv]

Sample:	Tb.Th	Tb.Th.SD
	[mm]	[mm]
xtremect_22071_r1	0.208725	0.052944
xtremect_22071_r2	0.208110	0.052599
xtremect_22053_r1	0.232351	0.052369
xtremect_22053_r2	0.230977	0.051540
xtremect_22095_r1	0.228909	0.052191
xtremect_22095_r2	0.229638	0.052484
xtremect_22035_r1	0.234993	0.055869
xtremect_22007_r1	0.219892	0.056064
xtremect_22035_r2	0.234169	0.055433
xtremect_22090_r2	0.260153	0.056781
xtremect_22007_r2	0.219107	0.056033
xtremect_22090_r1	0.260201	0.055895
xtremect_22086_r1	0.216294	0.053492
xtremect_22073_r1	0.246490	0.056810
xtremect_22073_r2	0.242958	0.055931
xtremect_22086_r2	0.217265	0.054229
xtremect_22037_r1	0.221403	0.058251
xtremect_22078_r1	0.213064	0.060496
xtremect_22078_r2	0.214036	0.059796
xtremect_22037_r2	0.216849	0.053510
xtremect_22105_r1	0.231066	0.062558
xtremect_22105_r2	0.230636	0.061722
xtremect_22119_r2	0.257980	0.059275
xtremect_22108_r2	0.249277	0.060342
xtremect_22119_r1	0.256610	0.058848
xtremect_22108_r1	0.249726	0.060685
xtremect_22124_r1	0.261280	0.059700
xtremect_22124_r2	0.260668	0.059317
