# Supplementary material for: Virtual supersampling as post-processing step preserves the trabecular bone morphometry in human peripheral quantitative computed tomography scans
Source: PLoS One. 2019 Feb 13;14(2):e0212280. doi: 10.1371/journal.pone.0212280 (PMC6373954; doi:10.1371/journal.pone.0212280)
Supplement: S1 File. Data — (ZIP) [file pone.0212280.s001.zip › Evaluation/UpSampleXRepro/doc/csv/eval_r1_original_i.csv]

	Sample	TV	BV.TV	BV	BS.BV	BS	Tb.Th	Tb.Sp	Tb.N	Tb.Th.pl.	Tb.Sp.pl.	Tb.N.pl	Conn.D	SMI	DA
1	xtremect_22007	1579.088623	14.895804	235.217941	15.072368	3545.291260	0.206220	0.744607	1.314637	0.132693	0.758116	1.122575	2.055396	2.121247	1.243464
2	xtremect_22035	1248.288818	19.134299	238.851318	13.532945	3232.361572	0.221370	0.681496	1.403618	0.147787	0.624582	1.294717	2.914882	1.764131	1.314805
3	xtremect_22037	2810.327637	14.541797	408.672150	14.969037	6117.428711	0.204818	0.858144	1.157266	0.133609	0.785185	1.088384	2.155786	2.005957	1.324852
4	xtremect_22053	1134.798340	16.801976	190.668533	13.994111	2668.236572	0.221249	0.761442	1.273471	0.142917	0.707681	1.175643	2.195052	2.014670	1.297574
5	xtremect_22071	1213.288940	8.404777	101.974236	16.932804	1726.709717	0.189400	1.139380	0.879672	0.118114	1.287205	0.711582	0.757460	2.402595	1.300939
6	xtremect_22073	1526.969971	22.761929	347.567810	12.404708	4311.477051	0.235897	0.613021	1.522373	0.161229	0.547099	1.411775	3.068845	1.629298	1.440178
7	xtremect_22078	1833.457397	13.148086	241.064560	16.529993	3984.795654	0.192764	0.804479	1.233871	0.120992	0.799234	1.086689	1.839627	2.205028	1.259716
8	xtremect_22086	1953.457397	13.906656	271.660614	15.468714	4202.240234	0.204943	0.857013	1.168025	0.129293	0.800429	1.075590	1.896139	2.169605	1.328415
9	xtremect_22090	1116.575806	26.552799	296.482147	11.180679	3314.871826	0.252066	0.574500	1.550528	0.178880	0.494797	1.484392	3.056190	1.261152	1.505311
10	xtremect_22095	1460.321411	15.670985	228.846741	13.922264	3186.064697	0.215880	0.786124	1.224069	0.143655	0.773038	1.090878	2.157396	1.917361	1.326314
11	xtremect_22105	1808.888672	9.356726	169.252762	14.770692	2499.980469	0.212169	1.996566	0.519490	0.135403	1.311719	0.691027	1.011267	2.262797	1.296369
12	xtremect_22108	2371.527100	22.348142	529.992249	12.638993	6698.568359	0.238883	0.642047	1.483653	0.158240	0.549829	1.412290	3.075026	1.685783	1.341645
13	xtremect_22119	1907.978882	23.917000	456.331299	11.612325	5299.067383	0.247104	0.668277	1.396627	0.172231	0.547888	1.388660	2.916948	1.351787	1.411045
14	xtremect_22124	2153.407227	27.347425	588.901428	11.314949	6663.389648	0.252603	0.573621	1.578190	0.176757	0.469583	1.547174	3.653186	1.261129	1.365080
