# Supplementary material for: Virtual supersampling as post-processing step preserves the trabecular bone morphometry in human peripheral quantitative computed tomography scans
Source: PLoS One. 2019 Feb 13;14(2):e0212280. doi: 10.1371/journal.pone.0212280 (PMC6373954; doi:10.1371/journal.pone.0212280)
Supplement: S1 File. Data — (ZIP) [file pone.0212280.s001.zip › Evaluation/UpSampleXRepro/doc/csv/eval_r1_updownsampled.csv]

	Sample	TV	BV.TV	BV	BS.BV	BS	Tb.Th	Tb.Sp	Tb.N	Tb.Th.pl	Tb.Sp.pl	Tb.N.pl	Conn.D	SMI	DA
1	xtremect_22007	1579.088623	13.400659	211.608276	14.822848	3136.637451	0.212832	0.811256	1.205621	0.134927	0.871940	0.993180	1.470783	2.212227	1.263529
2	xtremect_22035	1248.288818	17.741656	221.467117	13.168398	2916.367188	0.227913	0.723771	1.321955	0.151879	0.704179	1.168146	2.327543	1.863016	1.355449
3	xtremect_22037	2810.327637	13.053526	366.846832	14.619246	5363.023926	0.209853	0.948337	1.051777	0.136806	0.911232	0.954163	1.640317	2.096799	1.381407
4	xtremect_22053	1134.798340	15.468752	175.539139	13.633075	2393.138184	0.226250	0.814840	1.184783	0.146702	0.801675	1.054433	1.720954	2.107059	1.343535
5	xtremect_22071	1213.288940	7.046144	85.490082	16.681440	1426.097656	0.193412	1.288342	0.770037	0.119894	1.581657	0.587699	0.400395	2.501278	1.313882
6	xtremect_22073	1526.969971	21.693853	331.258606	12.091267	4005.336182	0.244588	0.655257	1.423976	0.165409	0.597059	1.311531	2.429476	1.697174	1.467750
7	xtremect_22078	1833.457397	11.142146	204.286499	16.186602	3306.704102	0.197319	0.906347	1.097734	0.123559	0.985374	0.901767	1.165789	2.331361	1.316114
8	xtremect_22086	1953.457397	12.199714	238.316223	14.953104	3563.567383	0.210802	0.975688	1.027359	0.133751	0.962598	0.912118	1.342599	2.256284	1.332750
9	xtremect_22090	1116.575806	25.942785	289.670868	10.787943	3124.952881	0.260808	0.602077	1.470387	0.185392	0.529227	1.399346	2.609027	1.288898	1.592565
10	xtremect_22095	1460.321411	14.587322	213.021774	13.890836	2959.050537	0.222020	0.835189	1.151986	0.143980	0.843040	1.013150	1.714716	2.010327	1.347176
11	xtremect_22105	1808.888672	8.361821	151.256027	13.992459	2116.443848	0.220329	2.224301	0.467069	0.142934	1.566432	0.585012	0.734436	2.330111	1.385596
12	xtremect_22108	2371.527100	21.129370	501.088715	12.051225	6038.732910	0.249205	0.695055	1.362612	0.165958	0.619480	1.273174	2.452277	1.727769	1.392121
13	xtremect_22119	1907.978882	23.339005	445.303284	11.416222	5083.681152	0.256971	0.706234	1.314213	0.175189	0.575440	1.332216	2.510241	1.413188	1.414430
14	xtremect_22124	2153.407227	26.618880	573.212891	10.840271	6213.783203	0.262581	0.606504	1.478852	0.184497	0.508609	1.442779	3.102196	1.279901	1.417769
