# Supplementary material for: Virtual supersampling as post-processing step preserves the trabecular bone morphometry in human peripheral quantitative computed tomography scans
Source: PLoS One. 2019 Feb 13;14(2):e0212280. doi: 10.1371/journal.pone.0212280 (PMC6373954; doi:10.1371/journal.pone.0212280)
Supplement: S1 File. Data — (ZIP) [file pone.0212280.s001.zip › Evaluation/UpSampleXRepro/doc/csv/eval_r1_upsampled.csv]

	Sample	TV	BV.TV	BV	BS.BV	BS	Tb.Th	Tb.Sp	Tb.N	Tb.Th.pl	Tb.Sp.pl	Tb.N.pl	Conn.D	SMI	DA
1	xtremect_22007	1701.317383	15.515275	263.964081	14.876747	3926.927002	0.216486	0.743091	1.216033	0.134438	0.732050	1.154084	1.740955	2.244015	1.249629
2	xtremect_22035	1352.021118	20.038946	270.930786	13.173591	3569.131348	0.229680	0.688051	1.263752	0.151819	0.605800	1.319924	2.619651	1.845920	1.339231
3	xtremect_22037	2959.470459	15.038493	445.059784	14.705585	6544.864746	0.213665	0.829350	1.109771	0.136003	0.768361	1.105749	1.862963	2.153902	1.348413
4	xtremect_22053	1229.314453	17.404415	213.954987	13.664856	2923.664062	0.230018	0.757334	1.159547	0.146361	0.694580	1.189144	1.939120	2.143650	1.330560
5	xtremect_22071	1310.348511	8.862939	116.135399	16.621393	1930.332031	0.200360	1.084437	0.879588	0.120327	1.237314	0.736572	0.600998	2.591873	1.308285
6	xtremect_22073	1644.603516	23.768505	390.897675	12.234404	4782.399902	0.242466	0.617560	1.362489	0.163473	0.524300	1.453967	2.705127	1.702909	1.440272
7	xtremect_22078	1943.737793	13.263702	257.811584	16.354916	4216.486816	0.201591	0.792520	1.170247	0.122287	0.799683	1.084634	1.420323	2.404847	1.289808
8	xtremect_22086	2081.170654	14.554261	302.898987	15.110424	4576.932129	0.213790	0.812918	1.146800	0.132359	0.777058	1.099605	1.601330	2.342834	1.326170
9	xtremect_22090	1211.245239	27.896881	337.899628	10.973838	3708.055664	0.257397	0.576495	1.382357	0.182252	0.471053	1.530679	2.811091	1.306654	1.528796
10	xtremect_22095	1573.636719	16.497360	259.608521	13.744412	3568.166504	0.226522	0.784622	1.115828	0.145514	0.736529	1.133733	1.952837	1.983143	1.325504
11	xtremect_22105	1929.058472	10.144705	195.697296	14.303753	2799.205811	0.222785	1.736176	0.580900	0.139823	1.238466	0.725537	0.884273	2.424660	1.348238
12	xtremect_22108	2519.008545	23.226328	585.073181	12.257315	7171.426270	0.246251	0.639199	1.351920	0.163168	0.539345	1.423462	2.701987	1.783061	1.373867
13	xtremect_22119	2037.487183	24.703990	503.340637	11.560414	5818.826172	0.253378	0.672127	1.252395	0.173004	0.527304	1.427942	2.636348	1.429464	1.394245
14	xtremect_22124	2293.298096	28.604135	655.978088	11.019895	7228.809570	0.259039	0.578249	1.401615	0.181490	0.452999	1.576073	3.338372	1.302435	1.393364
