# Supplementary material for: Virtual supersampling as post-processing step preserves the trabecular bone morphometry in human peripheral quantitative computed tomography scans
Source: PLoS One. 2019 Feb 13;14(2):e0212280. doi: 10.1371/journal.pone.0212280 (PMC6373954; doi:10.1371/journal.pone.0212280)
Supplement: S1 File. Data — (ZIP) [file pone.0212280.s001.zip › Evaluation/UpSampleXRepro/doc/csv/eval_r1_upsampledfft.csv]

	Sample	TV	BV.TV	BV	BS.BV	BS	Tb.Th	Tb.Sp	Tb.N	Tb.Th.pl	Tb.Sp.pl	Tb.N.pl	Conn.D	SMI	DA
1	xtremect_22007	1701.317383	15.53387	264.280426	14.895763	3936.658691	0.216344	0.726364	1.240645	0.134266	0.73008	1.156944	1.738638	2.283995	1.249142
2	xtremect_22035	1352.021118	20.05444	271.140259	13.170023	3570.92334	0.229501	0.677848	1.27745	0.15186	0.605379	1.320587	2.60581	1.86772	1.3407
4	xtremect_22053	1229.314453	17.42088	214.15741	13.656447	2924.629395	0.229867	0.739903	1.177261	0.146451	0.694212	1.189537	1.939921	2.163442	1.331173
5	xtremect_22071	1310.348511	8.882874	116.396614	16.673773	1940.77063	0.200252	1.0361	0.916396	0.119949	1.230389	0.740555	0.593476	2.648481	1.306743
6	xtremect_22073	1644.603516	23.783709	391.147705	12.230283	4783.847168	0.242487	0.609404	1.373895	0.163529	0.524037	1.454407	2.700336	1.720733	1.440657
8	xtremect_22086	2081.170654	14.576158	303.354736	15.136065	4591.597168	0.213568	0.772949	1.198098	0.132135	0.774378	1.103128	1.596585	2.392355	1.325581
9	xtremect_22090	1211.245239	27.911884	338.08136	10.968915	3708.385742	0.257303	0.568991	1.393908	0.182333	0.470913	1.530815	2.815968	1.324097	1.529918
10	xtremect_22095	1573.636719	16.510406	259.813812	13.755455	3573.857178	0.226637	0.76697	1.138295	0.145397	0.735241	1.135541	1.950958	2.014628	1.324019
11	xtremect_22105	1929.058472	10.160285	195.997849	14.338976	2810.408447	0.222553	1.473575	0.678788	0.13948	1.233316	0.72844	0.879667	2.48914	1.348152
12	xtremect_22108	2519.008545	23.249	585.644287	12.27024	7185.995605	0.245992	0.614639	1.395254	0.162996	0.538092	1.426354	2.69454	1.834091	1.374932
13	xtremect_22119	2037.487183	24.713884	503.542236	11.565017	5823.474609	0.253377	0.658053	1.273409	0.172935	0.526814	1.429083	2.6378	1.457431	1.393227
