# Supplementary material for: Virtual supersampling as post-processing step preserves the trabecular bone morphometry in human peripheral quantitative computed tomography scans
Source: PLoS One. 2019 Feb 13;14(2):e0212280. doi: 10.1371/journal.pone.0212280 (PMC6373954; doi:10.1371/journal.pone.0212280)
Supplement: S1 File. Data — (ZIP) [file pone.0212280.s001.zip › Evaluation/UpSampleXRepro/doc/csv/eval_r2_original.csv]

	Sample	TV	BV.TV	BV	BS.BV	BS	Tb.Th	Tb.Sp	Tb.N	Conn.D	SMI	DA
1	xtremect_22007	1579.088623	15.209532	240.171997	15.054555	3615.682617	0.204286	0.729061	1.341707	2.173491	2.038113	1.253128
2	xtremect_22035	1248.288818	18.730520	233.810974	13.729044	3210.001221	0.220133	0.676420	1.413199	2.775057	1.812116	1.347245
3	xtremect_22037	2810.327637	14.602296	410.372375	15.064618	6182.103027	0.202736	0.827908	1.198526	2.200306	1.981328	1.341670
4	xtremect_22053	1134.798340	16.802475	190.674210	13.989988	2667.530029	0.219473	0.737574	1.305209	2.264370	1.976108	1.304285
5	xtremect_22071	1213.288940	8.625382	104.650810	16.821409	1760.374146	0.188636	1.077335	0.933560	0.860568	2.366921	1.276637
6	xtremect_22073	1526.969971	21.529661	328.751465	12.733993	4186.318848	0.231305	0.618667	1.515205	2.733558	1.665089	1.470677
7	xtremect_22078	1833.457397	15.228547	279.208923	14.213608	3968.566162	0.239418	0.809137	1.221525	1.636465	2.318657	1.309161
8	xtremect_22086	1953.457397	13.776381	269.115753	15.696391	4224.145996	0.204078	0.834712	1.197703	1.788881	2.172665	1.319662
9	xtremect_22090	1116.575806	26.113191	291.573578	11.277256	3288.149902	0.251552	0.577586	1.538951	2.942660	1.289859	1.517133
10	xtremect_22095	1460.321411	15.539135	226.921310	13.867357	3146.798828	0.214554	0.778180	1.242801	2.176063	1.913982	1.333813
11	xtremect_22105	1808.888672	8.938053	161.679413	14.735864	2382.485840	0.216149	1.902179	0.542543	0.867725	2.274926	1.329363
12	xtremect_22108	2371.527100	22.433960	532.027466	12.702100	6757.865723	0.237973	0.633963	1.492713	3.036103	1.661805	1.330779
13	xtremect_22119	1907.978882	23.832600	454.720978	11.576331	5264.000488	0.247411	0.658231	1.419050	3.045449	1.366994	1.416533
14	xtremect_22124	2153.407227	27.112302	583.838257	11.458997	6690.200684	0.252876	0.567989	1.595911	3.602931	1.324642	1.357511
