# Supplementary material for: Virtual supersampling as post-processing step preserves the trabecular bone morphometry in human peripheral quantitative computed tomography scans
Source: PLoS One. 2019 Feb 13;14(2):e0212280. doi: 10.1371/journal.pone.0212280 (PMC6373954; doi:10.1371/journal.pone.0212280)
Supplement: S1 File. Data — (ZIP) [file pone.0212280.s001.zip › Evaluation/UpSampleXRepro/doc/csv/eval_r2_updownsampled.csv]

	Sample	TV	BV.TV	BV	BS.BV	BS	Tb.Th	Tb.Sp	Tb.N	Tb.Th.pl	Tb.Sp.pl	Tb.N.pl	Conn.D	SMI	DA
1	xtremect_22007	1579.088623	13.698955	216.318649	14.820567	3205.965088	0.210196	0.807459	1.212736	0.134948	0.850147	1.015131	1.611386	2.148691	1.265252
2	xtremect_22035	1248.288818	17.501108	218.464371	13.275568	2900.238525	0.229005	0.722009	1.328548	0.150653	0.710165	1.161686	2.310406	1.902441	1.390321
3	xtremect_22037	2810.327637	12.662658	355.862183	14.242250	5068.278320	0.220023	1.006835	0.997633	0.140427	0.968560	0.901724	1.413191	2.176242	1.353609
4	xtremect_22053	1134.798340	15.604722	177.082138	13.899115	2461.284912	0.226722	0.815923	1.183105	0.143894	0.778225	1.084459	1.718387	2.067140	1.318265
5	xtremect_22071	1213.288940	7.280002	88.327454	16.713106	1476.226074	0.192963	1.266644	0.789247	0.119667	1.524104	0.608357	0.517545	2.473580	1.289374
6	xtremect_22073	1526.969971	20.901075	319.153137	12.307627	3928.017822	0.240549	0.662437	1.412036	0.162501	0.614975	1.286213	2.393177	1.727892	1.473054
7	xtremect_22078	1833.457397	13.444053	246.490982	13.585865	3348.793213	0.250743	0.903504	1.095758	0.147212	0.947784	0.913245	1.066335	2.452773	1.367883
8	xtremect_22086	1953.457397	12.141658	237.182129	14.958220	3547.822510	0.210828	0.974895	1.028371	0.133706	0.967509	0.908088	1.306096	2.263963	1.330610
9	xtremect_22090	1116.575806	25.677416	286.707825	10.853682	3111.835449	0.261996	0.603108	1.468768	0.184269	0.533362	1.393473	2.696893	1.309529	1.590543
10	xtremect_22095	1460.321411	14.517221	211.998077	13.819960	2929.804932	0.222524	0.830192	1.156288	0.144718	0.852155	1.003137	1.685382	2.019130	1.356602
11	xtremect_22105	1808.888672	7.933371	143.505844	14.263783	2046.936279	0.219697	2.212342	0.465857	0.140215	1.627196	0.565799	0.652952	2.387198	1.377521
12	xtremect_22108	2371.527100	21.327583	505.789429	12.103551	6121.848145	0.246683	0.685229	1.374631	0.165241	0.609534	1.290697	2.587371	1.697813	1.392669
13	xtremect_22119	1907.978882	23.134860	441.408264	11.277266	4977.878418	0.260003	0.700783	1.323511	0.177348	0.589235	1.304490	2.521993	1.418622	1.442897
14	xtremect_22124	2153.407227	26.390362	568.291931	11.073528	6292.996582	0.265345	0.605534	1.480169	0.180611	0.503771	1.461172	3.060091	1.362139	1.382237
