# Supplementary material for: Virtual supersampling as post-processing step preserves the trabecular bone morphometry in human peripheral quantitative computed tomography scans
Source: PLoS One. 2019 Feb 13;14(2):e0212280. doi: 10.1371/journal.pone.0212280 (PMC6373954; doi:10.1371/journal.pone.0212280)
Supplement: S1 File. Data — (ZIP) [file pone.0212280.s001.zip › Evaluation/UpSampleXRepro/doc/csv/eval_r2_upsampled.csv]

	Sample	TV	BV.TV	BV	BS.BV	BS	Tb.Th	Tb.Sp	Tb.N	Tb.Th.pl	Tb.Sp.pl	Tb.N.pl	Conn.D	SMI	DA
1	xtremect_22007	1701.317383	15.859398	269.818695	14.791628	3991.057617	0.215150	0.737962	1.217533	0.135212	0.717353	1.172932	1.874786	2.156661	1.244178
2	xtremect_22035	1352.021118	19.807430	267.800629	13.204347	3536.132324	0.229719	0.685160	1.264262	0.151465	0.613224	1.307721	2.581770	1.834414	1.374273
3	xtremect_22037	2959.470459	14.530596	430.028687	14.361322	6175.780762	0.224695	0.894807	1.041810	0.139263	0.819149	1.043393	1.634682	2.237099	1.322277
4	xtremect_22053	1229.314453	17.256980	212.142548	13.810869	2929.873047	0.230084	0.770416	1.135837	0.144813	0.694345	1.191669	1.950329	2.078064	1.318337
5	xtremect_22071	1310.348511	9.167014	120.119835	16.461596	1977.364136	0.200423	1.057364	0.896713	0.121495	1.203854	0.754518	0.691261	2.537436	1.280711
6	xtremect_22073	1644.603516	22.997202	378.212799	12.390383	4686.201172	0.239709	0.626430	1.345694	0.161416	0.540477	1.424721	2.637454	1.689136	1.440549
7	xtremect_22078	1943.737793	15.456270	300.429352	13.838767	4157.571777	0.253960	0.804991	1.138153	0.144522	0.790514	1.069479	1.279712	2.542752	1.336042
8	xtremect_22086	2081.170654	14.456439	300.863159	15.081585	4537.493164	0.213821	0.814396	1.144112	0.132612	0.784710	1.090130	1.550562	2.331326	1.331069
9	xtremect_22090	1211.245239	27.675390	335.216858	11.011400	3691.207031	0.257715	0.578398	1.376359	0.181630	0.474657	1.523724	2.902113	1.290947	1.528941
10	xtremect_22095	1573.636719	16.520225	259.968323	13.681459	3556.746094	0.227267	0.784572	1.113775	0.146183	0.738691	1.130104	1.908996	1.997103	1.329017
11	xtremect_22105	1929.058472	9.718039	187.466660	14.364085	2692.787109	0.222471	1.829123	0.552255	0.139236	1.293524	0.697954	0.792673	2.433663	1.345012
12	xtremect_22108	2519.008545	23.443301	590.538757	12.269156	7245.412598	0.243923	0.630186	1.356488	0.163010	0.532328	1.438148	2.821526	1.724797	1.369598
13	xtremect_22119	2037.487183	24.606670	501.357758	11.408590	5719.785156	0.254997	0.670313	1.255617	0.175306	0.537128	1.403637	2.666845	1.417055	1.435832
14	xtremect_22124	2293.298096	28.202075	646.757629	11.208341	7249.079590	0.260723	0.577373	1.405994	0.178439	0.454276	1.580492	3.286767	1.348508	1.373457
