# Supplementary material for: Virtual supersampling as post-processing step preserves the trabecular bone morphometry in human peripheral quantitative computed tomography scans
Source: PLoS One. 2019 Feb 13;14(2):e0212280. doi: 10.1371/journal.pone.0212280 (PMC6373954; doi:10.1371/journal.pone.0212280)
Supplement: S1 File. Data — (ZIP) [file pone.0212280.s001.zip › Evaluation/UpSampleXRepro/doc/csv/eval_r2_upsampledfft.csv]

	Sample	TV	BV.TV	BV	BS.BV	BS	Tb.Th	Tb.Sp	Tb.N	Tb.Th.pl	Tb.Sp.pl	Tb.N.pl	Conn.D	SMI	DA
2	xtremect_22007	1701.317383	15.854678	269.738373	14.810163	3994.869141	0.215218	0.721775	1.239629	0.135042	0.716709	1.174052	1.856826	2.185506	1.244574
3	xtremect_22035	1352.021118	19.835411	268.178955	13.209601	3542.537109	0.229431	0.676531	1.279707	0.151405	0.611902	1.310089	2.559915	1.853245	1.371957
5	xtremect_22053	1229.314453	17.105544	210.280914	13.685232	2877.743164	0.22861	0.768014	1.142003	0.146143	0.708217	1.170467	1.995164	2.095155	1.328312
6	xtremect_22071	1310.348511	9.175617	120.232552	16.522989	1986.601196	0.200224	1.008612	0.93576	0.121043	1.198143	0.758043	0.691261	2.586689	1.277475
7	xtremect_22073	1644.603516	23.027363	378.708832	12.392776	4693.253418	0.23954	0.620027	1.355481	0.161384	0.539453	1.426865	2.620685	1.705295	1.438848
9	xtremect_22086	2081.170654	14.437152	300.461792	15.116151	4541.825684	0.213909	0.781023	1.188455	0.132309	0.784138	1.091171	1.545343	2.362857	1.331544
10	xtremect_22090	1211.245239	27.697992	335.490631	11.013159	3694.811523	0.257453	0.571302	1.388295	0.181601	0.474046	1.525212	2.891548	1.304435	1.526968
11	xtremect_22095	1573.636719	16.52167	259.991058	13.705907	3563.41333	0.227098	0.766177	1.137228	0.145922	0.737296	1.132222	1.898348	2.028718	1.324953
12	xtremect_22105	1929.058472	9.709524	187.302399	14.421365	2701.15625	0.222525	1.623142	0.614769	0.138683	1.289637	0.700123	0.784485	2.470219	1.344041
13	xtremect_22108	2519.008545	23.422742	590.020874	12.277632	7244.059082	0.244186	0.608925	1.399477	0.162898	0.532571	1.437879	2.826621	1.756272	1.373047
14	xtremect_22119	2037.487183	24.893448	507.200806	11.42096	5792.720215	0.255471	0.656097	1.277171	0.175117	0.528348	1.421535	2.638284	1.484313	1.414793
