# Supplementary material for: Virtual supersampling as post-processing step preserves the trabecular bone morphometry in human peripheral quantitative computed tomography scans
Source: PLoS One. 2019 Feb 13;14(2):e0212280. doi: 10.1371/journal.pone.0212280 (PMC6373954; doi:10.1371/journal.pone.0212280)
Supplement: S1 File. Data — (ZIP) [file pone.0212280.s001.zip › Evaluation/UpSampleXRepro/doc/csv/eval_r3_original_i.csv]

	Sample	TV	BV.TV	BV	BS.BV	BS	Tb.Th	Tb.Sp	Tb.N	Tb.Th.pl.	Tb.Sp.pl.	Tb.N.pl	Conn.D	SMI	DA
1	xtremect_22007	1579.088623	15.347625	242.352600	14.646940	3549.724121	0.210304	0.756935	1.286606	0.136547	0.753149	1.123979	2.041829	2.021054	1.267088
2	xtremect_22035	1248.288818	18.470690	230.567551	13.448101	3100.695801	0.225494	0.705052	1.354648	0.148720	0.656447	1.241979	2.547211	1.820210	1.354777
3	xtremect_22037	2810.327637	14.483626	407.037354	14.762747	6008.989258	0.209687	0.854916	1.159018	0.135476	0.799898	1.069090	1.938746	2.043998	1.313063
4	xtremect_22053	1134.798340	16.816780	190.836533	13.569818	2589.616943	0.225406	0.785519	1.222328	0.147386	0.729036	1.141003	2.058985	1.964384	1.325729
5	xtremect_22071	1213.288940	8.476605	102.845711	16.600798	1707.320923	0.192121	1.191283	0.843697	0.120476	1.300802	0.703592	0.749436	2.380424	1.267437
6	xtremect_22073	1526.969971	22.101068	337.476685	12.183045	4111.493652	0.241245	0.638807	1.450065	0.164163	0.578619	1.346292	2.574034	1.632786	1.476991
8	xtremect_22078	1833.457397	12.911011	236.717896	16.706993	3954.844238	0.193830	0.710382	1.379526	0.119710	0.807485	1.078521	1.562539	2.397287	1.283159
9	xtremect_22086	1953.457397	13.598174	265.634521	15.328897	4071.884277	0.207403	0.883965	1.127667	0.130473	0.829013	1.042225	1.684123	2.159670	1.293057
10	xtremect_22090	1116.575806	26.044294	290.804291	10.847219	3154.417725	0.257731	0.599399	1.478018	0.184379	0.523565	1.412541	2.479403	1.216183	1.670025
11	xtremect_22095	1460.321411	15.463950	225.823364	13.687094	3090.865479	0.219589	0.812843	1.179008	0.146123	0.798804	1.058283	1.935390	1.909694	1.331366
12	xtremect_22105	1808.888672	8.589512	155.374710	14.311862	2223.701416	0.221397	2.233500	0.466171	0.139744	1.487173	0.614660	0.716089	2.308206	1.360461
13	xtremect_22108	2371.527100	21.791811	516.798706	12.502350	6461.198242	0.242714	0.656394	1.442293	0.159970	0.574113	1.362244	2.753767	1.707621	1.367745
14	xtremect_22119	1907.978882	23.737267	452.902039	11.507929	5211.964355	0.255545	0.680939	1.371000	0.173793	0.558360	1.365834	2.753447	1.411637	1.385947
15	xtremect_22124	2153.407227	26.889658	579.043823	11.169118	6467.408691	0.259219	0.587284	1.538707	0.179065	0.486861	1.501669	3.265185	1.328642	1.377903
