# Supplementary material for: Virtual supersampling as post-processing step preserves the trabecular bone morphometry in human peripheral quantitative computed tomography scans
Source: PLoS One. 2019 Feb 13;14(2):e0212280. doi: 10.1371/journal.pone.0212280 (PMC6373954; doi:10.1371/journal.pone.0212280)
Supplement: S1 File. Data — (ZIP) [file pone.0212280.s001.zip › Evaluation/UpSampleXRepro/doc/csv/eval_r3_updownsampled.csv]

	Sample	TV	BV.TV	BV	BS.BV	BS	Tb.Th	Tb.Sp	Tb.N	Tb.Th.pl	Tb.Sp.pl	Tb.N.pl	Conn.D	SMI	DA
1	xtremect_22007	1579.088623	13.931727	219.994324	14.502270	3190.416992	0.217555	0.814190	1.196234	0.137909	0.851985	1.010208	1.547868	2.124364	1.284608
2	xtremect_22035	1248.288818	17.281860	215.727524	13.227457	2853.526611	0.233305	0.743816	1.278889	0.151201	0.723709	1.142975	2.015958	1.921346	1.370310
3	xtremect_22037	2810.327637	13.187209	370.603790	14.572802	5400.735352	0.215503	0.932751	1.063942	0.137242	0.903478	0.960873	1.496668	2.129239	1.334874
4	xtremect_22053	1134.798340	15.723808	178.433517	13.462669	2402.191406	0.231688	0.822879	1.168967	0.148559	0.796244	1.058422	1.708974	2.044923	1.336599
5	xtremect_22071	1213.288940	7.241560	87.861046	16.531536	1452.478027	0.196076	1.303930	0.762326	0.120981	1.549666	0.598571	0.444527	2.471811	1.281183
6	xtremect_22073	1526.969971	21.113040	322.389771	11.917915	3842.214111	0.248908	0.674963	1.369137	0.167815	0.627024	1.258117	2.153732	1.696984	1.502436
7	xtremect_22078	1833.457397	10.970107	201.132233	16.302301	3278.918213	0.199947	0.889388	1.111990	0.122682	0.995649	0.894190	1.012619	2.366580	1.296788
8	xtremect_22086	1953.457397	12.137985	237.110367	15.050755	3568.689941	0.214503	0.983338	1.014314	0.132884	0.961892	0.913429	1.172086	2.244436	1.300714
9	xtremect_22090	1116.575806	25.520915	284.960358	10.580466	3015.013428	0.265825	0.623334	1.406118	0.189028	0.551650	1.350116	2.213192	1.244643	1.724646
10	xtremect_22095	1460.321411	14.406465	210.380692	13.605491	2862.332520	0.225906	0.856103	1.116954	0.146999	0.873372	0.980035	1.602713	2.005145	1.359755
11	xtremect_22105	1808.888672	7.821377	141.479996	13.883282	1964.206665	0.231144	2.367730	0.438010	0.144058	1.697793	0.542932	0.532615	2.375624	1.384383
12	xtremect_22108	2371.527100	20.766449	492.481964	12.041052	5930.000977	0.253473	0.712195	1.321522	0.166098	0.633742	1.250250	2.232338	1.742406	1.393838
13	xtremect_22119	1907.978882	23.079805	440.357819	11.174210	4920.650391	0.264298	0.716865	1.288356	0.178984	0.596515	1.289493	2.359004	1.447395	1.409603
14	xtremect_22124	2153.407227	26.261392	565.514709	10.746713	6077.424316	0.269980	0.622304	1.435266	0.186103	0.522554	1.411118	2.801122	1.349256	1.406449
