# Supplementary material for: Virtual supersampling as post-processing step preserves the trabecular bone morphometry in human peripheral quantitative computed tomography scans
Source: PLoS One. 2019 Feb 13;14(2):e0212280. doi: 10.1371/journal.pone.0212280 (PMC6373954; doi:10.1371/journal.pone.0212280)
Supplement: S1 File. Data — (ZIP) [file pone.0212280.s001.zip › Evaluation/UpSampleXRepro/doc/csv/eval_r3_upsampled.csv]

	Sample	TV	BV.TV	BV	BS.BV	BS	Tb.Th	Tb.Sp	Tb.N	Tb.Th.pl	Tb.Sp.pl	Tb.N.pl	Conn.D	SMI	DA
1	xtremect_22007	1701.317383	15.831293	269.340546	14.459653	3894.570801	0.221000	0.758356	1.181126	0.138316	0.735371	1.144575	1.739217	2.128218	1.281145
2	xtremect_22035	1352.021118	19.253704	260.314148	13.193793	3434.531006	0.234186	0.707917	1.220962	0.151586	0.635724	1.270147	2.232095	1.885865	1.374376
3	xtremect_22037	2959.470459	14.930385	441.860352	14.583306	6443.784668	0.219689	0.832510	1.098745	0.137143	0.781407	1.088672	1.678736	2.162644	1.331167
4	xtremect_22053	1229.314453	17.345771	213.234070	13.418844	2861.354736	0.234653	0.788038	1.102955	0.149044	0.710209	1.163801	1.883076	2.045095	1.342771
5	xtremect_22071	1310.348511	8.873928	116.279388	16.451546	1912.975586	0.203616	1.118344	0.846350	0.121569	1.248389	0.729949	0.593476	2.543588	1.286969
6	xtremect_22073	1644.603516	23.018529	378.563538	11.997130	4541.676270	0.247392	0.644775	1.294105	0.166707	0.557521	1.380782	2.366162	1.672589	1.502524
7	xtremect_22078	1943.737793	12.905572	250.850479	16.374290	4107.498535	0.205270	0.764044	1.200220	0.122143	0.824291	1.056598	1.219305	2.451756	1.304006
8	xtremect_22086	2081.170654	14.071938	292.861053	15.117466	4427.316895	0.216972	0.843168	1.098660	0.132297	0.807853	1.063660	1.480815	2.298570	1.299572
9	xtremect_22090	1211.245239	27.277786	330.400879	10.713103	3539.618896	0.261871	0.601540	1.315766	0.186687	0.497706	1.461149	2.333230	1.236779	1.702229
10	xtremect_22095	1573.636719	16.176327	254.556625	13.444418	3422.365723	0.230245	0.809824	1.073151	0.148761	0.770859	1.087407	1.795007	1.977861	1.353645
11	xtremect_22105	1929.058472	9.348409	180.336273	14.039659	2531.859619	0.232260	2.046116	0.492407	0.142454	1.381374	0.656242	0.633524	2.447130	1.389934
12	xtremect_22108	2519.008545	22.603534	569.384949	12.208652	6951.422852	0.250119	0.650644	1.314933	0.163818	0.560928	1.379793	2.435080	1.778840	1.393585
13	xtremect_22119	2037.487183	24.386062	496.862885	11.353592	5641.178223	0.259884	0.682010	1.235602	0.176156	0.546207	1.384347	2.509032	1.483809	1.406597
14	xtremect_22124	2293.298096	28.022307	642.635010	10.913044	7013.104004	0.265815	0.591141	1.365001	0.183267	0.470737	1.529043	2.980581	1.352315	1.408447
