# Supplementary material for: Virtual supersampling as post-processing step preserves the trabecular bone morphometry in human peripheral quantitative computed tomography scans
Source: PLoS One. 2019 Feb 13;14(2):e0212280. doi: 10.1371/journal.pone.0212280 (PMC6373954; doi:10.1371/journal.pone.0212280)
Supplement: S1 File. Data — (ZIP) [file pone.0212280.s001.zip › Evaluation/UpSampleXRepro/doc/csv/eval_r3_upsampledfft.csv]

	Sample	TV	BV.TV	BV	BS.BV	BS	Tb.Th	Tb.Sp	Tb.N	Tb.Th.pl	Tb.Sp.pl	Tb.N.pl	Conn.D	SMI	DA
2	xtremect_22007	1701.317383	15.65332	266.312653	14.620377	3893.591309	0.218812	0.741199	1.210406	0.136795	0.737111	1.144287	1.74559	2.174371	1.277655
3	xtremect_22035	1352.021118	19.074745	257.894592	13.299492	3429.866943	0.232401	0.697595	1.241206	0.150382	0.637999	1.268422	2.214611	1.923077	1.373778
5	xtremect_22053	1229.314453	17.175011	211.134888	13.527557	2856.139404	0.23267	0.776307	1.119865	0.147846	0.712976	1.16168	1.896687	2.067461	1.338158
6	xtremect_22071	1310.348511	8.663142	113.517349	16.558325	1879.657104	0.20245	1.107543	0.860111	0.120785	1.273457	0.717236	0.600998	2.59633	1.284883
7	xtremect_22073	1644.603516	22.810635	375.144501	12.116034	4545.263184	0.245347	0.637031	1.310589	0.165071	0.558585	1.381872	2.360772	1.700905	1.499005
9	xtremect_22086	2081.170654	13.91255	289.543915	15.308722	4432.547363	0.215148	0.794871	1.162379	0.130644	0.808396	1.064917	1.468479	2.361288	1.297961
10	xtremect_22090	1211.245239	27.095097	328.18808	10.789601	3541.018555	0.260213	0.596034	1.333605	0.185364	0.498759	1.461727	2.34217	1.264524	1.696895
11	xtremect_22095	1573.636719	16.041374	252.432953	13.535209	3416.732666	0.228671	0.794592	1.099167	0.147763	0.773373	1.085617	1.77747	2.014122	1.349649
12	xtremect_22105	1929.058472	9.213589	177.735519	14.20862	2525.376465	0.230155	1.798481	0.562482	0.14076	1.38698	0.654562	0.627383	2.509364	1.387805
13	xtremect_22108	2519.008545	22.520103	567.283325	12.256892	6953.130371	0.249356	0.626052	1.368289	0.163174	0.561395	1.380132	2.413132	1.837908	1.391458
14	xtremect_22119	2037.487183	24.236359	493.812714	11.455634	5656.937988	0.258227	0.662692	1.272498	0.174587	0.545763	1.388214	2.533237	1.528257	1.402804
