# Supplementary material for: Virtual supersampling as post-processing step preserves the trabecular bone morphometry in human peripheral quantitative computed tomography scans
Source: PLoS One. 2019 Feb 13;14(2):e0212280. doi: 10.1371/journal.pone.0212280 (PMC6373954; doi:10.1371/journal.pone.0212280)
Supplement: S1 File. Data — (ZIP) [file pone.0212280.s001.zip › Evaluation/UpSampleXRepro/doc/csv/eval_tri_r1_thfft.csv]

Sample:	TV	BV	MV	BMC (1.789)	BS	BV/TV	MV/TV	BS/TV	BS/BV	SMI	TBPf	dS/dr	DA	|H1|	|H2|	|H3|	P.H11	P.H12	P.H13	P.H21	P.H22	P.H23	P.H31	P.H32	P.H33	P.Theta	P.Phi	Tb.Th(pl)	Tb.Sp(pl)	Tb.N(pl)
	[mm³]	[mm³]	[mm³]	[mg]	[mm²]	[%]	[%]	[1/mm]	[1/mm]	[1]	[1/mm]	[mm]	[1]	[1]	[1]	[1]	[1]	[1]	[1]	[1]	[1]	[1]	[1]	[1]	[1]	[rad]	[rad]	[mm]	[mm]	[1/mm]
xtremect_22071	1310.348511	116.396614	1193.951904	208.233543	1940.770630	8.882874	91.117126	1.481110	16.673773	2.648481	7.360028	14284.126953	1.306743	1.542075	1.451470	1.180090	0.077131	-1.163417	-1.009211	-0.133499	0.942021	-1.096148	-1.173605	-0.115614	0.043579	2.284251	-1.504596	0.119949	1.230389	0.740555
xtremect_22078	1943.737793	0.000000	1943.737793	0.000000	0.000000	0.000000	100.000000	0.000000	0.000000	0.000000	0.000000	0.000000	0.000000	0.000000	0.000000	0.000000	0.000000	0.000000	0.000000	0.000000	0.000000	0.000000	0.000000	0.000000	0.000000	NaNQ	NaNQ	0.000000	0.000000	0.000000
xtremect_22053	1229.314453	214.157410	1015.157043	383.127606	2924.629395	17.420880	82.579118	2.379073	13.656447	2.163442	4.924156	14401.331055	1.331173	0.983536	0.878259	0.738849	-0.028226	0.070253	0.980618	-0.255176	-0.838715	0.052741	0.706663	-0.212744	0.035582	0.077055	1.952832	0.146451	0.694212	1.189537
xtremect_22037	2959.470459	0.000000	2959.470459	0.000000	0.000000	0.000000	100.000000	0.000000	0.000000	0.000000	0.000000	0.000000	0.000000	0.000000	0.000000	0.000000	0.000000	0.000000	0.000000	0.000000	0.000000	0.000000	0.000000	0.000000	0.000000	NaNQ	NaNQ	0.000000	0.000000	0.000000
xtremect_22035	1352.021118	271.140259	1080.880859	485.069923	3570.923340	20.054440	79.945558	2.641174	13.170023	1.867720	4.099653	14639.547852	1.340700	0.924043	0.734641	0.689224	-0.184288	0.227716	0.876378	-0.349618	0.603640	-0.230398	0.590370	0.354206	0.032111	0.322591	2.251177	0.151860	0.605379	1.320587
xtremect_22007	1701.317383	264.280426	1437.036987	472.797682	3936.658691	15.533870	84.466130	2.313889	14.895763	2.283995	5.670309	22322.070312	1.249142	0.973168	0.903288	0.779069	0.117399	-0.226293	-0.939183	-0.269949	0.829745	-0.233625	0.737506	0.248995	0.032166	2.876538	-1.092229	0.134266	0.730080	1.156944
xtremect_22086	2081.170654	303.354736	1777.815918	542.701623	4591.597168	14.576158	85.423839	2.206257	15.136065	2.392355	6.035141	27710.933594	1.325581	1.037590	0.989037	0.782744	0.008568	-0.925342	-0.469320	-0.038332	0.446758	-0.881551	0.782129	0.019483	-0.024135	2.040159	-1.561538	0.132135	0.774378	1.103128
xtremect_22073	1644.603516	391.147705	1253.455811	699.763244	4783.847168	23.783709	76.216292	2.908815	12.230283	1.720733	3.507508	16779.380859	1.440657	0.850279	0.709498	0.590202	0.103759	-0.153718	-0.829807	-0.314612	0.617090	-0.153646	0.524079	0.271008	0.015324	2.921710	-0.977049	0.163529	0.524037	1.454407
xtremect_22090	1211.245239	338.081360	873.163879	604.827553	3708.385742	27.911884	72.088116	3.061631	10.968915	1.324097	2.420650	8976.705078	1.529918	0.877518	0.621345	0.573572	-0.103104	0.056499	0.869607	-0.575261	-0.228689	-0.053346	0.206032	-0.532030	0.058994	0.134383	2.640299	0.182333	0.470913	1.530815
xtremect_22095	1573.636719	259.813812	1313.822876	464.806910	3573.857178	16.510406	83.489591	2.271081	13.755455	2.014628	4.618687	16506.527344	1.324019	1.040638	0.894948	0.785969	-0.225923	0.092312	1.011615	-0.869572	-0.103101	-0.184791	0.073621	-0.777618	0.087386	0.236729	2.753693	0.145397	0.735241	1.135541
xtremect_22105	1929.058472	195.997849	1733.060669	350.640151	2810.408447	10.160285	89.839715	1.456881	14.338976	2.489140	5.948619	16718.048828	1.348152	1.617443	1.436596	1.199748	0.352816	-0.186322	-1.567459	-1.014434	0.957915	-0.342241	0.808183	0.883356	0.076917	2.892339	-0.485875	0.139480	1.233316	0.728440
xtremect_22119	2037.487183	503.542236	1533.944946	900.837061	5823.474609	24.713884	75.286114	2.858165	11.565017	1.457431	2.809202	16359.317383	1.393227	0.869854	0.685594	0.624345	-0.151061	0.126248	0.847283	-0.531090	0.404909	-0.155020	-0.379656	-0.495610	0.006159	0.228304	2.445436	0.172935	0.526814	1.429083
xtremect_22108	2519.008545	585.644287	1933.364258	1047.717630	7185.995605	23.249000	76.751000	2.852708	12.270240	1.834091	3.750790	26953.160156	1.374932	0.838557	0.729182	0.609890	-0.069502	-0.042057	0.834613	-0.007641	0.728249	0.036062	0.607756	0.003861	0.050826	0.097028	-2.597410	0.162996	0.538092	1.426354
xtremect_22124	2293.298096	0.000000	2293.298096	0.000000	0.000000	0.000000	100.000000	0.000000	0.000000	0.000000	0.000000	0.000000	0.000000	0.000000	0.000000	0.000000	0.000000	0.000000	0.000000	0.000000	0.000000	0.000000	0.000000	0.000000	0.000000	NaNQ	NaNQ	0.000000	0.000000	0.000000
