# Supplementary material for: Virtual supersampling as post-processing step preserves the trabecular bone morphometry in human peripheral quantitative computed tomography scans
Source: PLoS One. 2019 Feb 13;14(2):e0212280. doi: 10.1371/journal.pone.0212280 (PMC6373954; doi:10.1371/journal.pone.0212280)
Supplement: S1 File. Data — (ZIP) [file pone.0212280.s001.zip › Evaluation/UpSampleXRepro/doc/csv/eval_tri_r1_thlow.csv]

Sample:	TV	BV	MV	BMC (1.789)	BS	BV/TV	MV/TV	BS/TV	BS/BV	SMI	TBPf	dS/dr	DA	|H1|	|H2|	|H3|	P.H11	P.H12	P.H13	P.H21	P.H22	P.H23	P.H31	P.H32	P.H33	P.Theta	P.Phi	Tb.Th(pl)	Tb.Sp(pl)	Tb.N(pl)
	[mm³]	[mm³]	[mm³]	[mg]	[mm²]	[%]	[%]	[1/mm]	[1/mm]	[1]	[1/mm]	[mm]	[1]	[1]	[1]	[1]	[1]	[1]	[1]	[1]	[1]	[1]	[1]	[1]	[1]	[rad]	[rad]	[mm]	[mm]	[1/mm]
xtremect_22071	1213.288940	85.490082	1127.798828	152.941756	1426.097656	7.046144	92.953855	1.175398	16.681440	2.501278	6.954154	9917.301758	1.313882	1.948390	1.831680	1.482926	0.032282	-1.208720	-1.527802	-0.177541	1.427876	-1.133446	1.475739	0.127913	-0.070017	2.472098	-1.544095	0.119894	1.581657	0.587699
xtremect_22053	1134.798340	175.539139	959.259216	314.039519	2393.138184	15.468752	84.531248	2.108866	13.633075	2.107059	4.787616	11457.426758	1.343535	1.122962	0.977475	0.835827	-0.030371	0.077525	1.119871	0.318852	0.922357	-0.055205	0.789784	-0.270620	0.040153	0.074213	1.944176	0.146702	0.801675	1.054433
xtremect_22090	1116.575806	289.670868	826.904907	518.221183	3124.952881	25.942785	74.057209	2.798693	10.787943	1.288898	2.317427	7241.850098	1.592565	0.983010	0.683395	0.617250	-0.108633	0.060269	0.975129	-0.650422	-0.200934	-0.060040	0.176706	-0.588751	0.056074	0.126718	2.635076	0.185392	0.529227	1.399346
xtremect_22105	1808.888672	151.256027	1657.632690	270.597033	2116.443848	8.361821	91.638184	1.170024	13.992459	2.330111	5.433998	11500.751953	1.385596	2.067013	1.755447	1.491786	0.355448	-0.144035	-2.031121	-1.349250	1.078603	-0.312627	0.919194	1.172376	0.077727	2.954967	-0.384998	0.142934	1.566432	0.585012
xtremect_22095	1460.321411	213.021774	1247.299683	381.095954	2959.050537	14.587322	85.412681	2.026301	13.890836	2.010327	4.654186	13771.972656	1.347176	1.171756	1.015191	0.869787	-0.241615	0.102555	1.141980	-0.987221	-0.130990	-0.197106	0.094596	-0.859150	0.097170	0.225922	2.740184	0.143980	0.843040	1.013150
xtremect_22035	1248.288818	221.467117	1026.821655	396.204673	2916.367188	17.741656	82.258338	2.336292	13.168398	1.863016	4.088823	11924.510742	1.355449	1.056300	0.823961	0.779299	-0.200089	0.243515	1.008184	-0.441849	0.650917	-0.244925	0.640991	0.442748	0.020274	0.302991	2.258612	0.151879	0.704179	1.168146
xtremect_22007	1579.088623	211.608276	1367.480347	378.567206	3136.637451	13.400659	86.599344	1.986359	14.822848	2.212227	5.465250	17142.509766	1.263529	1.148711	1.037847	0.909129	0.102370	-0.191038	-1.128078	-0.338681	0.961741	-0.193585	0.855534	0.306456	0.025724	2.951776	-1.078871	0.134927	0.871940	0.993180
xtremect_22086	1953.457397	238.316223	1715.141113	426.347723	3563.567383	12.199714	87.800282	1.824236	14.953104	2.256284	5.623075	20038.205078	1.332750	1.255281	1.204664	0.941873	0.019170	0.873178	0.901622	-0.049036	0.865321	-0.836678	0.940982	0.017548	-0.037001	0.769493	1.548846	0.133751	0.962598	0.912118
xtremect_22078	1833.457397	204.286499	1629.170898	365.468547	3306.704102	11.142146	88.857853	1.803535	16.186602	2.331361	6.289468	20797.410156	1.316114	1.320989	1.101488	1.003704	0.357039	-0.173137	-1.259984	-0.824412	0.654907	-0.323601	0.607863	0.796227	0.062835	2.836498	-0.451515	0.123559	0.985374	0.901767
xtremect_22073	1526.969971	331.258606	1195.711426	592.621646	4005.336182	21.693853	78.306150	2.623061	12.091267	1.697174	3.420164	13698.906250	1.467750	0.962982	0.772371	0.656094	0.101976	-0.146653	-0.946271	-0.361517	0.667517	-0.142422	0.575609	0.314575	0.013276	2.955023	-0.963196	0.165409	0.597059	1.311531
xtremect_22119	1907.978882	445.303284	1462.675537	796.647575	5083.681152	23.339005	76.660991	2.664433	11.416222	1.413188	2.688877	13669.395508	1.414430	0.945593	0.730309	0.668533	-0.157806	0.123088	0.924172	-0.620519	0.353399	-0.153024	-0.334411	-0.578540	0.019952	0.213261	2.479169	0.175189	0.575440	1.332216
xtremect_22037	2810.327637	366.846832	2443.480713	656.288983	5363.023926	13.053526	86.946470	1.908327	14.619246	2.096799	5.108936	27399.345703	1.381407	1.278221	1.053690	0.925304	-0.413939	0.089080	1.206055	-0.994305	0.050835	-0.345016	-0.063235	-0.921974	0.046395	0.337632	2.929625	0.136806	0.911232	0.954163
xtremect_22108	2371.527100	501.088715	1870.438354	896.447710	6038.732910	21.129370	78.870630	2.546348	12.051225	1.727769	3.470289	20956.146484	1.392121	0.955737	0.801057	0.686533	-0.077243	-0.033347	0.952027	0.011757	0.800446	0.028992	0.684213	-0.012045	0.055092	0.088144	-2.734045	0.165958	0.619480	1.273174
xtremect_22124	2153.407227	573.212891	1580.194336	1025.477861	6213.783203	26.618880	73.381120	2.885559	10.840271	1.279901	2.312412	14368.825195	1.417769	0.879796	0.667196	0.620550	0.053450	-0.014716	-0.878048	-0.355159	0.563957	-0.031076	0.523972	0.331423	0.026346	3.078537	-0.268664	0.184497	0.508609	1.442779
