# Supplementary material for: Virtual supersampling as post-processing step preserves the trabecular bone morphometry in human peripheral quantitative computed tomography scans
Source: PLoS One. 2019 Feb 13;14(2):e0212280. doi: 10.1371/journal.pone.0212280 (PMC6373954; doi:10.1371/journal.pone.0212280)
Supplement: S1 File. Data — (ZIP) [file pone.0212280.s001.zip › Evaluation/UpSampleXRepro/doc/csv/eval_tri_r1_thres.csv]

Sample:	TV	BV	MV	BMC (1.789)	BS	BV/TV	MV/TV	BS/TV	BS/BV	SMI	TBPf	dS/dr	DA	|H1|	|H2|	|H3|	P.H11	P.H12	P.H13	P.H21	P.H22	P.H23	P.H31	P.H32	P.H33	P.Theta	P.Phi	Tb.Th(pl)	Tb.Sp(pl)	Tb.N(pl)
	[mm³]	[mm³]	[mm³]	[mg]	[mm²]	[%]	[%]	[1/mm]	[1/mm]	[1]	[1/mm]	[mm]	[1]	[1]	[1]	[1]	[1]	[1]	[1]	[1]	[1]	[1]	[1]	[1]	[1]	[rad]	[rad]	[mm]	[mm]	[1/mm]
xtremect_22071	1213.288940	101.974236	1111.314697	182.431907	1726.709717	8.404777	91.595221	1.423164	16.932804	2.402595	6.780446	11707.861328	1.300939	1.602306	1.506680	1.231654	0.099952	-1.347379	-0.861373	-0.123833	0.802254	-1.269306	-1.225079	-0.119152	0.044215	2.138365	-1.496749	0.118114	1.287205	0.711582
xtremect_22053	1134.798340	190.668533	944.129822	341.106006	2668.236572	16.801976	83.198029	2.351287	13.994111	2.014670	4.698920	12537.830078	1.297574	0.976412	0.895119	0.752491	-0.027263	0.092774	0.971612	-0.249636	-0.856347	0.074761	0.722335	-0.207055	0.040039	0.099196	1.856613	0.142917	0.707681	1.175643
xtremect_22105	1808.888672	169.252762	1639.635864	302.793191	2499.980469	9.356726	90.643269	1.382053	14.770692	2.262797	5.570513	13926.173828	1.296369	1.661079	1.521179	1.281332	0.441136	-0.251051	-1.581631	-1.063295	0.988798	-0.453507	0.850792	0.954253	0.085826	2.831059	-0.517391	0.135403	1.311719	0.691027
xtremect_22035	1248.288818	238.851318	1009.437500	427.305009	3232.361572	19.134299	80.865699	2.589434	13.532945	1.764131	3.978981	12861.504883	1.314805	0.926635	0.755983	0.704770	-0.199041	0.249719	0.869871	-0.346569	0.620575	-0.257463	0.607777	0.354859	0.037199	0.351835	2.243743	0.147787	0.624582	1.294717
xtremect_22090	1116.575806	296.482147	820.093628	530.406561	3314.871826	26.552799	73.447198	2.968784	11.180679	1.261152	2.350089	7790.243652	1.505311	0.895301	0.640551	0.594762	-0.103757	0.059518	0.887275	-0.589285	-0.245558	-0.052438	0.222724	-0.547898	0.062798	0.134004	2.620791	0.178880	0.494797	1.484392
xtremect_22095	1460.321411	228.846741	1231.474609	409.406819	3186.064697	15.670985	84.329009	2.181756	13.922264	1.917361	4.449001	14174.806641	1.326314	1.082810	0.934042	0.816405	-0.230243	0.095774	1.053704	-0.909260	-0.098390	-0.189739	0.069020	-0.808644	0.088594	0.232384	2.747395	0.143655	0.773038	1.090878
xtremect_22007	1579.088623	235.217941	1343.870728	420.804897	3545.291260	14.895804	85.104197	2.245150	15.072368	2.121247	5.328702	18891.800781	1.243464	0.999423	0.932501	0.803741	0.123335	-0.223919	-0.966175	-0.288289	0.855131	-0.234946	0.757909	0.265199	0.035263	2.882931	-1.067337	0.132693	0.758116	1.122575
xtremect_22086	1953.457397	271.660614	1681.796753	486.000838	4202.240234	13.906656	86.093342	2.151181	15.468714	2.169605	5.593498	23505.222656	1.328415	1.070381	1.003533	0.805758	0.013295	-1.020222	-0.323553	-0.038278	0.302696	-0.956027	0.805109	0.018825	-0.026275	1.877878	-1.557765	0.129293	0.800429	1.075590
xtremect_22073	1526.969971	347.567810	1179.402100	621.798812	4311.477051	22.761929	77.238065	2.823551	12.404708	1.629298	3.368494	14523.182617	1.440178	0.875450	0.731333	0.607876	0.104396	-0.156315	-0.855032	-0.314956	0.641409	-0.155708	0.543808	0.271115	0.016827	2.925195	-0.981969	0.161229	0.547099	1.411775
xtremect_22119	1907.978882	456.331299	1451.647583	816.376694	5299.067383	23.917000	76.082999	2.777320	11.612325	1.351787	2.616232	13863.591797	1.411045	0.903705	0.703542	0.640451	-0.151413	0.120804	0.882703	-0.552698	0.408394	-0.150698	-0.381470	-0.514425	0.004968	0.216016	2.468166	0.172231	0.547888	1.388660
xtremect_22078	1833.457397	241.064560	1592.392822	431.264498	3984.795654	13.148086	86.851913	2.173378	16.529993	2.205028	6.074848	24207.029297	1.259716	1.060669	0.925752	0.841991	0.340900	-0.196036	-0.985077	-0.589298	0.633163	-0.329923	0.590299	0.594218	0.086022	2.761773	-0.521875	0.120992	0.799234	1.086689
xtremect_22124	2153.407227	588.901428	1564.505859	1053.544655	6663.389648	27.347425	72.652578	3.094347	11.314949	1.261129	2.378268	15847.327148	1.365080	0.790620	0.637059	0.579175	0.057091	-0.016658	-0.788380	-0.271787	0.575293	-0.031836	0.522149	0.248482	0.032560	3.066300	-0.283900	0.176757	0.469583	1.547174
xtremect_22037	2810.327637	408.672150	2401.655518	731.114476	6117.428711	14.541797	85.458201	2.176767	14.969037	2.005957	5.004541	30614.923828	1.324852	1.089360	0.927960	0.822251	-0.419122	0.087500	1.001692	-0.852182	0.062125	-0.361990	-0.076381	-0.817743	0.039473	0.403931	2.935779	0.133609	0.785185	1.088384
xtremect_22108	2371.527100	529.992249	1841.534912	948.156133	6698.568359	22.348142	77.651858	2.824580	12.638993	1.685783	3.551100	23787.287109	1.341645	0.828932	0.746211	0.617847	-0.074617	-0.052595	0.823890	-0.015445	0.744624	0.046136	0.615206	0.009272	0.056309	0.110354	-2.527612	0.158240	0.549829	1.412290
