# Supplementary material for: Virtual supersampling as post-processing step preserves the trabecular bone morphometry in human peripheral quantitative computed tomography scans
Source: PLoS One. 2019 Feb 13;14(2):e0212280. doi: 10.1371/journal.pone.0212280 (PMC6373954; doi:10.1371/journal.pone.0212280)
Supplement: S1 File. Data — (ZIP) [file pone.0212280.s001.zip › Evaluation/UpSampleXRepro/doc/csv/eval_tri_r1_thtri.csv]

Sample:	TV	BV	MV	BMC (1.789)	BS	BV/TV	MV/TV	BS/TV	BS/BV	SMI	TBPf	dS/dr	DA	|H1|	|H2|	|H3|	P.H11	P.H12	P.H13	P.H21	P.H22	P.H23	P.H31	P.H32	P.H33	P.Theta	P.Phi	Tb.Th(pl)	Tb.Sp(pl)	Tb.N(pl)
	[mm³]	[mm³]	[mm³]	[mg]	[mm²]	[%]	[%]	[1/mm]	[1/mm]	[1]	[1/mm]	[mm]	[1]	[1]	[1]	[1]	[1]	[1]	[1]	[1]	[1]	[1]	[1]	[1]	[1]	[rad]	[rad]	[mm]	[mm]	[1/mm]
xtremect_22071	1310.348511	116.135399	1194.213135	207.766229	1930.332031	8.862939	91.137064	1.473144	16.621393	2.591873	7.180089	13859.957031	1.308285	1.551152	1.460044	1.185637	0.075527	-1.162133	-1.024604	-0.134126	0.956427	-1.094983	-1.179208	-0.115270	0.043791	2.292340	-1.505898	0.120327	1.237314	0.736572
xtremect_22053	1229.314453	213.954987	1015.359497	382.765471	2923.664062	17.404415	82.595587	2.378288	13.664856	2.143650	4.882111	14273.653320	1.330560	0.983376	0.878922	0.739069	-0.027877	0.071808	0.980354	-0.254307	-0.839575	0.054268	0.707137	-0.211922	0.035630	0.078411	1.941101	0.146361	0.694580	1.189144
xtremect_22035	1352.021118	270.930786	1081.090332	484.695176	3569.131348	20.038946	79.961056	2.639849	13.173591	1.845920	4.052900	14465.332031	1.339231	0.923810	0.735094	0.689806	-0.184417	0.227656	0.876121	-0.348669	0.604694	-0.230521	0.591453	0.353481	0.032647	0.322715	2.251648	0.151819	0.605800	1.319924
xtremect_22086	2081.170654	302.898987	1778.271729	541.886287	4576.932129	14.554261	85.445744	2.199210	15.110424	2.342834	5.900202	27004.826172	1.326170	1.041281	0.991969	0.785179	0.007817	-0.932368	-0.463567	-0.037996	0.441050	-0.887712	0.784581	0.018664	-0.024309	2.032182	-1.562412	0.132359	0.777058	1.099605
xtremect_22007	1701.317383	263.964081	1437.353271	472.231741	3926.927002	15.515275	84.484720	2.308168	14.876747	2.244015	5.563942	21849.195312	1.249629	0.975800	0.905502	0.780872	0.117139	-0.226636	-0.941860	-0.269495	0.832269	-0.233738	0.739575	0.248508	0.032152	2.877073	-1.093753	0.134438	0.732050	1.154084
xtremect_22073	1644.603516	390.897675	1253.705811	699.315940	4782.399902	23.768505	76.231492	2.907935	12.234404	1.702909	3.472345	16606.144531	1.440272	0.850421	0.709641	0.590458	0.102796	-0.153144	-0.830178	-0.314115	0.617706	-0.152846	0.524631	0.270512	0.015061	2.922967	-0.979636	0.163473	0.524300	1.453967
xtremect_22078	1943.737793	257.811584	1685.926270	461.224925	4216.486816	13.263702	86.736304	2.169267	16.354916	2.404847	6.555179	27639.826172	1.289808	1.080531	0.923031	0.837745	0.321483	-0.175089	-1.016631	-0.623996	0.609302	-0.302267	0.564762	0.614464	0.072766	2.795964	-0.498711	0.122287	0.799683	1.084634
xtremect_22037	2959.470459	445.059784	2514.410645	796.211953	6544.864746	15.038493	84.961504	2.211498	14.705585	2.153902	5.279066	34550.769531	1.348413	1.087151	0.908263	0.806245	-0.380819	0.084601	1.014750	-0.845093	0.077641	-0.323622	-0.086686	-0.800840	0.034235	0.367015	2.922988	0.136003	0.768361	1.105749
xtremect_22090	1211.245239	337.899628	873.345581	604.502434	3708.055664	27.896881	72.103119	3.061358	10.973838	1.306654	2.389835	8861.641602	1.528796	0.877163	0.621384	0.573761	-0.103050	0.056483	0.869256	-0.575156	-0.229070	-0.053300	0.206438	-0.532070	0.059046	0.134375	2.640203	0.182252	0.471053	1.530679
xtremect_22095	1573.636719	259.608521	1314.028198	464.439643	3568.166504	16.497360	83.502638	2.267465	13.744412	1.983143	4.542856	16209.666016	1.325504	1.043084	0.896237	0.786933	-0.224913	0.092009	1.014382	-0.871030	-0.103921	-0.183704	0.074512	-0.778534	0.087157	0.235129	2.753276	0.145514	0.736529	1.133733
xtremect_22105	1929.058472	195.697296	1733.361206	350.102463	2799.205811	10.144705	89.855295	1.451074	14.303753	2.424660	5.780291	16180.223633	1.348238	1.624374	1.441513	1.204813	0.351280	-0.183964	-1.575230	-1.019038	0.961361	-0.339567	0.811330	0.887322	0.077312	2.894985	-0.482426	0.139823	1.238466	0.725537
xtremect_22119	2037.487183	503.340637	1534.146484	900.476400	5818.826172	24.703990	75.296009	2.855884	11.560414	1.429464	2.754200	16026.212891	1.394245	0.871155	0.685836	0.624822	-0.150573	0.125835	0.848766	-0.531307	0.405293	-0.154342	-0.380058	-0.495904	0.006098	0.227203	2.445455	0.173004	0.527304	1.427942
xtremect_22108	2519.008545	585.073181	1933.935303	1046.695921	7171.426270	23.226328	76.773667	2.846924	12.257315	1.783061	3.642590	26122.566406	1.373867	0.839773	0.730777	0.611248	-0.069667	-0.041351	0.835856	-0.006958	0.729879	0.035528	0.609113	0.003328	0.050927	0.096622	-2.605927	0.163168	0.539345	1.423462
xtremect_22124	2293.298096	655.978088	1637.320068	1173.544800	7228.809570	28.604135	71.395868	3.152146	11.019895	1.302435	2.392117	17292.156250	1.393364	0.789504	0.620711	0.566617	0.052260	-0.012114	-0.787679	-0.273196	0.556718	-0.026687	0.507400	0.250422	0.029813	3.073592	-0.227776	0.181490	0.452999	1.576073
