# Supplementary material for: Virtual supersampling as post-processing step preserves the trabecular bone morphometry in human peripheral quantitative computed tomography scans
Source: PLoS One. 2019 Feb 13;14(2):e0212280. doi: 10.1371/journal.pone.0212280 (PMC6373954; doi:10.1371/journal.pone.0212280)
Supplement: S1 File. Data — (ZIP) [file pone.0212280.s001.zip › Evaluation/UpSampleXRepro/doc/csv/eval_tri_r2_thfft.csv]

Sample:	TV	BV	MV	BMC (1.789)	BS	BV/TV	MV/TV	BS/TV	BS/BV	SMI	TBPf	dS/dr	DA	|H1|	|H2|	|H3|	P.H11	P.H12	P.H13	P.H21	P.H22	P.H23	P.H31	P.H32	P.H33	P.Theta	P.Phi	Tb.Th(pl)	Tb.Sp(pl)	Tb.N(pl)
	[mm³]	[mm³]	[mm³]	[mg]	[mm²]	[%]	[%]	[1/mm]	[1/mm]	[1]	[1/mm]	[mm]	[1]	[1]	[1]	[1]	[1]	[1]	[1]	[1]	[1]	[1]	[1]	[1]	[1]	[rad]	[rad]	[mm]	[mm]	[1/mm]
test	272.261749	52.114788	220.146957	93.233356	683.069275	19.141428	80.858570	2.508870	13.107015	1.865038	4.074180	2782.947266	1.166580	0.868440	0.821728	0.744433	0.216721	-0.380659	-0.749879	-0.272800	0.656501	-0.412096	0.677195	0.306562	0.040088	2.612923	-1.053232	0.152590	0.644582	1.254435
xtremect_22071	1310.348511	120.232552	1190.115967	215.096035	1986.601196	9.175617	90.824383	1.516086	16.522989	2.586689	7.123306	14151.167969	1.277475	1.504739	1.379349	1.177901	0.056196	-0.862647	-1.231634	-0.105084	1.124290	-0.792169	-1.173659	-0.098659	0.015579	2.529597	-1.505745	0.121043	1.198143	0.758043
xtremect_22053	1229.314453	210.280914	1019.033569	376.192556	2877.743164	17.105544	82.894456	2.340933	13.685232	2.095155	4.778780	13752.102539	1.328312	1.011791	0.867928	0.761712	-0.072728	0.076540	1.006267	0.259402	0.827079	-0.044162	0.724831	-0.223628	0.069397	0.104543	2.330661	0.146143	0.708217	1.170467
xtremect_22078	1943.737793	0.000000	1943.737793	0.000000	0.000000	0.000000	100.000000	0.000000	0.000000	0.000000	0.000000	0.000000	0.000000	0.000000	0.000000	0.000000	0.000000	0.000000	0.000000	0.000000	0.000000	0.000000	0.000000	0.000000	0.000000	NaNQ	NaNQ	0.000000	0.000000	0.000000
xtremect_22037	2959.470459	0.000000	2959.470459	0.000000	0.000000	0.000000	100.000000	0.000000	0.000000	0.000000	0.000000	0.000000	0.000000	0.000000	0.000000	0.000000	0.000000	0.000000	0.000000	0.000000	0.000000	0.000000	0.000000	0.000000	0.000000	NaNQ	NaNQ	0.000000	0.000000	0.000000
xtremect_22035	1352.021118	268.178955	1083.842163	479.772151	3542.537109	19.835411	80.164587	2.620179	13.209601	1.853245	4.080106	14453.925781	1.371957	0.930206	0.762340	0.678014	-0.162158	0.256734	0.879247	-0.279532	0.665283	-0.245811	0.619617	0.273102	0.034531	0.332535	2.134141	0.151405	0.611902	1.310089
xtremect_22007	1701.317383	269.738373	1431.578979	482.561949	3994.869141	15.854678	84.145319	2.348104	14.810163	2.185506	5.394615	21550.781250	1.244574	0.979700	0.848624	0.787177	0.152506	-0.162025	-0.954097	-0.461993	0.685927	-0.190338	0.648832	0.444827	0.028175	2.912474	-0.815652	0.135042	0.716709	1.174052
xtremect_22073	1644.603516	378.708832	1265.894653	677.510100	4693.253418	23.027363	76.972634	2.853729	12.392776	1.705295	3.522223	16530.685547	1.438848	0.869695	0.716861	0.604438	0.113351	-0.147919	-0.849495	-0.354717	0.603994	-0.152500	0.519314	0.308899	0.015505	2.925641	-0.916944	0.161384	0.539453	1.426865
xtremect_22086	2081.170654	300.461792	1780.708862	537.526146	4541.825684	14.437152	85.562849	2.182342	15.116151	2.362857	5.952883	27036.957031	1.331544	1.052126	0.999221	0.790155	0.015128	-0.951453	-0.448863	-0.042370	0.425401	-0.903151	0.789363	0.024563	-0.025462	2.011554	-1.554898	0.132309	0.784138	1.091171
xtremect_22090	1211.245239	335.490631	875.754639	600.192739	3694.811523	27.697992	72.302008	3.050424	11.013159	1.304435	2.394326	8846.582031	1.526968	0.884474	0.617874	0.579235	-0.113135	0.085925	0.872990	-0.612790	-0.004559	-0.078966	-0.002973	-0.576480	0.056356	0.161321	2.492043	0.181601	0.474046	1.525212
xtremect_22095	1573.636719	259.991058	1313.645630	465.124003	3563.413330	16.521670	83.478326	2.264445	13.705907	2.028718	4.634236	16513.699219	1.324953	1.046773	0.893104	0.790045	-0.205036	0.073326	1.023873	-0.870229	-0.112766	-0.166193	0.087273	-0.781766	0.073464	0.209554	2.798140	0.145922	0.737296	1.132222
xtremect_22105	1929.058472	187.302399	1741.756104	335.083991	2701.156250	9.709524	90.290475	1.400246	14.421365	2.470219	5.937322	16037.633789	1.344041	1.689580	1.476258	1.257090	0.292278	-0.079917	-1.662188	-1.009378	1.052831	-0.228122	0.891177	0.879195	0.114437	2.961278	-0.266905	0.138683	1.289637	0.700123
xtremect_22108	2519.008545	590.020874	1928.987671	1055.547344	7244.059082	23.422742	76.577258	2.875758	12.277632	1.756272	3.593811	26033.779297	1.373047	0.836664	0.713391	0.609348	-0.090820	-0.017525	0.831535	-0.020892	0.712971	0.012744	0.605485	0.016554	0.066480	0.110779	-2.950972	0.162898	0.532571	1.437879
xtremect_22119	2037.487183	507.200806	1530.286377	907.382241	5792.720215	24.893448	75.106555	2.843071	11.420960	1.484313	2.825379	16366.629883	1.414793	0.883565	0.688500	0.624519	-0.135305	0.119991	0.864860	-0.474789	0.478357	-0.140646	0.442040	0.441091	0.007959	0.206134	2.416107	0.175117	0.528348	1.421535
xtremect_22124	2293.298096	0.000000	2293.298096	0.000000	0.000000	0.000000	100.000000	0.000000	0.000000	0.000000	0.000000	0.000000	0.000000	0.000000	0.000000	0.000000	0.000000	0.000000	0.000000	0.000000	0.000000	0.000000	0.000000	0.000000	0.000000	NaNQ	NaNQ	0.000000	0.000000	0.000000
