# Supplementary material for: Virtual supersampling as post-processing step preserves the trabecular bone morphometry in human peripheral quantitative computed tomography scans
Source: PLoS One. 2019 Feb 13;14(2):e0212280. doi: 10.1371/journal.pone.0212280 (PMC6373954; doi:10.1371/journal.pone.0212280)
Supplement: S1 File. Data — (ZIP) [file pone.0212280.s001.zip › Evaluation/UpSampleXRepro/doc/csv/eval_tri_r2_thlow.csv]

Sample:	TV	BV	MV	BMC (1.789)	BS	BV/TV	MV/TV	BS/TV	BS/BV	SMI	TBPf	dS/dr	DA	|H1|	|H2|	|H3|	P.H11	P.H12	P.H13	P.H21	P.H22	P.H23	P.H31	P.H32	P.H33	P.Theta	P.Phi	Tb.Th(pl)	Tb.Sp(pl)	Tb.N(pl)
	[mm³]	[mm³]	[mm³]	[mg]	[mm²]	[%]	[%]	[1/mm]	[1/mm]	[1]	[1/mm]	[mm]	[1]	[1]	[1]	[1]	[1]	[1]	[1]	[1]	[1]	[1]	[1]	[1]	[1]	[rad]	[rad]	[mm]	[mm]	[1/mm]
xtremect_22035	1248.288818	218.464371	1029.824463	390.832759	2900.238525	17.501108	82.498896	2.323371	13.275568	1.902441	4.209331	12208.063477	1.390321	1.062698	0.852089	0.764355	-0.167187	0.266750	1.014998	-0.338495	0.740781	-0.250439	0.691071	0.325357	0.028324	0.300752	2.130657	0.150653	0.710165	1.161686
xtremect_22007	1579.088623	216.318649	1362.770020	386.994064	3205.965088	13.698955	86.301047	2.030263	14.820567	2.148691	5.307470	17015.564453	1.265252	1.150712	0.970789	0.909473	-0.153873	0.154269	1.129895	-0.627267	0.717856	-0.183437	0.683384	0.600003	0.011144	0.190502	2.354909	0.134948	0.850147	1.015131
xtremect_22037	2810.327637	355.862183	2454.465332	636.637445	5068.278320	12.662658	87.337339	1.803447	14.242250	2.176242	5.165763	26181.523438	1.353609	1.346930	1.096964	0.995066	-0.381473	0.274896	1.262194	-0.950235	0.400287	-0.374370	-0.409569	-0.903918	0.073082	0.356601	2.517164	0.140427	0.968560	0.901724
xtremect_22053	1134.798340	177.082138	957.716187	316.799945	2461.284912	15.604722	84.395278	2.168918	13.899115	2.067140	4.788569	11786.032227	1.318265	1.091864	0.928278	0.828258	-0.036938	0.071608	1.088887	0.357586	0.855503	-0.044131	0.763824	-0.316857	0.046748	0.073862	2.047025	0.143894	0.778225	1.084459
xtremect_22071	1213.288940	88.327454	1124.961426	158.017815	1476.226074	7.280002	92.719996	1.216714	16.713106	2.473580	6.890201	10171.494141	1.289374	1.887389	1.714979	1.463802	0.033090	-0.904817	-1.656034	-0.133700	1.499311	-0.821794	-1.459132	-0.112302	0.032253	2.641255	-1.534242	0.119667	1.524104	0.608357
xtremect_22073	1526.969971	319.153137	1207.816895	570.964962	3928.017822	20.901075	79.098928	2.572426	12.307627	1.727892	3.544375	13922.369141	1.473054	0.988238	0.781327	0.670877	0.112653	-0.143596	-0.971239	-0.409944	0.649467	-0.143563	0.565977	0.359989	0.012418	2.955843	-0.905569	0.162501	0.614975	1.286213
xtremect_22078	1833.457397	246.490982	1586.966431	440.972367	3348.793213	13.444053	86.555946	1.826491	13.585865	2.452773	5.553840	18598.662109	1.367883	1.306185	1.137570	0.954896	0.147542	-0.167794	-1.286933	-0.246781	1.097182	-0.171337	0.925895	0.220343	0.077410	2.969687	-0.849536	0.147212	0.947784	0.913245
xtremect_22086	1953.457397	237.182129	1716.275269	424.318829	3547.822510	12.141658	87.858343	1.816176	14.958220	2.263963	5.644144	20024.421875	1.330610	1.260147	1.208781	0.947045	0.009448	0.965326	0.809955	-0.055407	0.776219	-0.924968	0.946023	0.022467	-0.037813	0.872718	1.561009	0.133706	0.967509	0.908088
xtremect_22090	1116.575806	286.707825	829.867981	512.920298	3111.835449	25.677416	74.322581	2.786945	10.853682	1.309529	2.368868	7371.527344	1.590543	0.991309	0.680409	0.623252	-0.117769	0.091307	0.980045	-0.675286	-0.027801	-0.078557	0.018550	-0.620080	0.060004	0.150897	2.482093	0.184269	0.533362	1.393473
xtremect_22095	1460.321411	211.998077	1248.323364	379.264560	2929.804932	14.517221	85.482782	2.006274	13.819960	2.019130	4.650716	13625.691406	1.356602	1.192252	1.018932	0.878852	-0.207382	0.083746	1.171087	-0.996182	-0.134240	-0.166808	0.103623	-0.869002	0.080494	0.188707	2.757793	0.144718	0.852155	1.003137
xtremect_22105	1808.888672	143.505844	1665.382812	256.731955	2046.936279	7.933371	92.066628	1.131599	14.263783	2.387198	5.675079	11616.525391	1.377521	2.142634	1.792474	1.555427	0.305979	-0.042414	-2.120250	-1.299338	1.216468	-0.211869	1.048202	1.141986	0.128433	2.996918	-0.137740	0.140215	1.627196	0.565799
xtremect_22108	2371.527100	505.789429	1865.737671	904.857288	6121.848145	21.327583	78.672415	2.581395	12.103551	1.697813	3.424927	20966.884766	1.392669	0.948579	0.780907	0.681123	-0.102794	-0.015523	0.942865	-0.006161	0.780788	0.012183	0.677092	0.004189	0.073872	0.109815	-2.991714	0.165241	0.609534	1.290697
xtremect_22119	1907.978882	441.408264	1466.570557	789.679385	4977.878418	23.134860	76.865137	2.608980	11.277266	1.418622	2.666363	13272.829102	1.442897	0.981373	0.741426	0.680141	-0.144487	0.128921	0.962079	-0.570434	0.450543	-0.146043	-0.422775	-0.532720	0.007893	0.198621	2.413066	0.177348	0.589235	1.304490
xtremect_22124	2153.407227	568.291931	1585.115234	1016.674265	6292.996582	26.390362	73.609638	2.922344	11.073528	1.362139	2.513947	15820.259766	1.382237	0.849437	0.666262	0.614538	-0.049892	0.035091	0.847244	-0.150614	0.648032	-0.035709	0.597541	0.140497	0.029368	0.071870	2.528635	0.180611	0.503771	1.461172
