# Supplementary material for: Virtual supersampling as post-processing step preserves the trabecular bone morphometry in human peripheral quantitative computed tomography scans
Source: PLoS One. 2019 Feb 13;14(2):e0212280. doi: 10.1371/journal.pone.0212280 (PMC6373954; doi:10.1371/journal.pone.0212280)
Supplement: S1 File. Data — (ZIP) [file pone.0212280.s001.zip › Evaluation/UpSampleXRepro/doc/csv/eval_tri_r2_thres.csv]

Sample:	TV	BV	MV	BMC (1.789)	BS	BV/TV	MV/TV	BS/TV	BS/BV	SMI	TBPf	dS/dr	DA	|H1|	|H2|	|H3|	P.H11	P.H12	P.H13	P.H21	P.H22	P.H23	P.H31	P.H32	P.H33	P.Theta	P.Phi	Tb.Th(pl)	Tb.Sp(pl)	Tb.N(pl)
	[mm³]	[mm³]	[mm³]	[mg]	[mm²]	[%]	[%]	[1/mm]	[1/mm]	[1]	[1/mm]	[mm]	[1]	[1]	[1]	[1]	[1]	[1]	[1]	[1]	[1]	[1]	[1]	[1]	[1]	[rad]	[rad]	[mm]	[mm]	[1/mm]
xtremect_22071	1213.288940	104.650810	1108.638184	187.220300	1760.374146	8.625382	91.374624	1.450911	16.821409	2.366921	6.635825	11681.534180	1.276637	1.569229	1.446106	1.229190	0.034724	-0.846285	-1.321013	-0.130670	1.211134	-0.779296	-1.223864	-0.108109	0.037112	2.571448	-1.529788	0.118896	1.259548	0.725455
xtremect_22105	1808.888672	161.679413	1647.209229	289.244470	2382.485840	8.938053	91.061944	1.317099	14.735864	2.274926	5.587167	13311.345703	1.329363	1.789090	1.560218	1.345825	0.323868	-0.108373	-1.756191	-1.101559	1.071597	-0.269313	0.921414	0.974777	0.109783	2.949524	-0.322908	0.135723	1.382765	0.658550
xtremect_22053	1134.798340	190.674210	944.124146	341.116161	2667.530029	16.802475	83.197528	2.350664	13.989988	1.976108	4.607621	12290.967773	1.304285	0.995119	0.866469	0.762961	-0.034782	0.068223	0.992168	0.275940	0.820026	-0.046713	0.722746	-0.240818	0.041896	0.077030	2.042271	0.142959	0.707864	1.175332
xtremect_22090	1116.575806	291.573578	825.002197	521.625131	3288.149902	26.113191	73.886806	2.944851	11.277256	1.289859	2.424346	7971.612305	1.517133	0.912022	0.640121	0.601148	-0.113939	0.066220	0.902450	-0.634787	0.014488	-0.081180	-0.018991	-0.599407	0.041585	0.145004	2.615118	0.177348	0.501803	1.472426
xtremect_22035	1248.288818	233.810974	1014.477844	418.287833	3210.001221	18.730520	81.269479	2.571521	13.729044	1.812116	4.146438	13310.069336	1.347245	0.934099	0.781482	0.693341	0.188851	-0.274932	-0.872519	-0.271467	0.680054	-0.273035	0.634876	0.273942	0.051088	2.776457	-0.968916	0.145677	0.632073	1.285761
xtremect_22007	1579.088623	240.171997	1338.916626	429.667703	3615.682617	15.209532	84.790468	2.289727	15.054555	2.038113	5.113814	18489.927734	1.253128	1.009790	0.868354	0.805815	-0.112192	0.133415	0.994630	-0.508212	0.688022	-0.149615	0.647228	0.479958	0.008626	0.173497	2.269996	0.132850	0.740616	1.144864
xtremect_22095	1460.321411	226.921310	1233.400146	405.962224	3146.798828	15.539135	84.460866	2.154867	13.867357	1.913982	4.423645	13920.322266	1.333813	1.103776	0.939451	0.827534	-0.210464	0.089729	1.079803	-0.917478	-0.109529	-0.169723	0.082229	-0.819134	0.084082	0.208796	2.738586	0.144224	0.783908	1.077434
xtremect_22086	1953.457397	269.115753	1684.341675	481.448082	4224.145996	13.776381	86.223620	2.162395	15.696391	2.172665	5.683834	24009.343750	1.319662	1.062704	0.993628	0.805285	0.011441	-1.013123	-0.320609	-0.041091	0.299111	-0.946647	0.804549	0.018307	-0.029139	1.877263	-1.559504	0.127418	0.797483	1.081197
xtremect_22119	1907.978882	454.720978	1453.257935	813.495829	5264.000488	23.832600	76.167399	2.758941	11.576331	1.366994	2.637463	13883.607422	1.416533	0.911299	0.709196	0.643330	0.145220	-0.123131	-0.891188	-0.490833	0.490128	-0.147701	0.452901	0.456772	0.010691	2.931116	-0.703270	0.172766	0.552150	1.379470
xtremect_22073	1526.969971	328.751465	1198.218506	588.136371	4186.318848	21.529661	78.470337	2.741585	12.733993	1.665089	3.533873	14793.916992	1.470677	0.920334	0.742526	0.625789	0.101724	-0.145034	-0.903123	-0.367535	0.629263	-0.142442	0.539334	0.317229	0.009806	2.947898	-0.959144	0.157060	0.572445	1.370793
xtremect_22124	2153.407227	583.838257	1569.568970	1044.486641	6690.200684	27.112302	72.887701	3.106798	11.458997	1.324642	2.529845	16925.167969	1.357511	0.779880	0.641962	0.574493	0.053926	-0.032887	-0.777318	-0.119257	0.629821	-0.034913	0.563095	0.108532	0.034455	3.060514	-0.547631	0.174535	0.469214	1.553399
xtremect_22078	1833.457397	279.208923	1554.248535	499.504764	3968.566162	15.228547	84.771454	2.164526	14.213608	2.318657	5.492747	21798.330078	1.309161	1.062885	0.979415	0.811883	0.153699	-0.232765	-1.025632	-0.185383	0.931497	-0.239166	0.788517	0.176951	0.077992	2.876054	-0.987202	0.140710	0.783280	1.082263
xtremect_22108	2371.527100	532.027466	1839.499634	951.797136	6757.865723	22.433960	77.566040	2.849584	12.702100	1.661805	3.518070	23774.640625	1.330779	0.826792	0.722204	0.621284	-0.078960	-0.029002	0.822501	0.002069	-0.721767	-0.025035	0.618442	-0.000274	0.059360	0.101916	-2.789595	0.157454	0.544403	1.424792
xtremect_22037	2810.327637	410.372375	2399.955322	734.156180	6182.103027	14.602296	85.397708	2.199780	15.064618	1.981328	4.974659	30753.857422	1.341670	1.089045	0.913762	0.811709	-0.397590	0.088781	1.009980	-0.850580	-0.014617	-0.333557	-0.012114	-0.808903	0.066337	0.383397	2.921898	0.132761	0.776420	1.099890
