# Supplementary material for: Virtual supersampling as post-processing step preserves the trabecular bone morphometry in human peripheral quantitative computed tomography scans
Source: PLoS One. 2019 Feb 13;14(2):e0212280. doi: 10.1371/journal.pone.0212280 (PMC6373954; doi:10.1371/journal.pone.0212280)
Supplement: S1 File. Data — (ZIP) [file pone.0212280.s001.zip › Evaluation/UpSampleXRepro/doc/csv/eval_tri_r2_thtri.csv]

Sample:	TV	BV	MV	BMC (1.789)	BS	BV/TV	MV/TV	BS/TV	BS/BV	SMI	TBPf	dS/dr	DA	|H1|	|H2|	|H3|	P.H11	P.H12	P.H13	P.H21	P.H22	P.H23	P.H31	P.H32	P.H33	P.Theta	P.Phi	Tb.Th(pl)	Tb.Sp(pl)	Tb.N(pl)
	[mm³]	[mm³]	[mm³]	[mg]	[mm²]	[%]	[%]	[1/mm]	[1/mm]	[1]	[1/mm]	[mm]	[1]	[1]	[1]	[1]	[1]	[1]	[1]	[1]	[1]	[1]	[1]	[1]	[1]	[rad]	[rad]	[mm]	[mm]	[1/mm]
xtremect_22071	1310.348511	120.119835	1190.228638	214.894385	1977.364136	9.167014	90.832984	1.509037	16.461596	2.537436	6.961708	13765.831055	1.280711	1.513985	1.385874	1.182144	0.054032	-0.853042	-1.249620	-0.106301	1.139126	-0.782138	-1.177910	-0.098608	0.016404	2.541680	-1.507541	0.121495	1.203854	0.754518
xtremect_22105	1929.058472	187.466660	1741.591797	335.377854	2692.787109	9.718039	90.281957	1.395907	14.364085	2.433663	5.826224	15688.782227	1.345012	1.695700	1.480620	1.260732	0.291381	-0.078385	-1.668638	-1.007910	1.060827	-0.225832	0.897757	0.877570	0.115542	2.962696	-0.262790	0.139236	1.293524	0.697954
xtremect_22090	1211.245239	335.216858	876.028381	599.702959	3691.207031	27.675390	72.324610	3.047448	11.011400	1.290947	2.369189	8745.166016	1.528941	0.886428	0.618099	0.579766	-0.113046	0.085365	0.875036	-0.613047	-0.005079	-0.078704	-0.002407	-0.577051	0.055984	0.160494	2.494812	0.181630	0.474657	1.523724
xtremect_22095	1573.636719	259.968323	1313.668457	465.083329	3556.746094	16.520225	83.479780	2.260208	13.681459	1.997103	4.553880	16196.995117	1.329017	1.051013	0.894249	0.790820	-0.202352	0.073493	1.028728	-0.872294	-0.109380	-0.163767	0.084551	-0.782931	0.072564	0.206295	2.793214	0.146183	0.738691	1.130104
xtremect_22053	1229.314453	212.142548	1017.171875	379.523018	2929.873047	17.256980	82.743019	2.383339	13.810869	2.078064	4.783312	14014.498047	1.318337	0.988832	0.853135	0.750060	-0.038511	0.063872	0.986015	0.278666	0.805283	-0.041280	0.708317	-0.242885	0.043399	0.075498	2.113382	0.144813	0.694345	1.191669
xtremect_22035	1352.021118	267.800629	1084.220459	479.095325	3536.132324	19.807430	80.192566	2.615442	13.204347	1.834414	4.037039	14275.503906	1.374273	0.933005	0.763501	0.678908	-0.160666	0.256271	0.882615	-0.277674	0.667881	-0.244469	0.621517	0.271009	0.034448	0.330155	2.130787	0.151465	0.613224	1.307721
xtremect_22073	1644.603516	378.212799	1266.390747	676.622698	4686.201172	22.997202	77.002800	2.849441	12.390383	1.689136	3.488173	16346.279297	1.440549	0.871796	0.717700	0.605183	0.112712	-0.147092	-0.851873	-0.355017	0.605079	-0.151446	0.520105	0.309028	0.015453	2.927397	-0.916964	0.161416	0.540477	1.424721
xtremect_22108	2519.008545	590.538757	1928.469727	1056.473837	7245.412598	23.443301	76.556695	2.876295	12.269156	1.724797	3.526968	25554.339844	1.369598	0.834798	0.713933	0.609521	-0.091813	-0.017515	0.829549	-0.020817	0.713515	0.012761	0.605562	0.016463	0.067370	0.112200	-2.953090	0.163010	0.532328	1.438148
xtremect_22007	1701.317383	269.818695	1431.498657	482.705645	3991.057617	15.859398	84.140599	2.345863	14.791628	2.156661	5.316754	21219.472656	1.244178	0.980460	0.849408	0.788039	0.153518	-0.161354	-0.954829	-0.459571	0.688542	-0.190261	0.651141	0.442864	0.029862	2.912437	-0.810280	0.135212	0.717353	1.172932
xtremect_22086	2081.170654	300.863159	1780.307495	538.244192	4537.493164	14.456439	85.543561	2.180260	15.081585	2.331326	5.860016	26589.781250	1.331069	1.053332	0.999146	0.791342	0.015599	-0.965323	-0.421207	-0.041971	0.398662	-0.915204	0.790557	0.024028	-0.025788	1.982183	-1.554638	0.132612	0.784710	1.090130
xtremect_22078	1943.737793	300.429352	1643.308472	537.468110	4157.571777	15.456270	84.543735	2.138957	13.838767	2.542752	5.864758	24383.152344	1.336042	1.094068	0.981236	0.818888	0.139089	-0.207209	-1.065225	-0.213068	0.934602	-0.209628	0.792539	0.195370	0.065487	2.911462	-0.979628	0.144522	0.790514	1.069479
xtremect_22037	2959.470459	430.028687	2529.441895	769.321320	6175.780762	14.530596	85.469407	2.086786	14.361322	2.237099	5.354617	33068.941406	1.322277	1.145858	0.950531	0.866579	-0.351566	0.263436	1.058297	-0.789921	0.388119	-0.359024	-0.402052	-0.765548	0.057001	0.393468	2.498527	0.139263	0.819149	1.043393
xtremect_22119	2037.487183	501.357758	1536.129395	896.929028	5719.785156	24.606670	75.393325	2.807274	11.408590	1.417055	2.694433	15411.577148	1.435832	0.904522	0.695589	0.629963	-0.136629	0.128294	0.884891	-0.478536	0.483840	-0.144035	0.447182	0.443689	0.004718	0.208717	2.387644	0.175306	0.537128	1.403637
xtremect_22124	2293.298096	646.757629	1646.540527	1157.049399	7249.079590	28.202075	71.797931	3.160985	11.208341	1.348508	2.519090	18261.083984	1.373457	0.774672	0.627145	0.564031	-0.048552	0.033157	0.772438	-0.118885	0.614842	-0.033865	0.552675	0.108521	0.030081	0.075968	2.542426	0.178439	0.454276	1.580492
