# Supplementary material for: Virtual supersampling as post-processing step preserves the trabecular bone morphometry in human peripheral quantitative computed tomography scans
Source: PLoS One. 2019 Feb 13;14(2):e0212280. doi: 10.1371/journal.pone.0212280 (PMC6373954; doi:10.1371/journal.pone.0212280)
Supplement: S1 File. Data — (ZIP) [file pone.0212280.s001.zip › Evaluation/UpSampleXRepro/doc/csv/eval_tri_r3_thfft.csv]

Sample:	TV	BV	MV	BMC (1.789)	BS	BV/TV	MV/TV	BS/TV	BS/BV	SMI	TBPf	dS/dr	DA	|H1|	|H2|	|H3|	P.H11	P.H12	P.H13	P.H21	P.H22	P.H23	P.H31	P.H32	P.H33	P.Theta	P.Phi	Tb.Th(pl)	Tb.Sp(pl)	Tb.N(pl)
	[mm³]	[mm³]	[mm³]	[mg]	[mm²]	[%]	[%]	[1/mm]	[1/mm]	[1]	[1/mm]	[mm]	[1]	[1]	[1]	[1]	[1]	[1]	[1]	[1]	[1]	[1]	[1]	[1]	[1]	[rad]	[rad]	[mm]	[mm]	[1/mm]
test	272.261749	60.551460	211.710297	108.326562	779.298828	22.240165	77.759838	2.862315	12.870026	1.924307	4.127647	3216.670410	1.318572	0.827449	0.703607	0.627534	0.079714	-0.081818	-0.819526	-0.224628	0.660978	-0.087828	0.591616	0.205967	0.036969	3.003099	-0.798426	0.155400	0.543335	1.431157
xtremect_22071	1310.348511	113.517349	1196.831177	203.082538	1879.657104	8.663142	91.336858	1.434471	16.558325	2.596330	7.165147	13468.019531	1.284883	1.596856	1.455895	1.242803	0.039381	-0.790058	-1.387158	-0.172851	1.254019	-0.719159	-1.233629	-0.143337	0.046607	2.623329	-1.520992	0.120785	1.273457	0.717236
xtremect_22053	1229.314453	211.134888	1018.179565	377.720314	2856.139404	17.175011	82.824987	2.323359	13.527557	2.067461	4.661284	13313.277344	1.338158	1.032641	0.860311	0.771688	-0.036422	0.075504	1.029233	0.338930	0.789400	-0.045916	0.708757	-0.301559	0.047204	0.081269	2.020260	0.147846	0.712976	1.161680
xtremect_22078	1943.737793	0.000000	1943.737793	0.000000	0.000000	0.000000	100.000000	0.000000	0.000000	0.000000	0.000000	0.000000	0.000000	0.000000	0.000000	0.000000	0.000000	0.000000	0.000000	0.000000	0.000000	0.000000	0.000000	0.000000	0.000000	NaNQ	NaNQ	0.000000	0.000000	0.000000
xtremect_22037	2959.470459	0.000000	2959.470459	0.000000	0.000000	0.000000	100.000000	0.000000	0.000000	0.000000	0.000000	0.000000	0.000000	0.000000	0.000000	0.000000	0.000000	0.000000	0.000000	0.000000	0.000000	0.000000	0.000000	0.000000	0.000000	NaNQ	NaNQ	0.000000	0.000000	0.000000
xtremect_22035	1352.021118	257.894592	1094.126465	461.373426	3429.866943	19.074745	80.925250	2.536844	13.299492	1.923077	4.262657	14620.345703	1.373778	0.969149	0.775794	0.705463	-0.187412	0.249974	0.917409	-0.307097	0.668967	-0.245013	0.633312	0.307431	0.045608	0.328234	2.214121	0.150382	0.637999	1.268422
xtremect_22007	1701.317383	266.312653	1435.004761	476.433335	3893.591309	15.653320	84.346682	2.288574	14.620377	2.174371	5.298355	20629.628906	1.277655	1.022912	0.867540	0.800617	0.115958	-0.133907	-1.007458	-0.607323	0.601124	-0.149784	-0.564477	-0.567665	0.010471	2.967546	-0.857108	0.136795	0.737111	1.144287
xtremect_22073	1644.603516	375.144501	1269.458984	671.133512	4545.263184	22.810635	77.189362	2.763744	12.116034	1.700905	3.434704	15611.633789	1.499005	0.928266	0.730719	0.619255	0.104290	-0.160825	-0.908260	-0.369667	0.612007	-0.150812	0.529616	0.320885	0.003994	2.933604	-0.995500	0.165071	0.558585	1.381872
xtremect_22086	2081.170654	289.543915	1791.626709	517.994064	4432.547363	13.912550	86.087447	2.129834	15.308722	2.361288	6.024716	26704.839844	1.297961	1.062881	1.020724	0.818886	0.014166	-0.657172	-0.835249	-0.056665	0.800515	-0.630747	0.817550	0.042468	-0.019548	2.474842	-1.549243	0.130644	0.808396	1.064917
xtremect_22090	1211.245239	328.188080	883.057129	587.128475	3541.018555	27.095097	72.904903	2.923453	10.789601	1.264524	2.273951	8052.102051	1.696895	0.962501	0.680126	0.567213	-0.112584	0.063318	0.953794	-0.672973	-0.063407	-0.075227	0.048275	-0.563508	0.043107	0.134606	2.629273	0.185364	0.498759	1.461727
xtremect_22095	1573.636719	252.432953	1321.203735	451.602553	3416.732666	16.041374	83.958626	2.171233	13.535209	2.014122	4.543593	15524.244141	1.349649	1.101643	0.935764	0.816244	-0.199439	0.104234	1.078414	-0.914405	-0.121463	-0.157368	0.090727	-0.805645	0.094648	0.205720	2.660000	0.147763	0.773373	1.085617
xtremect_22105	1929.058472	177.735519	1751.322998	317.968844	2525.376465	9.213589	90.786415	1.309124	14.208620	2.509364	5.942434	15006.883789	1.387805	1.826407	1.611034	1.316040	0.322285	-0.118229	-1.793855	-1.119025	1.125807	-0.275269	0.917825	0.937510	0.103113	2.952511	-0.351604	0.140760	1.386980	0.654562
xtremect_22108	2519.008545	567.283325	1951.725220	1014.869869	6953.130371	22.520103	77.479899	2.760265	12.256892	1.837908	3.754506	26105.570312	1.391458	0.875322	0.749710	0.629068	-0.058675	-0.056421	0.871528	0.001490	-0.748149	-0.048332	0.627652	-0.001474	0.042161	0.093130	-2.375773	0.163174	0.561395	1.380132
xtremect_22119	2037.487183	493.812714	1543.674438	883.430945	5656.937988	24.236359	75.763637	2.776429	11.455634	1.528257	2.917859	16506.148438	1.402804	0.893278	0.714812	0.636780	0.145300	-0.140196	-0.870160	-0.442927	0.537579	-0.160565	0.488952	0.407628	0.015967	2.913592	-0.767522	0.174587	0.545763	1.388214
xtremect_22124	2293.298096	0.000000	2293.298096	0.000000	0.000000	0.000000	100.000000	0.000000	0.000000	0.000000	0.000000	0.000000	0.000000	0.000000	0.000000	0.000000	0.000000	0.000000	0.000000	0.000000	0.000000	0.000000	0.000000	0.000000	0.000000	NaNQ	NaNQ	0.000000	0.000000	0.000000
