# Supplementary material for: Virtual supersampling as post-processing step preserves the trabecular bone morphometry in human peripheral quantitative computed tomography scans
Source: PLoS One. 2019 Feb 13;14(2):e0212280. doi: 10.1371/journal.pone.0212280 (PMC6373954; doi:10.1371/journal.pone.0212280)
Supplement: S1 File. Data — (ZIP) [file pone.0212280.s001.zip › Evaluation/UpSampleXRepro/doc/csv/eval_tri_r3_thlow.csv]

Sample:	TV	BV	MV	BMC (1.789)	BS	BV/TV	MV/TV	BS/TV	BS/BV	SMI	TBPf	dS/dr	DA	|H1|	|H2|	|H3|	P.H11	P.H12	P.H13	P.H21	P.H22	P.H23	P.H31	P.H32	P.H33	P.Theta	P.Phi	Tb.Th(pl)	Tb.Sp(pl)	Tb.N(pl)
	[mm³]	[mm³]	[mm³]	[mg]	[mm²]	[%]	[%]	[1/mm]	[1/mm]	[1]	[1/mm]	[mm]	[1]	[1]	[1]	[1]	[1]	[1]	[1]	[1]	[1]	[1]	[1]	[1]	[1]	[rad]	[rad]	[mm]	[mm]	[1/mm]
xtremect_22035	1248.288818	215.727524	1032.561279	385.936540	2853.526611	17.281860	82.718140	2.285951	13.227457	1.921346	4.235755	12086.838867	1.370310	1.078634	0.853740	0.787146	-0.203815	0.264643	1.025609	-0.377759	0.719818	-0.260828	0.690045	0.376617	0.039950	0.314856	2.227070	0.151201	0.723709	1.142975
xtremect_22007	1579.088623	219.994324	1359.094238	393.569845	3190.416992	13.931727	86.068267	2.020417	14.502270	2.124364	5.134685	16381.785156	1.284608	1.164770	0.978819	0.906712	0.109604	-0.130044	-1.152287	-0.766397	0.592604	-0.139795	-0.557528	-0.714512	0.027618	2.995055	-0.870484	0.137909	0.851985	1.010208
xtremect_22037	2810.327637	370.603790	2439.723877	663.010181	5400.735352	13.187209	86.812794	1.921746	14.572802	2.129239	5.171495	27929.876953	1.334874	1.243908	1.044142	0.931854	0.397220	-0.162600	-1.167512	-0.886553	0.418043	-0.359854	0.392146	0.845178	0.015713	2.789299	-0.388537	0.137242	0.903478	0.960873
xtremect_22053	1134.798340	178.433517	956.364807	319.217563	2402.191406	15.723808	84.276187	2.116844	13.462669	2.044923	4.588355	11022.106445	1.336599	1.136612	0.937650	0.850376	-0.032750	0.084609	1.132985	0.445061	0.823857	-0.048659	0.748069	-0.401088	0.051576	0.079907	1.940111	0.148559	0.796244	1.058422
xtremect_22071	1213.288940	87.861046	1125.427856	157.183411	1452.478027	7.241560	92.758435	1.197141	16.531536	2.471811	6.810471	9892.059570	1.281183	1.911700	1.741480	1.492136	0.030290	-0.897023	-1.687906	-0.211105	1.524855	-0.814251	-1.480933	-0.170839	0.064186	2.652873	-1.537042	0.120981	1.549666	0.598571
xtremect_22073	1526.969971	322.389771	1204.580200	576.755299	3842.214111	21.113040	78.886962	2.516234	11.917915	1.696984	3.370752	12951.152344	1.502436	1.029721	0.789543	0.685368	0.109193	-0.156779	-1.011842	-0.417571	0.653899	-0.146388	0.577112	0.369656	0.005000	2.954969	-0.962441	0.167815	0.627024	1.258117
xtremect_22078	1833.457397	201.132233	1632.325195	359.825564	3278.918213	10.970107	89.029896	1.788380	16.302301	2.366580	6.430116	21083.824219	1.296788	1.290258	1.163414	0.994965	0.255946	-0.264413	-1.236666	-0.381562	1.055983	-0.304702	0.918987	0.364443	0.112244	2.852364	-0.801668	0.122682	0.995649	0.894190
xtremect_22086	1953.457397	237.110367	1716.347046	424.190446	3568.689941	12.137985	87.862015	1.826858	15.050755	2.244436	5.630076	20091.996094	1.300714	1.243613	1.183481	0.956100	0.022635	0.564366	1.107950	-0.068500	1.053348	-0.535157	0.954339	0.041433	-0.040602	0.471448	1.530710	0.132884	0.961892	0.913429
xtremect_22095	1460.321411	210.380692	1249.940674	376.371057	2862.332520	14.406465	85.593534	1.960070	13.605491	2.005145	4.546831	13014.541992	1.359755	1.217476	1.051069	0.895364	-0.226218	0.106992	1.191480	-1.023928	-0.153970	-0.180580	0.114842	-0.882203	0.101024	0.207019	2.699810	0.146999	0.873372	0.980035
xtremect_22090	1116.575806	284.960358	831.615479	509.794080	3015.013428	25.520915	74.479085	2.700232	10.580466	1.244643	2.194818	6617.405762	1.724646	1.047703	0.744723	0.607489	-0.129406	0.067844	1.037464	-0.736032	-0.072738	-0.087051	0.054156	-0.603303	0.046208	0.139915	2.658715	0.189028	0.551650	1.350116
xtremect_22105	1808.888672	141.479996	1667.408691	253.107712	1964.206665	7.821377	92.178625	1.085864	13.883282	2.375624	5.496909	10797.064453	1.384383	2.213646	1.913657	1.599012	0.329793	-0.077467	-2.187570	-1.424132	1.251732	-0.259040	1.041173	1.208206	0.114183	2.987952	-0.230712	0.144058	1.697793	0.542932
xtremect_22108	2371.527100	492.481964	1879.045166	881.050234	5930.000977	20.766449	79.233551	2.500499	12.041052	1.742406	3.496733	20735.630859	1.393838	0.975267	0.813634	0.699699	-0.068783	-0.030448	0.972362	0.021577	0.812901	0.026981	0.697710	-0.020137	0.048724	0.077205	-2.724856	0.166098	0.633742	1.250250
xtremect_22119	1907.978882	440.357819	1467.621094	787.800137	4920.650391	23.079805	76.920193	2.578986	11.174210	1.447395	2.695583	13264.022461	1.409603	0.971329	0.759486	0.689080	-0.151253	0.133375	0.950165	-0.528839	0.521882	-0.157441	0.482802	0.491601	0.007849	0.209133	2.418925	0.178984	0.596515	1.289493
xtremect_22124	2153.407227	565.514709	1587.892578	1011.705815	6077.424316	26.261392	73.738611	2.822237	10.746713	1.349256	2.416678	14687.175781	1.406449	0.890190	0.688671	0.632934	-0.045322	0.026841	0.888630	-0.154034	0.670635	-0.028112	0.616057	0.142634	0.027112	0.059206	2.606907	0.186103	0.522554	1.411118
