# Supplementary material for: Virtual supersampling as post-processing step preserves the trabecular bone morphometry in human peripheral quantitative computed tomography scans
Source: PLoS One. 2019 Feb 13;14(2):e0212280. doi: 10.1371/journal.pone.0212280 (PMC6373954; doi:10.1371/journal.pone.0212280)
Supplement: S1 File. Data — (ZIP) [file pone.0212280.s001.zip › Evaluation/UpSampleXRepro/doc/csv/eval_tri_r3_thres.csv]

Sample:	TV	BV	MV	BMC (1.789)	BS	BV/TV	MV/TV	BS/TV	BS/BV	SMI	TBPf	dS/dr	DA	|H1|	|H2|	|H3|	P.H11	P.H12	P.H13	P.H21	P.H22	P.H23	P.H31	P.H32	P.H33	P.Theta	P.Phi	Tb.Th(pl)	Tb.Sp(pl)	Tb.N(pl)
	[mm³]	[mm³]	[mm³]	[mg]	[mm²]	[%]	[%]	[1/mm]	[1/mm]	[1]	[1/mm]	[mm]	[1]	[1]	[1]	[1]	[1]	[1]	[1]	[1]	[1]	[1]	[1]	[1]	[1]	[rad]	[rad]	[mm]	[mm]	[1/mm]
xtremect_22078	20432.048828	0.000000	20432.048828	0.000000	0.000000	0.000000	100.000000	0.000000	0.000000	0.000000	0.000000	0.000000	0.000000	0.000000	0.000000	0.000000	0.000000	0.000000	0.000000	0.000000	0.000000	0.000000	0.000000	0.000000	0.000000	NaNQ	NaNQ	0.000000	0.000000	0.000000
xtremect_22071	1213.288940	102.845711	1110.443237	183.990977	1707.320923	8.476605	91.523397	1.407184	16.600798	2.380424	6.586156	11244.682617	1.267437	1.612737	1.487552	1.272439	0.063574	-0.935744	-1.311969	-0.189271	1.196891	-0.862809	-1.261107	-0.160753	0.053572	2.520949	-1.502961	0.120476	1.300802	0.703592
xtremect_22053	1134.798340	190.836533	943.961792	341.406557	2589.616943	16.816780	83.183217	2.282006	13.569818	1.964384	4.442723	11504.950195	1.325729	1.044496	0.877067	0.787865	-0.035231	0.078284	1.040962	0.340262	0.806877	-0.049164	0.725672	-0.303132	0.047356	0.082282	1.993679	0.147386	0.729036	1.141003
xtremect_22105	1808.888672	155.374710	1653.513916	277.965356	2223.701416	8.589512	91.410488	1.229319	14.311862	2.308206	5.505789	12243.230469	1.360461	1.923312	1.710742	1.413721	0.324846	-0.106326	-1.892696	-1.218107	1.169347	-0.274741	0.963494	1.028940	0.107560	2.962927	-0.316321	0.139744	1.487173	0.614660
xtremect_22035	1248.288818	230.567551	1017.721252	412.485348	3100.695801	18.470690	81.529307	2.483957	13.448101	1.820210	4.079729	12649.999023	1.354777	0.978579	0.796151	0.722317	-0.197848	0.265358	0.920900	-0.307665	0.685362	-0.263588	0.650000	0.311031	0.050023	0.345049	2.211468	0.148720	0.656447	1.241979
xtremect_22090	1116.575806	290.804291	825.771484	520.248876	3154.417725	26.044294	73.955703	2.825082	10.847219	1.216183	2.198700	6935.618164	1.670025	0.982357	0.707149	0.588229	-0.125364	0.066656	0.972042	-0.698853	-0.065833	-0.085617	0.049354	-0.584313	0.046433	0.145041	2.652910	0.184379	0.523565	1.412541
xtremect_22095	1460.321411	225.823364	1234.498047	403.997999	3090.865479	15.463950	84.536052	2.116565	13.687094	1.909694	4.356360	13464.924805	1.331366	1.116967	0.966000	0.838963	-0.226343	0.097444	1.089445	-0.939021	-0.133631	-0.183137	0.099321	-0.827667	0.094665	0.222452	2.735063	0.146123	0.798804	1.058283
xtremect_22007	1579.088623	242.352600	1336.736084	433.568802	3549.724121	15.347625	84.652376	2.247957	14.646940	2.021054	4.933709	17513.304688	1.267088	1.034191	0.886378	0.816195	0.118182	-0.133104	-1.018758	-0.637121	0.597209	-0.151935	-0.559722	-0.593907	0.012663	2.968617	-0.844713	0.136547	0.753149	1.123979
xtremect_22086	1953.457397	265.634521	1687.822876	475.220159	4071.884277	13.598174	86.401826	2.084450	15.328897	2.159670	5.517561	22466.869141	1.293057	1.083850	1.042132	0.838207	0.009811	-0.764443	-0.768284	-0.058500	0.737364	-0.734105	0.836851	0.038698	-0.027817	2.358660	-1.557962	0.130473	0.829013	1.042225
xtremect_22073	1526.969971	337.476685	1189.493286	603.745789	4111.493652	22.101068	77.898932	2.692583	12.183045	1.632786	3.315384	13631.180664	1.476991	0.943417	0.750164	0.638743	0.112267	-0.159593	-0.923018	-0.366127	0.636251	-0.154539	0.552294	0.320664	0.011733	2.933260	-0.957753	0.164163	0.578619	1.346292
xtremect_22119	1907.978882	452.902039	1455.076904	810.241747	5211.964355	23.737267	76.262736	2.731668	11.507929	1.411637	2.707502	14111.405273	1.385947	0.900486	0.727121	0.649726	0.150445	-0.137901	-0.877054	-0.453942	0.544004	-0.163404	0.495811	0.419465	0.019097	2.912968	-0.741925	0.173793	0.558360	1.365834
xtremect_22037	2810.327637	407.037354	2403.290283	728.189825	6008.989258	14.483626	85.516375	2.138181	14.762747	2.043998	5.029170	30220.226562	1.313063	1.105072	0.941218	0.841598	0.382062	-0.166517	-1.023467	-0.758780	0.430508	-0.353280	0.404107	0.737586	0.030847	2.754881	-0.411014	0.135476	0.799898	1.069090
xtremect_22108	2371.527100	516.798706	1854.728394	924.552885	6461.198242	21.791811	78.208190	2.724488	12.502350	1.707621	3.558213	22990.320312	1.367745	0.873294	0.766800	0.638492	-0.068860	-0.039788	0.869666	-0.007488	0.765989	0.034452	0.636474	0.003947	0.050569	0.091194	-2.617644	0.159970	0.574113	1.362244
xtremect_22124	2153.407227	579.043823	1574.363403	1035.909400	6467.408691	26.889658	73.110342	3.003338	11.169118	1.328642	2.473293	15995.796875	1.377903	0.814488	0.663837	0.591107	0.047199	-0.025423	-0.812722	-0.122697	0.651819	-0.027515	0.579911	0.110437	0.030224	3.075724	-0.494067	0.179065	0.486861	1.501669
xtremect_22078	1833.457397	236.717896	1596.739502	423.488315	3954.844238	12.911011	87.088990	2.157042	16.706993	2.397287	6.675244	26399.550781	1.283159	1.055603	0.979159	0.822660	0.238063	-0.291071	-0.986358	-0.284674	0.877678	-0.327712	0.764946	0.285580	0.100352	2.777373	-0.885243	0.119710	0.807485	1.078521
