# Supplementary material for: Virtual supersampling as post-processing step preserves the trabecular bone morphometry in human peripheral quantitative computed tomography scans
Source: PLoS One. 2019 Feb 13;14(2):e0212280. doi: 10.1371/journal.pone.0212280 (PMC6373954; doi:10.1371/journal.pone.0212280)
Supplement: S1 File. Data — (ZIP) [file pone.0212280.s001.zip › Evaluation/UpSampleXRepro/doc/csv/eval_tri_r3_thtri.csv]

Sample:	TV	BV	MV	BMC (1.789)	BS	BV/TV	MV/TV	BS/TV	BS/BV	SMI	TBPf	dS/dr	DA	|H1|	|H2|	|H3|	P.H11	P.H12	P.H13	P.H21	P.H22	P.H23	P.H31	P.H32	P.H33	P.Theta	P.Phi	Tb.Th(pl)	Tb.Sp(pl)	Tb.N(pl)
	[mm³]	[mm³]	[mm³]	[mg]	[mm²]	[%]	[%]	[1/mm]	[1/mm]	[1]	[1/mm]	[mm]	[1]	[1]	[1]	[1]	[1]	[1]	[1]	[1]	[1]	[1]	[1]	[1]	[1]	[rad]	[rad]	[mm]	[mm]	[1/mm]
xtremect_22007	1701.317383	269.340546	1431.976807	481.850236	3894.570801	15.831293	84.168702	2.289150	14.459653	2.128218	5.128882	19974.794922	1.281145	1.025161	0.865956	0.800192	0.111487	-0.126064	-1.011254	-0.615541	0.592380	-0.141686	-0.556087	-0.575296	0.010400	2.976687	-0.846685	0.138316	0.735371	1.144575
xtremect_22035	1352.021118	260.314148	1091.707031	465.702011	3434.531006	19.253704	80.746299	2.540294	13.193793	1.885865	4.146952	14242.834961	1.374376	0.969087	0.773266	0.705111	-0.184773	0.247555	0.918534	-0.308690	0.666498	-0.241726	0.632356	0.308825	0.043973	0.324424	2.211983	0.151586	0.635724	1.270147
xtremect_22037	2959.470459	441.860352	2517.610107	790.488169	6443.784668	14.930385	85.069615	2.177344	14.583306	2.162644	5.256417	33871.218750	1.331167	1.094709	0.923847	0.822368	0.357985	-0.157030	-1.022534	-0.748123	0.431406	-0.328166	0.400603	0.717568	0.030053	2.776441	-0.413374	0.137143	0.781407	1.088672
xtremect_22053	1229.314453	213.234070	1016.080383	381.475751	2861.354736	17.345771	82.654232	2.327602	13.418844	2.045095	4.573802	13087.270508	1.342771	1.033992	0.857069	0.770044	-0.035261	0.071121	1.030940	0.343262	0.784184	-0.042358	0.705098	-0.306199	0.045240	0.076848	2.031066	0.149044	0.710209	1.163801
xtremect_22071	1310.348511	116.279388	1194.069092	208.023826	1912.975586	8.873928	91.126066	1.459898	16.451546	2.543588	6.974325	13341.712891	1.286969	1.570516	1.430598	1.220322	0.051517	-0.797727	-1.351850	-0.181513	1.219040	-0.726365	-1.209791	-0.153651	0.044546	2.607573	-1.506306	0.121569	1.248389	0.729949
xtremect_22073	1644.603516	378.563538	1266.040039	677.250169	4541.676270	23.018529	76.981473	2.761563	11.997130	1.672589	3.344378	15189.083984	1.502524	0.931900	0.729032	0.620223	0.105140	-0.151365	-0.913494	-0.365177	0.614366	-0.143836	0.532223	0.318344	0.008506	2.942514	-0.963696	0.166707	0.557521	1.380782
xtremect_22078	1943.737793	250.850479	1692.887329	448.771507	4107.498535	12.905572	87.094426	2.113196	16.374290	2.451756	6.690959	27483.105469	1.304006	1.091388	0.992820	0.836950	0.235336	-0.258832	-1.033804	-0.312167	0.895053	-0.295166	0.773732	0.302929	0.100294	2.815302	-0.832910	0.122143	0.824291	1.056598
xtremect_22086	2081.170654	292.861053	1788.309570	523.928425	4427.316895	14.071938	85.928059	2.127321	15.117466	2.298570	5.791427	25640.482422	1.299572	1.065221	1.021257	0.819670	0.002708	-0.618586	-0.867202	-0.059897	0.829957	-0.592072	0.818257	0.040345	-0.026223	2.521983	-1.566418	0.132297	0.807853	1.063660
xtremect_22090	1211.245239	330.400879	880.844360	591.087172	3539.618896	27.277786	72.722214	2.922297	10.713103	1.236779	2.208291	7816.508301	1.702229	0.964515	0.681044	0.566619	-0.119409	0.063473	0.954988	-0.673239	-0.064731	-0.079878	0.048950	-0.562820	0.043529	0.140670	2.653016	0.186687	0.497706	1.461149
xtremect_22095	1573.636719	254.556625	1319.080078	455.401803	3422.365723	16.176327	83.823669	2.174813	13.444418	1.977861	4.431864	15167.459961	1.353645	1.101005	0.935628	0.813363	-0.204551	0.097558	1.077429	-0.912727	-0.127120	-0.161772	0.095681	-0.802592	0.090838	0.207316	2.696563	0.148761	0.770859	1.087407
xtremect_22105	1929.058472	180.336273	1748.722168	322.621593	2531.859619	9.348409	90.651590	1.312485	14.039659	2.447130	5.726144	14497.793945	1.389934	1.826475	1.601165	1.314073	0.310628	-0.105391	-1.796779	-1.120656	1.113887	-0.259063	0.911572	0.940925	0.102400	2.961021	-0.327095	0.142454	1.381374	0.656242
xtremect_22108	2519.008545	569.384949	1949.623535	1018.629673	6951.422852	22.603534	77.396464	2.759587	12.208652	1.778840	3.619540	25160.955078	1.393585	0.876177	0.750230	0.628721	-0.063492	-0.036250	0.873121	0.000859	0.749581	0.031183	0.627068	-0.002611	0.045491	0.083541	-2.622818	0.163818	0.560928	1.379793
xtremect_22119	2037.487183	496.862885	1540.624268	888.887700	5641.178223	24.386062	75.613934	2.768694	11.353592	1.483809	2.807760	15839.071289	1.406597	0.898329	0.715267	0.638654	0.145075	-0.136989	-0.875890	-0.449471	0.533530	-0.157890	0.485982	0.414070	0.015733	2.917611	-0.756739	0.176156	0.546207	1.384347
xtremect_22124	2293.298096	642.635010	1650.663086	1149.674032	7013.104004	28.022307	71.977693	3.058087	10.913044	1.352315	2.459645	17249.748047	1.408447	0.815678	0.645140	0.579133	0.043839	-0.022812	-0.814179	-0.122199	0.632994	-0.024312	0.567797	0.110667	0.027461	3.080969	-0.479810	0.183267	0.470737	1.529043
