# Supplementary material for: Virtual supersampling as post-processing step preserves the trabecular bone morphometry in human peripheral quantitative computed tomography scans
Source: PLoS One. 2019 Feb 13;14(2):e0212280. doi: 10.1371/journal.pone.0212280 (PMC6373954; doi:10.1371/journal.pone.0212280)
Supplement: S1 File. Data — (ZIP) [file pone.0212280.s001.zip › Evaluation/UpSampleXRepro/doc/csv/eval_tri_thtri.csv]

Sample:	TV	BV	MV	BMC (1.789)	BS	BV/TV	MV/TV	BS/TV	BS/BV	SMI	TBPf	dS/dr	DA	|H1|	|H2|	|H3|	P.H11	P.H12	P.H13	P.H21	P.H22	P.H23	P.H31	P.H32	P.H33	P.Theta	P.Phi	Tb.Th(pl)	Tb.Sp(pl)	Tb.N(pl)
	[mm�]	[mm�]	[mm�]	[mg]	[mm�]	[%]	[%]	[1/mm]	[1/mm]	[1]	[1/mm]	[mm]	[1]	[1]	[1]	[1]	[1]	[1]	[1]	[1]	[1]	[1]	[1]	[1]	[1]	[rad]	[rad]	[mm]	[mm]	[1/mm]
xtremect_22071_r1	1522.360352	146.185318	1376.175049	261.525534	2328.632568	9.602544	90.397459	1.529620	15.929319	2.544116	6.754340	15728.375000	1.348027	1.526443	1.395870	1.132354	0.036882	0.658508	1.376603	-0.137833	1.254495	-0.596405	1.126488	0.089147	-0.072825	0.446794	1.514846	0.125555	1.181960	0.764810
xtremect_22071_r2	1533.681885	152.733917	1380.947998	273.240978	2419.295166	9.958644	90.041357	1.577443	15.839934	2.496352	6.590342	15943.982422	1.319753	1.487870	1.301586	1.127386	0.195168	-0.551246	-1.368136	-0.520967	1.078732	-0.508976	-1.022496	-0.472767	0.044625	2.737670	-1.230520	0.126263	1.141612	0.788721
xtremect_22095_r2	1779.193848	301.123474	1478.070312	538.709895	4047.110352	16.924714	83.075285	2.274688	13.440036	1.949325	4.366500	17671.707031	1.379614	1.073672	0.880715	0.778241	-0.166465	0.060250	1.058977	-0.855353	-0.168644	-0.124863	0.140791	-0.762591	0.065519	0.165642	2.794322	0.148809	0.730432	1.137344
xtremect_22095_r1	1799.305176	303.544617	1495.760498	543.041319	4087.196045	16.870102	83.129895	2.271541	13.464894	1.946439	4.368098	17853.273438	1.383635	1.075032	0.885260	0.776962	-0.172251	0.085098	1.057724	-0.865964	-0.129344	-0.130617	0.102618	-0.766159	0.078352	0.179681	2.682729	0.148534	0.731925	1.135771
xtremect_22053_r1	1446.598633	252.362961	1194.235718	451.477337	3441.065186	17.445265	82.554740	2.378728	13.635382	2.095476	4.762103	16386.707031	1.390655	1.015456	0.869837	0.730200	-0.015329	0.056726	1.013754	0.267422	0.826632	-0.042211	0.694747	-0.223581	0.023016	0.057898	1.834721	0.146677	0.694108	1.189364
xtremect_22053_r2	1529.469360	267.650391	1261.818970	478.826549	3651.096924	17.499559	82.500440	2.387166	13.641292	2.061494	4.686907	17112.353516	1.385351	1.022455	0.844480	0.738048	-0.058917	0.061735	1.018888	0.260165	0.802703	-0.033592	0.700861	-0.224891	0.054154	0.083560	2.332849	0.146614	0.691200	1.193583
xtremect_22035_r1	1599.971802	328.392731	1271.579102	587.494595	4245.180664	20.524907	79.475093	2.653285	12.927146	1.770409	3.814390	16192.773438	1.389121	0.947696	0.721406	0.682227	-0.155973	0.197081	0.913761	-0.350239	0.601537	-0.189505	0.585771	0.348846	0.024747	0.268416	2.240281	0.154713	0.599069	1.326642
xtremect_22007_r2	1921.304199	307.037445	1614.266724	549.289989	4487.419434	15.980679	84.019321	2.335611	14.615219	2.143243	5.220661	23427.294922	1.296501	1.017926	0.839513	0.785133	-0.127320	0.135957	1.000739	-0.464891	0.682349	-0.151847	0.646343	0.445197	0.021750	0.184022	2.323401	0.136844	0.719463	1.167806
xtremect_22035_r2	1634.889526	336.855682	1298.033813	602.634816	4367.641113	20.604186	79.395813	2.671521	12.965912	1.789981	3.868123	16894.574219	1.413906	0.935555	0.739116	0.661681	0.180278	-0.176946	-0.900807	-0.425165	0.571474	-0.197347	0.526014	0.400530	0.026597	2.868192	-0.776069	0.154251	0.594387	1.335760
xtremect_22007_r1	1896.178711	295.959503	1600.219238	529.471551	4340.149902	15.608208	84.391797	2.288893	14.664675	2.212785	5.408296	23472.816406	1.309212	1.019120	0.899405	0.778423	0.082864	-0.146793	-1.005082	-0.267644	0.846218	-0.145642	0.740459	0.238698	0.026170	2.975425	-1.056894	0.136382	0.737403	1.144446
xtremect_22090_r2	1388.379150	386.516968	1001.862183	691.478855	4234.014160	27.839440	72.160560	3.049609	10.954278	1.285177	2.346365	9934.542969	1.608040	0.921960	0.611721	0.573344	-0.114056	0.077465	0.911592	-0.604608	-0.060684	-0.070491	0.050692	-0.568477	0.054662	0.150109	2.544978	0.182577	0.473245	1.524805
xtremect_22090_r1	1366.617920	382.523804	984.094116	684.335085	4163.339844	27.990544	72.009456	3.046455	10.883871	1.264102	2.293054	9546.761719	1.622064	0.923950	0.617204	0.569613	-0.096640	0.054598	0.917258	-0.573570	-0.223012	-0.047155	0.201754	-0.530062	0.052807	0.120423	2.627335	0.183758	0.472743	1.523227
xtremect_22086_r1	2301.415771	334.863739	1966.552002	599.071229	5050.229980	14.550337	85.449660	2.194402	15.081448	2.290490	5.757318	29075.777344	1.345176	1.048031	1.004888	0.779103	0.017989	0.652502	0.819931	-0.038670	0.786118	-0.624757	0.778411	0.015142	-0.029128	0.672360	1.543234	0.132613	0.778797	1.097201
xtremect_22086_r2	2371.794189	352.741821	2019.052368	631.055118	5290.356934	14.872362	85.127640	2.230530	14.997816	2.273585	5.683135	30065.812500	1.345430	1.030638	0.989827	0.766029	0.005451	-0.721868	-0.735590	-0.053476	0.705248	-0.692477	0.764900	0.032372	-0.026100	2.365595	-1.563246	0.133353	0.763295	1.115265
xtremect_22073_r1	1918.531128	457.115570	1461.415527	817.779755	5515.869141	23.826331	76.173669	2.875048	12.066684	1.652723	3.323815	18333.728516	1.524011	0.901655	0.703164	0.591633	0.076951	-0.123383	-0.889852	-0.323236	0.614139	-0.113101	0.522986	0.276527	0.006885	2.979612	-1.013147	0.165746	0.529895	1.437524
xtremect_22073_r2	1933.558594	448.379822	1485.178711	802.151501	5495.034668	23.189358	76.810640	2.841928	12.255312	1.665520	3.401911	18693.621094	1.522862	0.915020	0.706303	0.600856	0.086891	-0.119602	-0.902999	-0.359958	0.596963	-0.113707	0.513812	0.311381	0.008199	2.979319	-0.942505	0.163195	0.540553	1.420964
xtremect_22037_r1	3697.624512	588.405273	3109.219238	1052.657034	8445.116211	15.913062	84.086937	2.283930	14.352551	2.054353	4.914200	41500.992188	1.399305	1.084079	0.869044	0.774727	-0.310670	0.069701	1.036269	-0.829917	0.052824	-0.252360	-0.059479	-0.771689	0.034073	0.298094	2.920890	0.139348	0.736335	1.141965
xtremect_22078_r2	3777.914307	520.242554	3257.671875	930.713929	8205.724609	13.770629	86.229372	2.172025	15.772882	2.331889	6.130101	50301.921875	1.329961	1.111515	0.903058	0.835750	-0.085816	0.140169	1.099297	-0.176402	0.876716	-0.125559	0.817106	0.170430	0.042056	0.148408	2.120162	0.126800	0.794000	1.086012
xtremect_22078_r1	4040.980225	560.182495	3480.797852	1002.166484	8851.899414	13.862540	86.137462	2.190533	15.801814	2.295603	6.045781	53516.648438	1.347093	1.120187	0.882035	0.831559	-0.205526	0.128603	1.093636	-0.776944	0.371935	-0.189756	-0.362880	-0.747942	0.019756	0.218159	2.582473	0.126568	0.786452	1.095266
xtremect_22037_r2	3991.352051	618.603027	3372.749023	1106.680816	9040.721680	15.498583	84.501415	2.265078	14.614738	2.056261	5.008619	45281.531250	1.373044	1.086205	0.867210	0.791093	-0.248712	0.200181	1.038225	-0.780240	0.290317	-0.242888	-0.293972	-0.731050	0.070531	0.298333	2.463889	0.136848	0.746124	1.132539
xtremect_22105_r1	2100.559082	221.477921	1879.081177	396.224000	3086.832031	10.543761	89.456242	1.469529	13.937426	2.345312	5.447936	16816.863281	1.440523	1.687211	1.397391	1.171249	0.276836	-0.117654	-1.660181	-1.008261	0.938647	-0.234632	0.787857	0.863819	0.070153	2.962352	-0.401865	0.143499	1.217482	0.734764
xtremect_22105_r2	2162.730713	226.676712	1936.053955	405.524638	3194.264160	10.481042	89.518958	1.476959	14.091718	2.381701	5.593709	17867.785156	1.429384	1.676944	1.379367	1.173194	0.244539	-0.043860	-1.658439	-0.918531	1.016171	-0.162327	0.858356	0.792752	0.105606	2.992894	-0.177470	0.141927	1.212206	0.738479
xtremect_22108_r2	3047.966309	730.657349	2317.309082	1307.145997	8844.765625	23.971963	76.028043	2.901858	12.105217	1.671508	3.372329	29827.455078	1.424209	0.852348	0.700566	0.598471	-0.079251	-0.016121	0.848502	-0.030296	0.699832	0.010467	0.595316	0.024933	0.056077	0.095027	-2.940913	0.165218	0.523996	1.450929
xtremect_22119_r2	2506.336182	623.233887	1883.102295	1114.965423	7069.285156	24.866332	75.133669	2.820565	11.342909	1.429297	2.702064	19101.660156	1.446481	0.904496	0.692412	0.625308	-0.120799	0.120593	0.888244	-0.455382	0.505007	-0.130494	0.463582	0.419600	0.006079	0.189851	2.357050	0.176322	0.532756	1.410283
xtremect_22108_r1	2919.838135	682.652405	2237.185791	1221.265152	8301.418945	23.379803	76.620197	2.843109	12.160536	1.726636	3.499470	29050.568359	1.422572	0.864187	0.723682	0.607482	-0.061502	-0.029266	0.861499	-0.004786	0.723260	0.024229	0.605928	0.002557	0.043346	0.078896	-2.697445	0.164466	0.538989	1.421555
xtremect_22119_r1	2574.994629	637.847961	1937.146729	1141.110003	7252.609863	24.770847	75.229156	2.816553	11.370437	1.423140	2.696955	19559.960938	1.448965	0.908776	0.690653	0.627190	-0.127608	0.124328	0.891142	-0.496163	0.460978	-0.135363	-0.427315	-0.459087	0.002860	0.197323	2.369213	0.175895	0.534193	1.408277
xtremect_22124_r1	2563.454102	727.983032	1835.471069	1302.361645	8037.875977	28.398520	71.601480	3.135565	11.041296	1.291264	2.376205	19099.638672	1.435464	0.812567	0.618886	0.566066	0.045912	-0.007275	-0.811237	-0.252597	0.564658	-0.019362	0.515784	0.231652	0.027117	3.084354	-0.157156	0.181138	0.456706	1.567782
xtremect_22124_r2	2608.739502	733.566345	1875.173096	1312.350192	8190.065918	28.119570	71.880430	3.139472	11.164724	1.357116	2.525305	20682.412109	1.433491	0.804037	0.627650	0.560894	-0.033814	0.049395	0.801805	-0.124848	0.613598	-0.043065	0.549179	0.112878	0.016207	0.074518	2.171097	0.179136	0.457914	1.569736
