# Supplementary material for: Virtual supersampling as post-processing step preserves the trabecular bone morphometry in human peripheral quantitative computed tomography scans
Source: PLoS One. 2019 Feb 13;14(2):e0212280. doi: 10.1371/journal.pone.0212280 (PMC6373954; doi:10.1371/journal.pone.0212280)
Supplement: S1 File. Data — (ZIP) [file pone.0212280.s001.zip › Evaluation/UpSampleXRepro/doc/csv/eval_upsampled.csv]

	Sample	TV	BV.TV	BV	BS.BV	BS	Tb.Th	Tb.Sp	Tb.N	Conn.D	SMI	DA
1	xtremect_22007_r1	1896.178711	15.608208	295.959503	14.664675	4340.149902	0.219892	0.732431	1.227209	1.832301	2.212785	1.309212
2	xtremect_22007_r2	1921.304199	15.980679	307.037445	14.615219	4487.419434	0.219107	0.728131	1.22976	1.912972	2.143243	1.296501
3	xtremect_22035_r1	1599.971802	20.524907	328.392731	12.927146	4245.180664	0.234993	0.678412	1.272115	2.606462	1.770409	1.389121
4	xtremect_22035_r2	1634.889526	20.604186	336.855682	12.965912	4367.641113	0.234169	0.670516	1.284964	2.602412	1.789981	1.413906
5	xtremect_22037_r1	3697.624512	15.913062	588.405273	14.352551	8445.116211	0.221403	0.794617	1.146788	2.054513	2.054353	1.399305
6	xtremect_22037_r2	3991.352051	15.498583	618.603027	14.614738	9040.72168	0.216849	0.817138	1.122161	2.06516	2.056261	1.373044
7	xtremect_22053_r1	1446.598633	17.445265	252.362961	13.635382	3441.065186	0.232351	0.731071	1.193199	2.009048	2.095476	1.390655
8	xtremect_22053_r2	1529.46936	17.499559	267.650391	13.641292	3651.096924	0.230977	0.74832	1.164822	2.128224	2.061494	1.385351
9	xtremect_22071_r1	1522.360352	9.602544	146.185318	15.929319	2328.632568	0.208725	1.02294	0.927206	0.748697	2.544116	1.348027
10	xtremect_22071_r2	1533.681885	9.958644	152.733917	15.839934	2419.295166	0.20811	0.990091	0.94744	0.828305	2.496352	1.319753
11	xtremect_22073_r1	1918.531128	23.826331	457.11557	12.066684	5515.869141	0.24649	0.610403	1.363389	2.672625	1.652723	1.524011
12	xtremect_22073_r2	1933.558594	23.189358	448.379822	12.255312	5495.034668	0.242958	0.616513	1.354605	2.6237	1.66552	1.522862
13	xtremect_22078_r1	4040.980225	13.86254	560.182495	15.801814	8851.899414	0.213064	0.804277	1.147161	1.571201	2.295603	1.347093
14	xtremect_22078_r2	3777.914307	13.770629	520.242554	15.772882	8205.724609	0.214036	0.799484	1.153286	1.538711	2.331889	1.329961
15	xtremect_22086_r1	2301.415771	14.550337	334.863739	15.081448	5050.22998	0.216294	0.795971	1.164992	1.658917	2.29049	1.345176
16	xtremect_22086_r2	2371.794189	14.872362	352.741821	14.997816	5290.356934	0.217265	0.791196	1.172348	1.695018	2.273585	1.34543
17	xtremect_22090_r1	1366.61792	27.990544	382.523804	10.883871	4163.339844	0.260201	0.570357	1.384948	2.741796	1.264102	1.622064
18	xtremect_22090_r2	1388.37915	27.83944	386.516968	10.954278	4234.01416	0.260153	0.570663	1.38851	2.809041	1.285177	1.60804
19	xtremect_22095_r1	1799.305176	16.870102	303.544617	13.464894	4087.196045	0.228909	0.771089	1.129991	2.071959	1.946439	1.383635
20	xtremect_22095_r2	1779.193848	16.924714	301.123474	13.440036	4047.110352	0.229638	0.77024	1.132764	2.037722	1.949325	1.379614
21	xtremect_22105_r1	2100.559082	10.543761	221.477921	13.937426	3086.832031	0.231066	1.59294	0.633907	0.928734	2.345312	1.440523
22	xtremect_22105_r2	2162.730713	10.481042	226.676712	14.091718	3194.26416	0.230636	1.665567	0.620822	0.883033	2.381701	1.429384
23	xtremect_22108_r1	2919.838135	23.379803	682.652405	12.160536	8301.418945	0.249726	0.634106	1.358767	2.680708	1.726636	1.422572
24	xtremect_22108_r2	3047.966309	23.971963	730.657349	12.105217	8844.765625	0.249277	0.620699	1.372282	2.813442	1.671508	1.424209
25	xtremect_22119_r1	2574.994629	24.770847	637.847961	11.370437	7252.609863	0.25661	0.668229	1.259652	2.680109	1.42314	1.448965
26	xtremect_22119_r2	2506.336182	24.866332	623.233887	11.342909	7069.285156	0.25798	0.665659	1.265396	2.669337	1.429297	1.446481
27	xtremect_22124_r1	2563.454102	28.39852	727.983032	11.041296	8037.875977	0.26128	0.574254	1.406309	3.248383	1.291264	1.435464
28	xtremect_22124_r2	2608.739502	28.11957	733.566345	11.164724	8190.065918	0.260668	0.572326	1.416725	3.289754	1.357116	1.433491
1	xtremect_22007_r3	1905.865234	18.626091	354.98819	12.559235	4458.379883	0.278197	0.748029	1.17809	1.852583	2.120059	1.300345
2	xtremect_22035_r3	1607.559692	21.853742	351.311951	11.636447	4088.022949	0.274221	0.715715	1.201838	2.248543	1.809132	1.378887
3	xtremect_22037_r3	3303.40625	13.331033	440.378204	10.399187	4579.575195	0.319044	3.30137	0.340315	1.197017	1.657878	1.424177
4	xtremect_22053_r3	1453.216553	19.1016	277.587616	12.401547	3442.515869	0.25093	0.758288	1.125346	2.061685	1.964303	1.368994
5	xtremect_22071_r3	1529.666992	9.774621	149.51915	14.449543	2160.483398	0.233159	1.365118	0.707891	0.772024	2.539484	1.280501
6	xtremect_22073_r3	1926.752441	26.06461	502.2005	10.897135	5472.546387	0.276979	0.631068	1.297696	2.573628	1.527516	1.519956
7	xtremect_22078_r3	4061.526611	14.971247	608.061218	14.460609	8792.935547	0.238538	0.813085	1.122132	1.401018	2.379283	1.322971
8	xtremect_22086_r3	2313.25415	15.168665	350.889771	13.830214	4852.880371	0.250903	0.868455	1.069721	1.591309	2.337579	1.303242
9	xtremect_22090_r3	1372.337524	41.958785	575.816162	6.005826	3458.251953	0.740953	0.598079	1.213731	1.768241	1.259834	1.738737
10	xtremect_22095_r3	1722.540649	17.509237	301.603729	12.814308	3864.843018	0.241299	0.785804	1.101652	1.967272	1.946175	1.423457
11	xtremect_22105_r3	2110.799072	11.412815	240.901596	12.190736	2936.767822	0.267101	2.282992	0.455791	0.850493	2.322773	1.430155
12	xtremect_22108_r3	2934.852295	23.959439	703.174133	11.497975	8085.078613	0.264466	0.659761	1.296358	2.423341	1.679471	1.407859
13	xtremect_22119_r3	2587.845947	26.174057	677.344238	10.511741	7120.066895	0.280867	0.691905	1.21214	2.46718	1.374675	1.434318
14	xtremect_22124_r3	2574.586426	28.993392	746.459961	10.600351	7912.737793	0.273654	0.586673	1.369815	2.986851	1.301394	1.416534
