# Supplementary material for: Virtual supersampling as post-processing step preserves the trabecular bone morphometry in human peripheral quantitative computed tomography scans
Source: PLoS One. 2019 Feb 13;14(2):e0212280. doi: 10.1371/journal.pone.0212280 (PMC6373954; doi:10.1371/journal.pone.0212280)
Supplement: S1 File. Data — (ZIP) [file pone.0212280.s001.zip › Evaluation/UpSampleXRepro/mainXRepro_cv_icc.R]

#---------------------------------------------------------------------#
# Project: UpSampleXRepro
# Description: This script plots the reproducibility of the 
# static bone morphometric paramters
# Input: eval_r*_original.csv 
# (For 41 microm, "original" has to be replaced by "upsampledtri".)
# Output: d.final.statictable: Table with reproducibility values 
# PE_SD, PE_%CV, mean, sd, ICC, ICC_lower, ICC_upper, p-values
#
# Author: Friederike Schulte
# Date: Okt 2012					 
# ...
#--------------------------------------------------------------------#
rm(list=ls(all=TRUE))   # clean up
#source("/home/fag/workspace/R/martin_r_functions.r")
source("H:/fag/Evaluation/common/friederike_r_functions.r")
require("irr")
require("nlme")
require("gmodels")
#-----------------------------------------------------------------#
# Functions                                                       #
#-----------------------------------------------------------------#
#-----------------------------------------------------------------#
# Parameters to be defined                                        #
#-----------------------------------------------------------------#
#-----------------------------------------------------------------#
# Environmental setting                                           #
#-----------------------------------------------------------------#
env.dir.base        <- "H:/fag/Evaluation/UpSampleXRepro/"
env.dir.doc         <- file.path(env.dir.base, "doc")
env.dir.csv         <- file.path(env.dir.doc, "csv")
env.dir.stat        <- file.path(env.dir.doc, "stat")
env.dir.img         <- file.path(env.dir.stat, "img")

if(!file.exists(env.dir.csv)) sprintf("EE  No such directory: %s", env.dir.csv)
if(!file.exists(env.dir.doc)) dir.create(env.dir.doc)
if(!file.exists(env.dir.stat)) dir.create(env.dir.stat)
if(!file.exists(env.dir.img)) dir.create(env.dir.img)

filename<- file.path(env.dir.csv,"eval_r1_original.csv") #upsampledtri.csv 
d.r1 <- read.csv(filename,head=TRUE,sep=",")
d.r1 <- sort.data(d.r1)

filename<- file.path(env.dir.csv,"eval_r2_original.csv")
d.r2 <- read.csv(filename,head=TRUE,sep=",")
d.r2 <- sort.data(d.r2)

filename<- file.path(env.dir.csv,"eval_r3_original.csv") #(when using original.csv, r3 is semicolon-separated, not comma-separated)
d.r3 <- read.csv(filename,head=TRUE,sep=";")
d.r3 <- sort.data(d.r3)

###############################
### PER SAMPLE ################
###############################

d.num.patients <- 14
num.measurements <- 3
num.params <- 8

#create a matrix storing all mean values of the parameters (cols = static parameters, rows = different samples
d.means.sample<-matrix(0,nrow=d.num.patients,ncol=num.params)
d.sds.sample<-matrix(0,nrow=d.num.patients,ncol=num.params)
d.cvs.sample<-matrix(0,nrow=d.num.patients,ncol=num.params)
d.meanabbrevs <-c("bv.tv","bs.bv","tb.th","tb.sp","tb.n","smi","da","conn.d")


# Create matrix with rows=Specimens and cols=repeated scans
# run over all patients
for(i in 1:d.num.patients){

	d.bvtv 	<- c(d.r1$BV.TV[i],d.r2$BV.TV[i],d.r3$BV.TV[i])
	d.bsbv 	<- c(d.r1$BS.BV[i],d.r2$BS.BV[i],d.r3$BS.BV[i])
	d.tbth 	<- c(d.r1$Tb.Th[i],d.r2$Tb.Th[i],d.r3$Tb.Th[i])
	d.tbsp 	<- c(d.r1$Tb.Sp[i],d.r2$Tb.Sp[i],d.r3$Tb.Sp[i])
	d.tbn  	<- c(d.r1$Tb.N[i],d.r2$Tb.N[i],d.r3$Tb.N[i])
	d.smi 	<- c(d.r1$SMI[i],d.r2$SMI[i],d.r3$SMI[i])
	d.da 		<- c(d.r1$DA[i],d.r2$DA[i],d.r3$DA[i])
	d.connd 	<- c(d.r1$Conn.D[i],d.r2$Conn.D[i],d.r3$Conn.D[i])

	# mean values
	d.means.sample[i,] <-c(mean(d.bvtv),mean(d.bsbv),mean(d.tbth),mean(d.tbsp),mean(d.tbn),mean(d.smi),mean(d.da),mean(d.connd))
	d.sds.sample[i,]   <-c(sd(d.bvtv),sd(d.bsbv),sd(d.tbth),sd(d.tbsp),sd(d.tbn),sd(d.smi),sd(d.da),sd(d.connd))
	d.cvs.sample[i,]   <-c(cv(d.bvtv),cv(d.bsbv),cv(d.tbth),cv(d.tbsp),cv(d.tbn),cv(d.smi),cv(d.da),cv(d.connd))
	
}

##############################
### SEVERAL SAMPLES ##########
##############################

# get columnwise mean of different static parameters 
d.mean.col <- c(	mean(d.means.sample[,1],na.rm=TRUE),
			mean(d.means.sample[,2],na.rm=TRUE),
			mean(d.means.sample[,3],na.rm=TRUE),
			mean(d.means.sample[,4],na.rm=TRUE),
			mean(d.means.sample[,5],na.rm=TRUE),
			mean(d.means.sample[,6],na.rm=TRUE),
			mean(d.means.sample[,7],na.rm=TRUE),
			mean(d.means.sample[,8],na.rm=TRUE))

d.sd.col <-   c(	sd(d.means.sample[,1],na.rm=TRUE),
                	sd(d.means.sample[,2],na.rm=TRUE),
                	sd(d.means.sample[,3],na.rm=TRUE),
                	sd(d.means.sample[,4],na.rm=TRUE),
                	sd(d.means.sample[,5],na.rm=TRUE),
                	sd(d.means.sample[,6],na.rm=TRUE),
                	sd(d.means.sample[,7],na.rm=TRUE),
                	sd(d.means.sample[,8],na.rm=TRUE))

d.pe.sd.col <-c(	sqrt(mean(d.sds.sample[,1]^2,na.rm=TRUE)),
			sqrt(mean(d.sds.sample[,2]^2,na.rm=TRUE)),
			sqrt(mean(d.sds.sample[,3]^2,na.rm=TRUE)),
			sqrt(mean(d.sds.sample[,4]^2,na.rm=TRUE)),
			sqrt(mean(d.sds.sample[,5]^2,na.rm=TRUE)),
			sqrt(mean(d.sds.sample[,6]^2,na.rm=TRUE)),
			sqrt(mean(d.sds.sample[,7]^2,na.rm=TRUE)),
                	sqrt(mean(d.sds.sample[,8]^2,na.rm=TRUE)))

d.pe.cv.col <-c(	sqrt(mean(d.cvs.sample[,1]^2,na.rm=TRUE)),
                	sqrt(mean(d.cvs.sample[,2]^2,na.rm=TRUE)),
                	sqrt(mean(d.cvs.sample[,3]^2,na.rm=TRUE)),
                	sqrt(mean(d.cvs.sample[,4]^2,na.rm=TRUE)),
                	sqrt(mean(d.cvs.sample[,5]^2,na.rm=TRUE)),
                	sqrt(mean(d.cvs.sample[,6]^2,na.rm=TRUE)),
                	sqrt(mean(d.cvs.sample[,7]^2,na.rm=TRUE)),
                	sqrt(mean(d.cvs.sample[,8]^2,na.rm=TRUE)))

# create final table with output 'mean', 'PE(SD)', 'PE(%CV)', CI(95%)PE(%CV)', ICC,  `CI(95%)ICC(%CV)'
d.final.statictable <- data.frame(Parameter=d.meanabbrevs)
# fill final table
d.final.statictable$Mean <- d.mean.col
d.final.statictable$SD <- d.sd.col
d.final.statictable$PE_SD <- d.pe.sd.col
d.final.statictable$PE.CV <- d.pe.cv.col 


# confidence intervals of precision errors %CV
deg.of.freedom <- d.num.patients * (num.measurements - 1)

#rms.sd
cv.sd <- d.final.statictable$PE.CV
if(deg.of.freedom == 32){
	upper.chi.square <- 18.291
	lower.chi.square <- 49.480
}else if(deg.of.freedom == 30){ # deg of freedom 30
	upper.chi.square <- 16.791  #(from chi-square table)
	lower.chi.square <- 46.979  #(from chi-square table)
}else if (deg.of.freedom == 25){ #deg of freedom 25
        upper.chi.square <- 13.120  #(from chi-square table)
        lower.chi.square <- 40.646  #(from chi-square table)
}else if (deg.of.freedom == 28){
	upper.chi.square <- 15.308
	lower.chi.square <- 44.461
}else{
	# default is nonsense
	upper.chi.square <- 0
	lower.chi.square <- 0
}

five.percent.ci <- sqrt((deg.of.freedom/lower.chi.square)*cv.sd^2)
ninetyfive.percent.ci <- sqrt((deg.of.freedom/upper.chi.square)*cv.sd^2)

d.final.statictable$lowerCI <- five.percent.ci
d.final.statictable$upperCI <- ninetyfive.percent.ci


################
#calculate ICCs 
################

#create empty matrices
d.icc_bvtv <- matrix(ncol=num.measurements,nrow=d.num.patients)
d.icc_bsbv <- matrix(ncol=num.measurements,nrow=d.num.patients)
d.icc_tbth <- matrix(ncol=num.measurements,nrow=d.num.patients)
d.icc_tbsp <- matrix(ncol=num.measurements,nrow=d.num.patients)
d.icc_tbn <- matrix(ncol=num.measurements,nrow=d.num.patients)
d.icc_smi <- matrix(ncol=num.measurements,nrow=d.num.patients)
d.icc_da <- matrix(ncol=num.measurements,nrow=d.num.patients)
d.icc_connd <- matrix(ncol=num.measurements,nrow=d.num.patients)


#run over all patients to create nxm-matrices (n x patients, m x measurements)
for(i in 1:d.num.patients){

	d.icc_bvtv[i,] 	<- c(d.r1$BV.TV[i],d.r2$BV.TV[i],d.r3$BV.TV[i])
	d.icc_bsbv[i,] 	<- c(d.r1$BS.BV[i],d.r2$BS.BV[i],d.r3$BS.BV[i])
	d.icc_tbth[i,] 	<- c(d.r1$Tb.Th[i],d.r2$Tb.Th[i],d.r3$Tb.Th[i])
	d.icc_tbsp[i,] 	<- c(d.r1$Tb.Sp[i],d.r2$Tb.Sp[i],d.r3$Tb.Sp[i])
	d.icc_tbn[i,]  	<- c(d.r1$Tb.N[i],d.r2$Tb.N[i],d.r3$Tb.N[i])
	d.icc_smi[i,] 	<- c(d.r1$SMI[i],d.r2$SMI[i],d.r3$SMI[i])	
	d.icc_da[i,] 	<- c(d.r1$DA[i],d.r2$DA[i],d.r3$DA[i])
	d.icc_connd[i,] 	<- c(d.r1$Conn.D[i],d.r2$Conn.D[i],d.r3$Conn.D[i])
}

icc_bvtvlist <- icc(d.icc_bvtv,model="t")
icc_bsbvlist <- icc(d.icc_bsbv,model="t")
icc_tbthlist <- icc(d.icc_tbth,model="t")
icc_tbsplist <- icc(d.icc_tbsp,model="t")
icc_tbnlist <- icc(d.icc_tbn,model="t")
icc_smilist <- icc(d.icc_smi,model="t")
icc_dalist <- icc(d.icc_da,model="t")
icc_conndlist <- icc(d.icc_connd,model="t")


d.icc.col <- c(
	       icc_bvtvlist$value,
             icc_bsbvlist$value,
             icc_tbthlist$value,
             icc_tbsplist$value,
             icc_tbnlist$value,
	       icc_smilist$value,
	       icc_dalist$value,
		 icc_conndlist$value)

d.icc.lowbound <- c(
	       icc_bvtvlist$lbound,
             icc_bsbvlist$lbound,
             icc_tbthlist$lbound,
             icc_tbsplist$lbound,
             icc_tbnlist$lbound,
		 icc_smilist$lbound,
	       icc_dalist$lbound,
	       icc_conndlist$lbound)

d.icc.uppbound <- c(
	      icc_bvtvlist$ubound,
            icc_bsbvlist$ubound,
            icc_tbthlist$ubound,
            icc_tbsplist$ubound,
            icc_tbnlist$ubound,
 		icc_smilist$ubound,
		icc_dalist$ubound,
		icc_conndlist$ubound)

d.final.statictable$ICC <- d.icc.col
d.final.statictable$lowerICC <- d.icc.lowbound
d.final.statictable$upperICC <- d.icc.uppbound


d.final.statictable$Mean <- round(d.final.statictable$Mean, 3)
d.final.statictable$PE_SD <- round(d.final.statictable$PE_SD, 3)
d.final.statictable$PE.CV <- round(d.final.statictable$PE.CV, 3)
d.final.statictable$lowerCI <- round(d.final.statictable$lowerCI, 3)
d.final.statictable$upperCI <- round(d.final.statictable$upperCI, 3)
d.final.statictable$ICC <- round(d.final.statictable$ICC, 3)
d.final.statictable$lowerICC <- round(d.final.statictable$lowerICC, 3)
d.final.statictable$upperICC <- round(d.final.statictable$upperICC, 3)

# write out raw table as input for excel (Table with errors of different post-processing techniques
#write.csv(d.final.statictable, file = paste(env.dir.csv,"/xrepro_original_reproducibility_data_table.csv",sep=""))

#------------------------- NOT CHECKED......
# test if columns differ from each other

d.repet <- as.factor(c(rep("1",8),rep("2",8),rep("3",8),rep("4",8),rep("5",8)))
d.group <- as.factor(c(rep("8",10),rep("0",15),rep("8",15)))


#ANOVA LME
MCA1<-aov((d.icc_bsbv[1:40]) ~ d.repet*d.group)
print(summary(MCA1))

#cm1 <- rbind('Group1(0N)  vs.  Group2(8N)'   =c(0,0,0,0,0,-1,1))
cm0 <- rbind('Rep1  vs.  rest'   =c(-1,1/4,1/4,1/4,1/4))
cm1 <- rbind('Rep1  vs.  Rep2'   =c(-1,1,0,0,0))
cm2 <- rbind('Rep1  vs.  Rep3'   =c(-1,0,1,0,0))
cm3 <- rbind('Rep1  vs.  Rep4'   =c(-1,0,0,1,0))
cm4 <- rbind('Rep1  vs.  Rep5'   =c(-1,0,0,0,1))
cm5 <- rbind('Rep2  vs.  Rep3'   =c(0,-1,1,0,0))
cm6 <- rbind('Rep2  vs.  Rep4'   =c(0,-1,0,1,0))
cm7 <- rbind('Rep2  vs.  Rep5'   =c(0,-1,0,0,1))
cm8 <- rbind('Rep3  vs.  Rep4'   =c(0,0,-1,1,0))
cm9 <- rbind('Rep3  vs.  Rep5'   =c(0,0,-1,0,1))
cm10 <- rbind('Rep4  vs.  Rep5'  =c(0,0,0,-1,1))

CCA0 <- fit.contrast(MCA1, "d.repet", cm0 ,conf.int=0.95)
CCA1 <- fit.contrast(MCA1, "d.repet", cm1 ,conf.int=0.95)
CCA2 <- fit.contrast(MCA1, "d.repet", cm2 ,conf.int=0.95)
CCA3 <- fit.contrast(MCA1, "d.repet", cm3 ,conf.int=0.95)
CCA4 <- fit.contrast(MCA1, "d.repet", cm4 ,conf.int=0.95)
CCA5 <- fit.contrast(MCA1, "d.repet", cm5 ,conf.int=0.95)
CCA6 <- fit.contrast(MCA1, "d.repet", cm6 ,conf.int=0.95)
CCA7 <- fit.contrast(MCA1, "d.repet", cm7 ,conf.int=0.95)
CCA8 <- fit.contrast(MCA1, "d.repet", cm8 ,conf.int=0.95)
CCA9 <- fit.contrast(MCA1, "d.repet", cm9 ,conf.int=0.95)
CCA10<- fit.contrast(MCA1, "d.repet", cm10 ,conf.int=0.95)

p <- c(CCA0[,"Pr(>|t|)"],CCA1[,"Pr(>|t|)"],CCA2[,"Pr(>|t|)"],CCA3[,"Pr(>|t|)"],CCA4[,"Pr(>|t|)"],CCA5[,"Pr(>|t|)"],CCA6[,"Pr(>|t|)"],CCA7[,"Pr(>|t|)"],CCA8[,"Pr(>|t|)"],CCA9[,"Pr(>|t|)"],CCA10[,"Pr(>|t|)"])
p.values <- p.adjust(p,"bonferroni")
print(p.values)
