# Supplementary material for: Virtual supersampling as post-processing step preserves the trabecular bone morphometry in human peripheral quantitative computed tomography scans
Source: PLoS One. 2019 Feb 13;14(2):e0212280. doi: 10.1371/journal.pone.0212280 (PMC6373954; doi:10.1371/journal.pone.0212280)
Supplement: S1 File. Data — (ZIP) [file pone.0212280.s001.zip › Evaluation/UpSampleXRepro/mainXRepro_errors.R]

#----------------------------------------------------------#
#                       
# This script compares original 82 micron and virtual 41 micron
# resolution. It provides the data for table and figure where errors
# from the baseline from the XRepro-data (14x3 measurements) are
# calculated. Also, linear correlations and intercept functions
# between resolutions are provided.
#
# Input: eval_original_r1.csv
#		 eval_original_r2.csv
#		 eval_original_r3.csv
#		 eval_r1_upsampledtri.csv
#		 eval_r2_upsampledtri.csv
#		 eval_r3_upsampledtri.csv
# Output:%-errors, p-values, correlations 
#-----------------------------------------------------------#
rm(list=ls(all=TRUE))   # clean up
source("H:/fag/workspace/R/martin_r_functions.r")
source("H:/fag/Evaluation/common/friederike_r_functions.r")
source("H:/fag/Evaluation/common/dat_plot.R")
require(Hmisc)


#------------------------------------------------------------#
# Functions                                                               #
#------------------------------------------------------------#

#------------------------------------------------------------#
# Environmental setting                                                    #
#-------------------------------------------------------------#
env.dir.base        <- "H:/fag/Evaluation/UpSampleXRepro/"
env.dir.doc         <- file.path(env.dir.base, "doc")
env.dir.csv         <- file.path(env.dir.doc, "csv")
env.dir.stat        <- file.path(env.dir.doc, "stat")
env.dir.img         <- file.path(env.dir.stat, "img")

if(!file.exists(env.dir.csv)) sprintf("EE  No such directory: %s", env.dir.csv)
if(!file.exists(env.dir.doc)) dir.create(env.dir.doc)
if(!file.exists(env.dir.stat)) dir.create(env.dir.stat)
if(!file.exists(env.dir.img)) dir.create(env.dir.img)


#--------------------------------------------------------
filename<- file.path(env.dir.csv,"eval_r1_original.csv") 
d.r1 <- read.csv(filename,head=TRUE,sep=",")
d.r1 <- sort.data(d.r1)

filename<- file.path(env.dir.csv,"eval_r2_original.csv")
d.r2 <- read.csv(filename,head=TRUE,sep=",")
d.r2 <- sort.data(d.r2)

filename<- file.path(env.dir.csv,"eval_r3_original.csv")
d.r3 <- read.csv(filename,head=TRUE,sep=";")
d.r3 <- sort.data(d.r3)

#insert repetition factor in original r1 data: 
for (i in 1:length(d.r1$Sample)){        
     d.r1$rep[i]<-1;
}
d.r1$rep <-as.factor(d.r1$rep)

#insert repetition factor in original r2 data: 
for (i in 1:length(d.r2$Sample)){        
     d.r2$rep[i]<-2;
}
d.r2$rep <-as.factor(d.r2$rep)

#insert repetition factor in original r3 data: 
for (i in 1:length(d.r3$Sample)){        
     d.r3$rep[i]<-3;
}
d.r3$rep <-as.factor(d.r3$rep)

d.data <- rbind(d.r1,d.r2,d.r3)
#-------------------------------------------------------
#--------------------------------------------------------
# SUPERSAMPLED TRI-LINEAR EXTRAPOLATION
filename<- file.path(env.dir.csv,"eval_r1_upsampledtri.csv") 
d.r1 <- read.csv(filename,head=TRUE,sep=",")
d.r1 <- sort.data(d.r1)

filename<- file.path(env.dir.csv,"eval_r2_upsampledtri.csv")
d.r2 <- read.csv(filename,head=TRUE,sep=",")
d.r2 <- sort.data(d.r2)

filename<- file.path(env.dir.csv,"eval_r3_upsampledtri.csv")
d.r3 <- read.csv(filename,head=TRUE,sep=",")
d.r3 <- sort.data(d.r3)

#insert repetition factor in upsampledtri r1 data: 
for (i in 1:length(d.r1$Sample)){        
     d.r1$rep[i]<-1;
}
d.r1$rep <-as.factor(d.r1$rep)

#insert repetition factor in upsampledtri r2 data: 
for (i in 1:length(d.r2$Sample)){        
     d.r2$rep[i]<-2;
}
d.r2$rep <-as.factor(d.r2$rep)

#insert repetition factor in upsampledtri r3 data: 
for (i in 1:length(d.r3$Sample)){        
     d.r3$rep[i]<-3;
}
d.r3$rep <-as.factor(d.r3$rep)

d.tridata <- rbind(d.r1,d.r2,d.r3)
#-------------------------------------------------------


# RMS
#-----

d.bvtv.err <- (d.tridata$BV.TV - d.data$BV.TV)*100 / d.data$BV.TV
d.bsbv.err <- (d.tridata$BS.BV - d.data$BS.BV)*100 / d.data$BS.BV
d.tbth.err <- (d.tridata$Tb.Th - d.data$Tb.Th)*100 / d.data$Tb.Th
d.tbsp.err <- (d.tridata$Tb.Sp - d.data$Tb.Sp)*100 / d.data$Tb.Sp
d.tbn.err <-  (d.tridata$Tb.N - d.data$Tb.N)*100 / d.data$Tb.N
d.smi.err <-  (d.tridata$SMI - d.data$SMI)*100 / d.data$SMI
d.da.err <-   (d.tridata$DA - d.data$DA)*100 / d.data$DA
d.connd.err <-(d.tridata$Conn.D - d.data$Conn.D)*100 / d.data$Conn.D

print(mean(d.bvtv.err,na.rm=TRUE))
print(mean(d.bsbv.err,na.rm=TRUE))
print(mean(d.tbth.err,na.rm=TRUE))
print(mean(d.tbsp.err,na.rm=TRUE))
print(mean(d.tbn.err,na.rm=TRUE))
print(mean(d.smi.err,na.rm=TRUE))
print(mean(d.da.err,na.rm=TRUE))
print(mean(d.connd.err,na.rm=TRUE))


print(sd(d.bvtv.err,na.rm=TRUE))
print(sd(d.bsbv.err,na.rm=TRUE))
print(sd(d.tbth.err,na.rm=TRUE))
print(sd(d.tbsp.err,na.rm=TRUE))
print(sd(d.tbn.err,na.rm=TRUE))
print(sd(d.smi.err,na.rm=TRUE))
print(sd(d.da.err,na.rm=TRUE))
print(sd(d.connd.err,na.rm=TRUE))


#---------------------------------------
# Images
#---------------------------------------

ax_lab <- c("82 microm resolution","41 microm resolution")

# pairwise BV/TV significant differences between original and supersampled resolution
testdata <- c(d.data$BV.TV,d.tridata$BV.TV)
group <- c(rep(0,length(d.data$BV.TV)), rep(1,length(d.tridata$BV.TV)))
jpeg(paste(env.dir.img, "/BVTVpairwise", ".jpg", sep=""), width=400, height=400, quality=100)
    f.sig.paired.ttestboxplot(testdata, group,axis_label=ax_lab)
dev.off()


# pairwise BS/BV significant differences between original and supersampled resolution
testdata <- c(d.data$BS.BV,d.tridata$BS.BV)
group <- c(rep(0,length(d.data$BS.BV)), rep(1,length(d.tridata$BS.BV)))
jpeg(paste(env.dir.img, "/BSBVpairwise", ".jpg", sep=""), width=400, height=400, quality=100)
    f.sig.paired.ttestboxplot(testdata, group,axis_label=ax_lab)
dev.off()

# pairwise Tb.Th significant differences between original and supersampled resolution
testdata <- c(d.data$Tb.Th,d.tridata$Tb.Th)
group <- c(rep(0,length(d.data$Tb.Th)), rep(1,length(d.tridata$Tb.Th)))
jpeg(paste(env.dir.img, "/TbThpairwise", ".jpg", sep=""), width=400, height=400, quality=100)
    f.sig.paired.ttestboxplot(testdata, group,axis_label=ax_lab)
dev.off()

# pairwise Tb.Sp significant differences between original and supersampled resolution
testdata <- c(d.data$Tb.Sp,d.tridata$Tb.Sp)
group <- c(rep(0,length(d.data$Tb.Sp)), rep(1,length(d.tridata$Tb.Sp)))
jpeg(paste(env.dir.img, "/TbSppairwise", ".jpg", sep=""), width=400, height=400, quality=100)
    f.sig.paired.ttestboxplot(testdata, group,axis_label=ax_lab)
dev.off()

# pairwise Tb.N significant differences between original and supersampled resolution
testdata <- c(d.data$Tb.N,d.tridata$Tb.N)
group <- c(rep(0,length(d.data$Tb.N)), rep(1,length(d.tridata$Tb.N)))
jpeg(paste(env.dir.img, "/TbNpairwise", ".jpg", sep=""), width=400, height=400, quality=100)
    f.sig.paired.ttestboxplot(testdata, group,axis_label=ax_lab)
dev.off()

# pairwise SMI significant differences between original and supersampled resolution
testdata <- c(d.data$SMI,d.tridata$SMI)
group <- c(rep(0,length(d.data$SMI)), rep(1,length(d.tridata$SMI)))
jpeg(paste(env.dir.img, "/SMIpairwise", ".jpg", sep=""), width=400, height=400, quality=100)
    f.sig.paired.ttestboxplot(testdata, group,axis_label=ax_lab)
dev.off()

# pairwise DA significant differences between original and supersampled resolution
testdata <- c(d.data$DA,d.tridata$DA)
group <- c(rep(0,length(d.data$DA)), rep(1,length(d.tridata$DA)))
jpeg(paste(env.dir.img, "/DApairwise", ".jpg", sep=""), width=400, height=400, quality=100)
    f.sig.paired.ttestboxplot(testdata, group,axis_label=ax_lab)
dev.off()

# pairwise Conn.D significant differences between original and supersampled resolution
testdata <- c(d.data$Conn.D,d.tridata$Conn.D)
group <- c(rep(0,length(d.data$Conn.D)), rep(1,length(d.tridata$Conn.D)))
jpeg(paste(env.dir.img, "/ConnDpairwise", ".jpg", sep=""), width=400, height=400, quality=100)
    f.sig.paired.ttestboxplot(testdata, group,axis_label=ax_lab)
dev.off()


#############################
#
# Correlations
#
#############################

# (BVTV)
#----------------------------------
jpeg(paste(env.dir.img, "/corr_bvtv", ".jpg", sep=""), width=400, height=400) 
    f.fitted.linear.plot(d.data$BV.TV,d.tridata$BV.TV, xlab="bvtv",ylab="bvtv up",show.conf=FALSE,show.pred=FALSE)
dev.off()

# (BS/BV)
#----------------------------------
jpeg(paste(env.dir.img, "/corr_bsbv", ".jpg", sep=""), width=400, height=400) 
    f.fitted.linear.plot(d.data$BS.BV,d.tridata$BS.BV,xlab="bsbv",ylab="bsbv up",show.conf=FALSE,show.pred=FALSE)
dev.off()

# (Tb.Th)
#----------------------------------
jpeg(paste(env.dir.img, "/corr_tbth", ".jpg", sep=""), width=400, height=400) 
    f.fitted.linear.plot(d.data$Tb.Th,d.tridata$Tb.Th,xlab="tbth",ylab="tbth up",show.conf=FALSE,show.pred=FALSE)
dev.off()

# (Tb.Sp)
#----------------------------------
jpeg(paste(env.dir.img, "/corr_tbsp", ".jpg", sep=""), width=400, height=400) 
    f.fitted.linear.plot(d.data$Tb.Sp,d.tridata$Tb.Sp,xlab="tbsp",ylab="tbsp up",show.conf=FALSE,show.pred=FALSE)
dev.off()

# (Tb.N)
#----------------------------------
jpeg(paste(env.dir.img, "/corr_tbn", ".jpg", sep=""), width=400, height=400) 
    f.fitted.linear.plot(d.data$Tb.N,d.tridata$Tb.N,xlab="tbn",ylab="tbn up",show.conf=FALSE,show.pred=FALSE)
dev.off()

# (DA)
#----------------------------------
jpeg(paste(env.dir.img, "/corr_da", ".jpg", sep=""), width=400, height=400) 
    f.fitted.linear.plot(d.data$DA,d.tridata$DA,xlab="da",ylab="da up",show.conf=FALSE,show.pred=FALSE)
dev.off()

# (SMI)
#----------------------------------
jpeg(paste(env.dir.img, "/corr_smi", ".jpg", sep=""), width=400, height=400) 
    f.fitted.linear.plot(d.data$SMI,d.tridata$SMI,xlab="smi",ylab="smi up",show.conf=FALSE,show.pred=FALSE)
dev.off()

# (Conn.D)
#----------------------------------
jpeg(paste(env.dir.img, "/corr_connd", ".jpg", sep=""), width=400, height=400) 
    f.fitted.linear.plot(d.data$Conn.D,d.tridata$Conn.D,xlab="connd",ylab="connd up",show.conf=FALSE,show.pred=FALSE)
dev.off()
