# Supplementary material for: Virtual supersampling as post-processing step preserves the trabecular bone morphometry in human peripheral quantitative computed tomography scans
Source: PLoS One. 2019 Feb 13;14(2):e0212280. doi: 10.1371/journal.pone.0212280 (PMC6373954; doi:10.1371/journal.pone.0212280)
Supplement: S1 File. Data — (ZIP) [file pone.0212280.s001.zip › Evaluation/UpSampleXRepro/readme.txt]

#################################################################################
#
# Project: UpSampleXRepro
#
# Paper title: Virtual supersampling as post-processing step preserves the 
# trabecular bone morphometry in human peripheral quantitative computed
# tomography scans
#
# Purpose: Assessing the reproducibility of supersampling at a virtual 
# resolution of 41 micron of HR-pQCT scans (82 micron resolution) 
# 
# Data: Re-analysis of 14 x 3 radii of in vitro HR-pQCT scans at 82 micron resolution.
# Reference of first publication: Mueller TL et al, Non-invasive bone competence 
# analysis by high-resolution pQCT: an in vitro reproducibility study on structural
# and mechanical properties at the human radius. Bone 2009; 44:364-371 
#
# Methods: Correlations, absolute errors between resolutions, means and standard
# deviations of structural parameters. Assessed parameters: BV/TV, BS/BV, Tb.Th,
# Tb.Sp, Tb.N, SMI, DA and Conn.D
#
# Responsible persons for more details: 
# Friederike Schulte PhD:  friederike.schulte@redance.ch
# Patrik Christen PhD: patrik.christen@hest.ethz.ch
# Ralph M�ller Prof. PhD: ram@ethz.ch
# Institute for Biomechanics, ETH Zurich, Leopold-Ruzicka-Weg 4, 8093 Zurich
#
###################################################################################

CSV-Data: 
========
All CSV-Data containing raw morphometric parameters of all samples can be found in path: 
\UpSampleXRepro\doc\csv
*_r1_*.csv: first repetition
*_r2_*.csv: second repetition
*_r3_*.csv: third repetition
*_thres.csv: raw data of structural parameters at 82 micron resolution
*_thtri.csv: raw data of structural parameters at 41 micron resolution generated by trilinear interpolation
eval_*_original.csv: all parameters of one repetition at original 82 micron in one table
eval_*upsampledtri.csv: all parameters of one repetition at 41 micron in one table

Files not used:
(*_thfft.csv *not used*: raw data 41 micron generated by interpolation + 2nd La-Place-Hamming-Filter)
(*_thlow.csv *not used*: raw data virtual 82 micron generated by upsampling and downsampling again)
(*_original_i.csv *not used*)
(*_updownsampled.csv *not used*)


R-Plots: 
========
All R-Plots can be found in path: \UpSampleXRepro\doc\stat\img

R-Scripts: 
========
All R-Scripts can be found in path \UpSampleXRepro\
mainXRepro_cv_icc.R: Generates the table of reproducibility values (PE_SD, PE_%CV, ICCs etc). The values for 41 micron
	resolution can be calculated by replacement of the input csv.
mainXRepro_errors.R: Provides the data for a figure where %-errors from the baseline from the XRepro-data are presented
maketable.R: generate the all-in-one-table "eval_mayo_*.csv" from the raw *thres.csv and *thtri.csv

Note:
=====
Please note: for all R-Scripts, there are 3 additional files required (paths need to be adapted):
- source("H:/fag/workspace/R/martin_r_functions.r")
- source("H:/fag/Evaluation/common/friederike_r_functions.r")
- source("H:/fag/Evaluation/common/dat_plot.R")
